# Supplementary material for: Symmetry-controlled edge states in the type-II phase of Dirac photonic lattices
Source: Nat Commun. 2020 Apr 29;11:2074. doi: 10.1038/s41467-020-15952-z (PMC7190735; doi:10.1038/s41467-020-15952-z)
Supplement: Supplementary file 4 — Supplementary Data 1 [file 41467_2020_15952_MOESM4_ESM.xlsx]

## Sheet: Lattice Coordinates
Lattice 1					Lattice 2					Lattice 3					Lattice 4
index	X	Y	Δn		index	X	Y	Δn		index	X	Y	Δn		index	X	Y	Δn
1	0	0	1		1	0	0	1.1		1	0	0	1.1		1	0	0	1.1
2	6.36e-05	0	1		2	6.364e-05	0	1		2	6.364e-05	0	1		2	6.364e-05	0	1
3	0.00010607	0	1		3	0.00010607	0	1.1		3	0.00010607	0	1.1		3	0.00010607	0	1.1
4	0.00016971	0	1		4	0.00016971	0	1		4	0.00016971	0	1		4	0.00016971	0	1
5	0.00021213	0	1		5	0.00021213	0	1.1		5	0.00021213	0	1.1		5	0.00021213	0	1.1
6	0.00027577	0	1		6	0.00027577	0	1		6	0.00027577	0	1		6	0.00027577	0	1
7	0.0003182	0	1		7	0.0003182	0	1.1		7	0.0003182	0	1.1		7	0.0003182	0	1.1
8	0.00038184	0	1		8	0.00038184	0	1		8	0.00038184	0	1		8	0.00038184	0	1
9	0.00042427	0	1		9	0.00042427	0	1.1		9	0.00042427	0	1.1		9	0.00042427	0	1.1
10	0.00048791	0	1		10	0.00048791	0	1		10	0.00048791	0	1		10	0.00048791	0	1
11	0.00053034	0	1		11	0.00053034	0	1.1		11	0.00053034	0	1.1		11	0.00053034	0	1.1
12	0.00059398	0	1		12	0.00059398	0	1		12	0.00059398	0	1		12	0.00059398	0	1
13	0.0006364	0	1		13	0.0006364	0	1.1		13	0.0006364	0	1.1		13	0.0006364	0	1.1
14	1.06e-05	1.06e-05	1		14	1.0607e-05	1.0607e-05	1.1		14	1.0607e-05	1.0607e-05	1.1		14	1.0607e-05	1.0607e-05	1.1
15	5.3e-05	1.06e-05	1		15	5.3034e-05	1.0607e-05	1		15	5.3034e-05	1.0607e-05	1		15	5.3034e-05	1.0607e-05	1
16	0.00011667	1.06e-05	1		16	0.00011667	1.0607e-05	1.1		16	0.00011667	1.0607e-05	1.1		16	0.00011667	1.0607e-05	1.1
17	0.0001591	1.06e-05	1		17	0.0001591	1.0607e-05	1		17	0.0001591	1.0607e-05	1		17	0.0001591	1.0607e-05	1
18	0.00022274	1.06e-05	1		18	0.00022274	1.0607e-05	1.1		18	0.00022274	1.0607e-05	1.1		18	0.00022274	1.0607e-05	1.1
19	0.00026517	1.06e-05	1		19	0.00026517	1.0607e-05	1		19	0.00026517	1.0607e-05	1		19	0.00026517	1.0607e-05	1
20	0.00032881	1.06e-05	1		20	0.00032881	1.0607e-05	1.1		20	0.00032881	1.0607e-05	1.1		20	0.00032881	1.0607e-05	1.1
21	0.00037124	1.06e-05	1		21	0.00037124	1.0607e-05	1		21	0.00037124	1.0607e-05	1		21	0.00037124	1.0607e-05	1
22	0.00043488	1.06e-05	1		22	0.00043488	1.0607e-05	1.1		22	0.00043488	1.0607e-05	1.1		22	0.00043488	1.0607e-05	1.1
23	0.0004773	1.06e-05	1		23	0.0004773	1.0607e-05	1		23	0.0004773	1.0607e-05	1		23	0.0004773	1.0607e-05	1
24	0.00054094	1.06e-05	1		24	0.00054094	1.0607e-05	1.1		24	0.00054094	1.0607e-05	1.1		24	0.00054094	1.0607e-05	1.1
25	0.00058337	1.06e-05	1		25	0.00058337	1.0607e-05	1		25	0.00058337	1.0607e-05	1		25	0.00058337	1.0607e-05	1
26	0.00064701	1.06e-05	1		26	0.00064701	1.0607e-05	1.1		26	0.00064701	1.0607e-05	1.1		26	0.00064701	1.0607e-05	1.1
27	2.12e-05	2.12e-05	1		27	2.1214e-05	2.1214e-05	1		27	2.1214e-05	2.1214e-05	1		27	2.1214e-05	2.1214e-05	1
28	4.24e-05	2.12e-05	1		28	4.2427e-05	2.1214e-05	1		28	4.2427e-05	2.1214e-05	1		28	4.2427e-05	2.1214e-05	1
29	0.00012728	2.12e-05	1		29	0.00012728	2.1214e-05	1		29	0.00012728	2.1214e-05	1		29	0.00012728	2.1214e-05	1
30	0.00014849	2.12e-05	1		30	0.00014849	2.1214e-05	1		30	0.00014849	2.1214e-05	1		30	0.00014849	2.1214e-05	1
31	0.00023335	2.12e-05	1		31	0.00023335	2.1214e-05	1		31	0.00023335	2.1214e-05	1		31	0.00023335	2.1214e-05	1
32	0.00025456	2.12e-05	1		32	0.00025456	2.1214e-05	1		32	0.00025456	2.1214e-05	1		32	0.00025456	2.1214e-05	1
33	0.00033942	2.12e-05	1		33	0.00033942	2.1214e-05	1		33	0.00033942	2.1214e-05	1		33	0.00033942	2.1214e-05	1
34	0.00036063	2.12e-05	1		34	0.00036063	2.1214e-05	1		34	0.00036063	2.1214e-05	1		34	0.00036063	2.1214e-05	1
35	0.00044548	2.12e-05	1		35	0.00044548	2.1214e-05	1		35	0.00044548	2.1214e-05	1		35	0.00044548	2.1214e-05	1
36	0.0004667	2.12e-05	1		36	0.0004667	2.1214e-05	1		36	0.0004667	2.1214e-05	1		36	0.0004667	2.1214e-05	1
37	0.00055155	2.12e-05	1		37	0.00055155	2.1214e-05	1		37	0.00055155	2.1214e-05	1		37	0.00055155	2.1214e-05	1
38	0.00057276	2.12e-05	1		38	0.00057276	2.1214e-05	1		38	0.00057276	2.1214e-05	1		38	0.00057276	2.1214e-05	1
39	3.18e-05	3.18e-05	1		39	3.182e-05	3.1821e-05	1		39	1.515e-06	3.1821e-05	1.1		39	1.515e-06	3.1821e-05	1.033
40	0.00013789	3.18e-05	1		40	0.00013789	3.1821e-05	1		40	1.6668e-05	3.1821e-05	1		40	1.6668e-05	3.1821e-05	1
41	0.00024395	3.18e-05	1		41	0.00024395	3.1821e-05	1		41	3.182e-05	3.1821e-05	1		41	3.182e-05	3.1821e-05	1
42	0.00035002	3.18e-05	1		42	0.00035002	3.1821e-05	1		42	4.6973e-05	3.1821e-05	1		42	4.6973e-05	3.1821e-05	1
43	0.00045609	3.18e-05	1		43	0.00045609	3.1821e-05	1		43	6.2125e-05	3.1821e-05	1.1		43	6.2125e-05	3.1821e-05	1.033
44	0.00056216	3.18e-05	1		44	0.00056216	3.1821e-05	1		44	7.7278e-05	3.1821e-05	1.1		44	7.7278e-05	3.1821e-05	1.033
45	2.12e-05	4.24e-05	1		45	2.1214e-05	4.2427e-05	1		45	9.243e-05	3.1821e-05	1.1		45	9.243e-05	3.1821e-05	1.033
46	0.00012728	4.24e-05	1		46	0.00012728	4.2427e-05	1		46	0.00010758	3.1821e-05	1.1		46	0.00010758	3.1821e-05	1.033
47	0.00023335	4.24e-05	1		47	0.00023335	4.2427e-05	1		47	0.00012274	3.1821e-05	1		47	0.00012274	3.1821e-05	1
48	0.00033942	4.24e-05	1		48	0.00033942	4.2427e-05	1		48	0.00013789	3.1821e-05	1		48	0.00013789	3.1821e-05	1
49	0.00044548	4.24e-05	1		49	0.00044548	4.2427e-05	1		49	0.00015304	3.1821e-05	1		49	0.00015304	3.1821e-05	1
50	0.00055155	4.24e-05	1		50	0.00055155	4.2427e-05	1		50	0.00016819	3.1821e-05	1.1		50	0.00016819	3.1821e-05	1.033
51	1.06e-05	5.3e-05	1		51	1.0607e-05	5.3034e-05	1		51	0.00018335	3.1821e-05	1.1		51	0.00018335	3.1821e-05	1.033
52	0.00011667	5.3e-05	1		52	0.00011667	5.3034e-05	1		52	0.0001985	3.1821e-05	1.1		52	0.0001985	3.1821e-05	1.033
53	0.00022274	5.3e-05	1		53	0.00022274	5.3034e-05	1		53	0.00021365	3.1821e-05	1.1		53	0.00021365	3.1821e-05	1.033
54	0.00032881	5.3e-05	1		54	0.00032881	5.3034e-05	1		54	0.0002288	3.1821e-05	1		54	0.0002288	3.1821e-05	1
55	0.00043488	5.3e-05	1		55	0.00043488	5.3034e-05	1		55	0.00024395	3.1821e-05	1		55	0.00024395	3.1821e-05	1
56	0.00054094	5.3e-05	1		56	0.00054094	5.3034e-05	1		56	0.00025911	3.1821e-05	1		56	0.00025911	3.1821e-05	1
57	0.00064701	5.3e-05	1		57	0.00064701	5.3034e-05	1		57	0.00027426	3.1821e-05	1.1		57	0.00027426	3.1821e-05	1.033
58	0	6.36e-05	1		58	0	6.3641e-05	1		58	0.00028941	3.1821e-05	1.1		58	0.00028941	3.1821e-05	1.033
59	0.00010607	6.36e-05	1		59	0.00010607	6.3641e-05	1		59	0.00030456	3.1821e-05	1.1		59	0.00030456	3.1821e-05	1.033
60	0.00021213	6.36e-05	1		60	0.00021213	6.3641e-05	1		60	0.00031972	3.1821e-05	1.1		60	0.00031972	3.1821e-05	1.033
61	0.0003182	6.36e-05	1		61	0.0003182	6.3641e-05	1		61	0.00033487	3.1821e-05	1		61	0.00033487	3.1821e-05	1
62	0.00042427	6.36e-05	1		62	0.00042427	6.3641e-05	1		62	0.00035002	3.1821e-05	1		62	0.00035002	3.1821e-05	1
63	0.00053034	6.36e-05	1		63	0.00053034	6.3641e-05	1		63	0.00036517	3.1821e-05	1		63	0.00036517	3.1821e-05	1
64	0.0006364	6.36e-05	1		64	0.0006364	6.3641e-05	1		64	0.00038033	3.1821e-05	1.1		64	0.00038033	3.1821e-05	1.033
65	9.55e-05	7.42e-05	1		65	9.546e-05	7.4247e-05	1		65	0.00039548	3.1821e-05	1.1		65	0.00039548	3.1821e-05	1.033
66	0.00020153	7.42e-05	1		66	0.00020153	7.4247e-05	1		66	0.00041063	3.1821e-05	1.1		66	0.00041063	3.1821e-05	1.033
67	0.0003076	7.42e-05	1		67	0.0003076	7.4247e-05	1		67	0.00042578	3.1821e-05	1.1		67	0.00042578	3.1821e-05	1.033
68	0.00041366	7.42e-05	1		68	0.00041366	7.4247e-05	1		68	0.00044094	3.1821e-05	1		68	0.00044094	3.1821e-05	1
69	0.00051973	7.42e-05	1		69	0.00051973	7.4247e-05	1		69	0.00045609	3.1821e-05	1		69	0.00045609	3.1821e-05	1
70	0.0006258	7.42e-05	1		70	0.0006258	7.4247e-05	1		70	0.00047124	3.1821e-05	1		70	0.00047124	3.1821e-05	1
71	8.49e-05	8.49e-05	1		71	8.4854e-05	8.4854e-05	1		71	0.00048639	3.1821e-05	1.1		71	0.00048639	3.1821e-05	1.033
72	0.00019092	8.49e-05	1		72	0.00019092	8.4854e-05	1		72	0.00050155	3.1821e-05	1.1		72	0.00050155	3.1821e-05	1.033
73	0.00029699	8.49e-05	1		73	0.00029699	8.4854e-05	1		73	0.0005167	3.1821e-05	1.1		73	0.0005167	3.1821e-05	1.033
74	0.00040306	8.49e-05	1		74	0.00040306	8.4854e-05	1		74	0.00053185	3.1821e-05	1.1		74	0.00053185	3.1821e-05	1.033
75	0.00050912	8.49e-05	1		75	0.00050912	8.4854e-05	1		75	0.000547	3.1821e-05	1		75	0.000547	3.1821e-05	1
76	0.00061519	8.49e-05	1		76	0.00061519	8.4854e-05	1		76	0.00056216	3.1821e-05	1		76	0.00056216	3.1821e-05	1
77	7.42e-05	9.55e-05	1		77	7.4247e-05	9.5461e-05	1		77	0.00057731	3.1821e-05	1		77	0.00057731	3.1821e-05	1
78	9.55e-05	9.55e-05	1		78	9.546e-05	9.5461e-05	1		78	0.00059246	3.1821e-05	1.1		78	0.00059246	3.1821e-05	1.033
79	0.00018031	9.55e-05	1		79	0.00018031	9.5461e-05	1		79	0.00060761	3.1821e-05	1.1		79	0.00060761	3.1821e-05	1.033
80	0.00020153	9.55e-05	1		80	0.00020153	9.5461e-05	1		80	0.00062277	3.1821e-05	1.1		80	0.00062277	3.1821e-05	1.033
81	0.00028638	9.55e-05	1		81	0.00028638	9.5461e-05	1		81	0.00063792	3.1821e-05	1.1		81	0.00063792	3.1821e-05	1.033
82	0.0003076	9.55e-05	1		82	0.0003076	9.5461e-05	1		82	2.1214e-05	4.2427e-05	1		82	2.1214e-05	4.2427e-05	1
83	0.00039245	9.55e-05	1		83	0.00039245	9.5461e-05	1		83	0.00012728	4.2427e-05	1		83	0.00012728	4.2427e-05	1
84	0.00041366	9.55e-05	1		84	0.00041366	9.5461e-05	1		84	0.00023335	4.2427e-05	1		84	0.00023335	4.2427e-05	1
85	0.00049852	9.55e-05	1		85	0.00049852	9.5461e-05	1		85	0.00033942	4.2427e-05	1		85	0.00033942	4.2427e-05	1
86	0.00051973	9.55e-05	1		86	0.00051973	9.5461e-05	1		86	0.00044548	4.2427e-05	1		86	0.00044548	4.2427e-05	1
87	0.00060458	9.55e-05	1		87	0.00060458	9.5461e-05	1		87	0.00055155	4.2427e-05	1		87	0.00055155	4.2427e-05	1
88	0.0006258	9.55e-05	1		88	0.0006258	9.5461e-05	1		88	1.0607e-05	5.3034e-05	0.9		88	1.0607e-05	5.3034e-05	0.9
89	0	0.00010607	1		89	0	0.00010607	1.1		89	0.00011667	5.3034e-05	0.9		89	0.00011667	5.3034e-05	0.9
90	6.36e-05	0.00010607	1		90	6.364e-05	0.00010607	1		90	0.00022274	5.3034e-05	0.9		90	0.00022274	5.3034e-05	0.9
91	0.00010607	0.00010607	1		91	0.00010607	0.00010607	1.1		91	0.00032881	5.3034e-05	0.9		91	0.00032881	5.3034e-05	0.9
92	0.00016971	0.00010607	1		92	0.00016971	0.00010607	1		92	0.00043488	5.3034e-05	0.9		92	0.00043488	5.3034e-05	0.9
93	0.00021213	0.00010607	1		93	0.00021213	0.00010607	1.1		93	0.00054094	5.3034e-05	0.9		93	0.00054094	5.3034e-05	0.9
94	0.00027577	0.00010607	1		94	0.00027577	0.00010607	1		94	0.00064701	5.3034e-05	0.9		94	0.00064701	5.3034e-05	0.9
95	0.0003182	0.00010607	1		95	0.0003182	0.00010607	1.1		95	0	6.3641e-05	0.9		95	0	6.3641e-05	0.9
96	0.00038184	0.00010607	1		96	0.00038184	0.00010607	1		96	0.00010607	6.3641e-05	0.9		96	0.00010607	6.3641e-05	0.9
97	0.00042427	0.00010607	1		97	0.00042427	0.00010607	1.1		97	0.00021213	6.3641e-05	0.9		97	0.00021213	6.3641e-05	0.9
98	0.00048791	0.00010607	1		98	0.00048791	0.00010607	1		98	0.0003182	6.3641e-05	0.9		98	0.0003182	6.3641e-05	0.9
99	0.00053034	0.00010607	1		99	0.00053034	0.00010607	1.1		99	0.00042427	6.3641e-05	0.9		99	0.00042427	6.3641e-05	0.9
100	0.00059398	0.00010607	1		100	0.00059398	0.00010607	1		100	0.00053034	6.3641e-05	0.9		100	0.00053034	6.3641e-05	0.9
101	0.0006364	0.00010607	1		101	0.0006364	0.00010607	1.1		101	0.0006364	6.3641e-05	0.9		101	0.0006364	6.3641e-05	0.9
102	1.06e-05	0.00011667	1		102	1.0607e-05	0.00011667	1.1		102	9.546e-05	7.4247e-05	1		102	9.546e-05	7.4247e-05	1
103	5.3e-05	0.00011667	1		103	5.3034e-05	0.00011667	1		103	0.00020153	7.4247e-05	1		103	0.00020153	7.4247e-05	1
104	0.00011667	0.00011667	1		104	0.00011667	0.00011667	1.1		104	0.0003076	7.4247e-05	1		104	0.0003076	7.4247e-05	1
105	0.0001591	0.00011667	1		105	0.0001591	0.00011667	1		105	0.00041366	7.4247e-05	1		105	0.00041366	7.4247e-05	1
106	0.00022274	0.00011667	1		106	0.00022274	0.00011667	1.1		106	0.00051973	7.4247e-05	1		106	0.00051973	7.4247e-05	1
107	0.00026517	0.00011667	1		107	0.00026517	0.00011667	1		107	0.0006258	7.4247e-05	1		107	0.0006258	7.4247e-05	1
108	0.00032881	0.00011667	1		108	0.00032881	0.00011667	1.1		108	9.092e-06	8.4854e-05	1.1		108	9.092e-06	8.4854e-05	1.033
109	0.00037124	0.00011667	1		109	0.00037124	0.00011667	1		109	2.4244e-05	8.4854e-05	1.1		109	2.4244e-05	8.4854e-05	1.033
110	0.00043488	0.00011667	1		110	0.00043488	0.00011667	1.1		110	3.9396e-05	8.4854e-05	1.1		110	3.9396e-05	8.4854e-05	1.033
111	0.0004773	0.00011667	1		111	0.0004773	0.00011667	1		111	5.4549e-05	8.4854e-05	1.1		111	5.4549e-05	8.4854e-05	1.033
112	0.00054094	0.00011667	1		112	0.00054094	0.00011667	1.1		112	6.9701e-05	8.4854e-05	1		112	6.9701e-05	8.4854e-05	1
113	0.00058337	0.00011667	1		113	0.00058337	0.00011667	1		113	8.4854e-05	8.4854e-05	1		113	8.4854e-05	8.4854e-05	1
114	0.00064701	0.00011667	1		114	0.00064701	0.00011667	1.1		114	0.00010001	8.4854e-05	1		114	0.00010001	8.4854e-05	1
115	2.12e-05	0.00012728	1		115	2.1214e-05	0.00012728	1		115	0.00011516	8.4854e-05	1.1		115	0.00011516	8.4854e-05	1.033
116	4.24e-05	0.00012728	1		116	4.2427e-05	0.00012728	1		116	0.00013031	8.4854e-05	1.1		116	0.00013031	8.4854e-05	1.033
117	0.00012728	0.00012728	1		117	0.00012728	0.00012728	1		117	0.00014546	8.4854e-05	1.1		117	0.00014546	8.4854e-05	1.033
118	0.00014849	0.00012728	1		118	0.00014849	0.00012728	1		118	0.00016062	8.4854e-05	1.1		118	0.00016062	8.4854e-05	1.033
119	0.00023335	0.00012728	1		119	0.00023335	0.00012728	1		119	0.00017577	8.4854e-05	1		119	0.00017577	8.4854e-05	1
120	0.00025456	0.00012728	1		120	0.00025456	0.00012728	1		120	0.00019092	8.4854e-05	1		120	0.00019092	8.4854e-05	1
121	0.00033942	0.00012728	1		121	0.00033942	0.00012728	1		121	0.00020607	8.4854e-05	1		121	0.00020607	8.4854e-05	1
122	0.00036063	0.00012728	1		122	0.00036063	0.00012728	1		122	0.00022123	8.4854e-05	1.1		122	0.00022123	8.4854e-05	1.033
123	0.00044548	0.00012728	1		123	0.00044548	0.00012728	1		123	0.00023638	8.4854e-05	1.1		123	0.00023638	8.4854e-05	1.033
124	0.0004667	0.00012728	1		124	0.0004667	0.00012728	1		124	0.00025153	8.4854e-05	1.1		124	0.00025153	8.4854e-05	1.033
125	0.00055155	0.00012728	1		125	0.00055155	0.00012728	1		125	0.00026668	8.4854e-05	1.1		125	0.00026668	8.4854e-05	1.033
126	0.00057276	0.00012728	1		126	0.00057276	0.00012728	1		126	0.00028184	8.4854e-05	1		126	0.00028184	8.4854e-05	1
127	3.18e-05	0.00013789	1		127	3.182e-05	0.00013789	1		127	0.00029699	8.4854e-05	1		127	0.00029699	8.4854e-05	1
128	0.00013789	0.00013789	1		128	0.00013789	0.00013789	1		128	0.00031214	8.4854e-05	1		128	0.00031214	8.4854e-05	1
129	0.00024395	0.00013789	1		129	0.00024395	0.00013789	1		129	0.00032729	8.4854e-05	1.1		129	0.00032729	8.4854e-05	1.033
130	0.00035002	0.00013789	1		130	0.00035002	0.00013789	1		130	0.00034245	8.4854e-05	1.1		130	0.00034245	8.4854e-05	1.033
131	0.00045609	0.00013789	1		131	0.00045609	0.00013789	1		131	0.0003576	8.4854e-05	1.1		131	0.0003576	8.4854e-05	1.033
132	0.00056216	0.00013789	1		132	0.00056216	0.00013789	1		132	0.00037275	8.4854e-05	1.1		132	0.00037275	8.4854e-05	1.033
133	2.12e-05	0.00014849	1		133	2.1214e-05	0.00014849	1		133	0.0003879	8.4854e-05	1		133	0.0003879	8.4854e-05	1
134	0.00012728	0.00014849	1		134	0.00012728	0.00014849	1		134	0.00040306	8.4854e-05	1		134	0.00040306	8.4854e-05	1
135	0.00023335	0.00014849	1		135	0.00023335	0.00014849	1		135	0.00041821	8.4854e-05	1		135	0.00041821	8.4854e-05	1
136	0.00033942	0.00014849	1		136	0.00033942	0.00014849	1		136	0.00043336	8.4854e-05	1.1		136	0.00043336	8.4854e-05	1.033
137	0.00044548	0.00014849	1		137	0.00044548	0.00014849	1		137	0.00044851	8.4854e-05	1.1		137	0.00044851	8.4854e-05	1.033
138	0.00055155	0.00014849	1		138	0.00055155	0.00014849	1		138	0.00046367	8.4854e-05	1.1		138	0.00046367	8.4854e-05	1.033
139	1.06e-05	0.0001591	1		139	1.0607e-05	0.0001591	1		139	0.00047882	8.4854e-05	1.1		139	0.00047882	8.4854e-05	1.033
140	0.00011667	0.0001591	1		140	0.00011667	0.0001591	1		140	0.00049397	8.4854e-05	1		140	0.00049397	8.4854e-05	1
141	0.00022274	0.0001591	1		141	0.00022274	0.0001591	1		141	0.00050912	8.4854e-05	1		141	0.00050912	8.4854e-05	1
142	0.00032881	0.0001591	1		142	0.00032881	0.0001591	1		142	0.00052427	8.4854e-05	1		142	0.00052427	8.4854e-05	1
143	0.00043488	0.0001591	1		143	0.00043488	0.0001591	1		143	0.00053943	8.4854e-05	1.1		143	0.00053943	8.4854e-05	1.033
144	0.00054094	0.0001591	1		144	0.00054094	0.0001591	1		144	0.00055458	8.4854e-05	1.1		144	0.00055458	8.4854e-05	1.033
145	0.00064701	0.0001591	1		145	0.00064701	0.0001591	1		145	0.00056973	8.4854e-05	1.1		145	0.00056973	8.4854e-05	1.033
146	0	0.00016971	1		146	0	0.00016971	1		146	0.00058488	8.4854e-05	1.1		146	0.00058488	8.4854e-05	1.033
147	0.00010607	0.00016971	1		147	0.00010607	0.00016971	1		147	0.00060004	8.4854e-05	1		147	0.00060004	8.4854e-05	1
148	0.00021213	0.00016971	1		148	0.00021213	0.00016971	1		148	0.00061519	8.4854e-05	1		148	0.00061519	8.4854e-05	1
149	0.0003182	0.00016971	1		149	0.0003182	0.00016971	1		149	0.00063034	8.4854e-05	1		149	0.00063034	8.4854e-05	1
150	0.00042427	0.00016971	1		150	0.00042427	0.00016971	1		150	0.00064549	8.4854e-05	1.1		150	0.00064549	8.4854e-05	1.033
151	0.00053034	0.00016971	1		151	0.00053034	0.00016971	1		151	7.4247e-05	9.5461e-05	1		151	7.4247e-05	9.5461e-05	1
152	0.0006364	0.00016971	1		152	0.0006364	0.00016971	1		152	9.546e-05	9.5461e-05	1		152	9.546e-05	9.5461e-05	1
153	9.55e-05	0.00018031	1		153	9.546e-05	0.00018031	1		153	0.00018031	9.5461e-05	1		153	0.00018031	9.5461e-05	1
154	0.00020153	0.00018031	1		154	0.00020153	0.00018031	1		154	0.00020153	9.5461e-05	1		154	0.00020153	9.5461e-05	1
155	0.0003076	0.00018031	1		155	0.0003076	0.00018031	1		155	0.00028638	9.5461e-05	1		155	0.00028638	9.5461e-05	1
156	0.00041366	0.00018031	1		156	0.00041366	0.00018031	1		156	0.0003076	9.5461e-05	1		156	0.0003076	9.5461e-05	1
157	0.00051973	0.00018031	1		157	0.00051973	0.00018031	1		157	0.00039245	9.5461e-05	1		157	0.00039245	9.5461e-05	1
158	0.0006258	0.00018031	1		158	0.0006258	0.00018031	1		158	0.00041366	9.5461e-05	1		158	0.00041366	9.5461e-05	1
159	8.49e-05	0.00019092	1		159	8.4854e-05	0.00019092	1		159	0.00049852	9.5461e-05	1		159	0.00049852	9.5461e-05	1
160	0.00019092	0.00019092	1		160	0.00019092	0.00019092	1		160	0.00051973	9.5461e-05	1		160	0.00051973	9.5461e-05	1
161	0.00029699	0.00019092	1		161	0.00029699	0.00019092	1		161	0.00060458	9.5461e-05	1		161	0.00060458	9.5461e-05	1
162	0.00040306	0.00019092	1		162	0.00040306	0.00019092	1		162	0.0006258	9.5461e-05	1		162	0.0006258	9.5461e-05	1
163	0.00050912	0.00019092	1		163	0.00050912	0.00019092	1		163	0	0.00010607	1.1		163	0	0.00010607	1.1
164	0.00061519	0.00019092	1		164	0.00061519	0.00019092	1		164	6.364e-05	0.00010607	1		164	6.364e-05	0.00010607	1
165	7.42e-05	0.00020153	1		165	7.4247e-05	0.00020153	1		165	0.00010607	0.00010607	1.1		165	0.00010607	0.00010607	1.1
166	9.55e-05	0.00020153	1		166	9.546e-05	0.00020153	1		166	0.00016971	0.00010607	1		166	0.00016971	0.00010607	1
167	0.00018031	0.00020153	1		167	0.00018031	0.00020153	1		167	0.00021213	0.00010607	1.1		167	0.00021213	0.00010607	1.1
168	0.00020153	0.00020153	1		168	0.00020153	0.00020153	1		168	0.00027577	0.00010607	1		168	0.00027577	0.00010607	1
169	0.00028638	0.00020153	1		169	0.00028638	0.00020153	1		169	0.0003182	0.00010607	1.1		169	0.0003182	0.00010607	1.1
170	0.0003076	0.00020153	1		170	0.0003076	0.00020153	1		170	0.00038184	0.00010607	1		170	0.00038184	0.00010607	1
171	0.00039245	0.00020153	1		171	0.00039245	0.00020153	1		171	0.00042427	0.00010607	1.1		171	0.00042427	0.00010607	1.1
172	0.00041366	0.00020153	1		172	0.00041366	0.00020153	1		172	0.00048791	0.00010607	1		172	0.00048791	0.00010607	1
173	0.00049852	0.00020153	1		173	0.00049852	0.00020153	1		173	0.00053034	0.00010607	1.1		173	0.00053034	0.00010607	1.1
174	0.00051973	0.00020153	1		174	0.00051973	0.00020153	1		174	0.00059398	0.00010607	1		174	0.00059398	0.00010607	1
175	0.00060458	0.00020153	1		175	0.00060458	0.00020153	1		175	0.0006364	0.00010607	1.1		175	0.0006364	0.00010607	1.1
176	0.0006258	0.00020153	1		176	0.0006258	0.00020153	1		176	1.0607e-05	0.00011667	1.1		176	1.0607e-05	0.00011667	1.1
177	0	0.00021213	1		177	0	0.00021213	1.1		177	5.3034e-05	0.00011667	1		177	5.3034e-05	0.00011667	1
178	6.36e-05	0.00021213	1		178	6.364e-05	0.00021213	1		178	0.00011667	0.00011667	1.1		178	0.00011667	0.00011667	1.1
179	0.00010607	0.00021213	1		179	0.00010607	0.00021213	1.1		179	0.0001591	0.00011667	1		179	0.0001591	0.00011667	1
180	0.00016971	0.00021213	1		180	0.00016971	0.00021213	1		180	0.00022274	0.00011667	1.1		180	0.00022274	0.00011667	1.1
181	0.00021213	0.00021213	1		181	0.00021213	0.00021213	1.1		181	0.00026517	0.00011667	1		181	0.00026517	0.00011667	1
182	0.00027577	0.00021213	1		182	0.00027577	0.00021213	1		182	0.00032881	0.00011667	1.1		182	0.00032881	0.00011667	1.1
183	0.0003182	0.00021213	1		183	0.0003182	0.00021213	1.1		183	0.00037124	0.00011667	1		183	0.00037124	0.00011667	1
184	0.00038184	0.00021213	1		184	0.00038184	0.00021213	1		184	0.00043488	0.00011667	1.1		184	0.00043488	0.00011667	1.1
185	0.00042427	0.00021213	1		185	0.00042427	0.00021213	1.1		185	0.0004773	0.00011667	1		185	0.0004773	0.00011667	1
186	0.00048791	0.00021213	1		186	0.00048791	0.00021213	1		186	0.00054094	0.00011667	1.1		186	0.00054094	0.00011667	1.1
187	0.00053034	0.00021213	1		187	0.00053034	0.00021213	1.1		187	0.00058337	0.00011667	1		187	0.00058337	0.00011667	1
188	0.00059398	0.00021213	1		188	0.00059398	0.00021213	1		188	0.00064701	0.00011667	1.1		188	0.00064701	0.00011667	1.1
189	0.0006364	0.00021213	1		189	0.0006364	0.00021213	1.1		189	2.1214e-05	0.00012728	1		189	2.1214e-05	0.00012728	1
190	1.06e-05	0.00022274	1		190	1.0607e-05	0.00022274	1.1		190	4.2427e-05	0.00012728	1		190	4.2427e-05	0.00012728	1
191	5.3e-05	0.00022274	1		191	5.3034e-05	0.00022274	1		191	0.00012728	0.00012728	1		191	0.00012728	0.00012728	1
192	0.00011667	0.00022274	1		192	0.00011667	0.00022274	1.1		192	0.00014849	0.00012728	1		192	0.00014849	0.00012728	1
193	0.0001591	0.00022274	1		193	0.0001591	0.00022274	1		193	0.00023335	0.00012728	1		193	0.00023335	0.00012728	1
194	0.00022274	0.00022274	1		194	0.00022274	0.00022274	1.1		194	0.00025456	0.00012728	1		194	0.00025456	0.00012728	1
195	0.00026517	0.00022274	1		195	0.00026517	0.00022274	1		195	0.00033942	0.00012728	1		195	0.00033942	0.00012728	1
196	0.00032881	0.00022274	1		196	0.00032881	0.00022274	1.1		196	0.00036063	0.00012728	1		196	0.00036063	0.00012728	1
197	0.00037124	0.00022274	1		197	0.00037124	0.00022274	1		197	0.00044548	0.00012728	1		197	0.00044548	0.00012728	1
198	0.00043488	0.00022274	1		198	0.00043488	0.00022274	1.1		198	0.0004667	0.00012728	1		198	0.0004667	0.00012728	1
199	0.0004773	0.00022274	1		199	0.0004773	0.00022274	1		199	0.00055155	0.00012728	1		199	0.00055155	0.00012728	1
200	0.00054094	0.00022274	1		200	0.00054094	0.00022274	1.1		200	0.00057276	0.00012728	1		200	0.00057276	0.00012728	1
201	0.00058337	0.00022274	1		201	0.00058337	0.00022274	1		201	1.515e-06	0.00013789	1.1		201	1.515e-06	0.00013789	1.033
202	0.00064701	0.00022274	1		202	0.00064701	0.00022274	1.1		202	1.6668e-05	0.00013789	1		202	1.6668e-05	0.00013789	1
203	2.12e-05	0.00023335	1		203	2.1214e-05	0.00023335	1		203	3.182e-05	0.00013789	1		203	3.182e-05	0.00013789	1
204	4.24e-05	0.00023335	1		204	4.2427e-05	0.00023335	1		204	4.6973e-05	0.00013789	1		204	4.6973e-05	0.00013789	1
205	0.00012728	0.00023335	1		205	0.00012728	0.00023335	1		205	6.2125e-05	0.00013789	1.1		205	6.2125e-05	0.00013789	1.033
206	0.00014849	0.00023335	1		206	0.00014849	0.00023335	1		206	7.7278e-05	0.00013789	1.1		206	7.7278e-05	0.00013789	1.033
207	0.00023335	0.00023335	1		207	0.00023335	0.00023335	1		207	9.243e-05	0.00013789	1.1		207	9.243e-05	0.00013789	1.033
208	0.00025456	0.00023335	1		208	0.00025456	0.00023335	1		208	0.00010758	0.00013789	1.1		208	0.00010758	0.00013789	1.033
209	0.00033942	0.00023335	1		209	0.00033942	0.00023335	1		209	0.00012274	0.00013789	1		209	0.00012274	0.00013789	1
210	0.00036063	0.00023335	1		210	0.00036063	0.00023335	1		210	0.00013789	0.00013789	1		210	0.00013789	0.00013789	1
211	0.00044548	0.00023335	1		211	0.00044548	0.00023335	1		211	0.00015304	0.00013789	1		211	0.00015304	0.00013789	1
212	0.0004667	0.00023335	1		212	0.0004667	0.00023335	1		212	0.00016819	0.00013789	1.1		212	0.00016819	0.00013789	1.033
213	0.00055155	0.00023335	1		213	0.00055155	0.00023335	1		213	0.00018335	0.00013789	1.1		213	0.00018335	0.00013789	1.033
214	0.00057276	0.00023335	1		214	0.00057276	0.00023335	1		214	0.0001985	0.00013789	1.1		214	0.0001985	0.00013789	1.033
215	3.18e-05	0.00024395	1		215	3.182e-05	0.00024395	1		215	0.00021365	0.00013789	1.1		215	0.00021365	0.00013789	1.033
216	0.00013789	0.00024395	1		216	0.00013789	0.00024395	1		216	0.0002288	0.00013789	1		216	0.0002288	0.00013789	1
217	0.00024395	0.00024395	1		217	0.00024395	0.00024395	1		217	0.00024395	0.00013789	1		217	0.00024395	0.00013789	1
218	0.00035002	0.00024395	1		218	0.00035002	0.00024395	1		218	0.00025911	0.00013789	1		218	0.00025911	0.00013789	1
219	0.00045609	0.00024395	1		219	0.00045609	0.00024395	1		219	0.00027426	0.00013789	1.1		219	0.00027426	0.00013789	1.033
220	0.00056216	0.00024395	1		220	0.00056216	0.00024395	1		220	0.00028941	0.00013789	1.1		220	0.00028941	0.00013789	1.033
221	2.12e-05	0.00025456	1		221	2.1214e-05	0.00025456	1		221	0.00030456	0.00013789	1.1		221	0.00030456	0.00013789	1.033
222	0.00012728	0.00025456	1		222	0.00012728	0.00025456	1		222	0.00031972	0.00013789	1.1		222	0.00031972	0.00013789	1.033
223	0.00023335	0.00025456	1		223	0.00023335	0.00025456	1		223	0.00033487	0.00013789	1		223	0.00033487	0.00013789	1
224	0.00033942	0.00025456	1		224	0.00033942	0.00025456	1		224	0.00035002	0.00013789	1		224	0.00035002	0.00013789	1
225	0.00044548	0.00025456	1		225	0.00044548	0.00025456	1		225	0.00036517	0.00013789	1		225	0.00036517	0.00013789	1
226	0.00055155	0.00025456	1		226	0.00055155	0.00025456	1		226	0.00038033	0.00013789	1.1		226	0.00038033	0.00013789	1.033
227	1.06e-05	0.00026517	1		227	1.0607e-05	0.00026517	1		227	0.00039548	0.00013789	1.1		227	0.00039548	0.00013789	1.033
228	0.00011667	0.00026517	1		228	0.00011667	0.00026517	1		228	0.00041063	0.00013789	1.1		228	0.00041063	0.00013789	1.033
229	0.00022274	0.00026517	1		229	0.00022274	0.00026517	1		229	0.00042578	0.00013789	1.1		229	0.00042578	0.00013789	1.033
230	0.00032881	0.00026517	1		230	0.00032881	0.00026517	1		230	0.00044094	0.00013789	1		230	0.00044094	0.00013789	1
231	0.00043488	0.00026517	1		231	0.00043488	0.00026517	1		231	0.00045609	0.00013789	1		231	0.00045609	0.00013789	1
232	0.00054094	0.00026517	1		232	0.00054094	0.00026517	1		232	0.00047124	0.00013789	1		232	0.00047124	0.00013789	1
233	0.00064701	0.00026517	1		233	0.00064701	0.00026517	1		233	0.00048639	0.00013789	1.1		233	0.00048639	0.00013789	1.033
234	0	0.00027578	1		234	0	0.00027578	1		234	0.00050155	0.00013789	1.1		234	0.00050155	0.00013789	1.033
235	0.00010607	0.00027578	1		235	0.00010607	0.00027578	1		235	0.0005167	0.00013789	1.1		235	0.0005167	0.00013789	1.033
236	0.00021213	0.00027578	1		236	0.00021213	0.00027578	1		236	0.00053185	0.00013789	1.1		236	0.00053185	0.00013789	1.033
237	0.0003182	0.00027578	1		237	0.0003182	0.00027578	1		237	0.000547	0.00013789	1		237	0.000547	0.00013789	1
238	0.00042427	0.00027578	1		238	0.00042427	0.00027578	1		238	0.00056216	0.00013789	1		238	0.00056216	0.00013789	1
239	0.00053034	0.00027578	1		239	0.00053034	0.00027578	1		239	0.00057731	0.00013789	1		239	0.00057731	0.00013789	1
240	0.0006364	0.00027578	1		240	0.0006364	0.00027578	1		240	0.00059246	0.00013789	1.1		240	0.00059246	0.00013789	1.033
241	9.55e-05	0.00028638	1		241	9.546e-05	0.00028638	1		241	0.00060761	0.00013789	1.1		241	0.00060761	0.00013789	1.033
242	0.00020153	0.00028638	1		242	0.00020153	0.00028638	1		242	0.00062277	0.00013789	1.1		242	0.00062277	0.00013789	1.033
243	0.0003076	0.00028638	1		243	0.0003076	0.00028638	1		243	0.00063792	0.00013789	1.1		243	0.00063792	0.00013789	1.033
244	0.00041366	0.00028638	1		244	0.00041366	0.00028638	1		244	2.1214e-05	0.00014849	1		244	2.1214e-05	0.00014849	1
245	0.00051973	0.00028638	1		245	0.00051973	0.00028638	1		245	0.00012728	0.00014849	1		245	0.00012728	0.00014849	1
246	0.0006258	0.00028638	1		246	0.0006258	0.00028638	1		246	0.00023335	0.00014849	1		246	0.00023335	0.00014849	1
247	8.49e-05	0.00029699	1		247	8.4854e-05	0.00029699	1		247	0.00033942	0.00014849	1		247	0.00033942	0.00014849	1
248	0.00019092	0.00029699	1		248	0.00019092	0.00029699	1		248	0.00044548	0.00014849	1		248	0.00044548	0.00014849	1
249	0.00029699	0.00029699	1		249	0.00029699	0.00029699	1		249	0.00055155	0.00014849	1		249	0.00055155	0.00014849	1
250	0.00040306	0.00029699	1		250	0.00040306	0.00029699	1		250	1.0607e-05	0.0001591	0.9		250	1.0607e-05	0.0001591	0.9
251	0.00050912	0.00029699	1		251	0.00050912	0.00029699	1		251	0.00011667	0.0001591	0.9		251	0.00011667	0.0001591	0.9
252	0.00061519	0.00029699	1		252	0.00061519	0.00029699	1		252	0.00022274	0.0001591	0.9		252	0.00022274	0.0001591	0.9
253	7.42e-05	0.0003076	1		253	7.4247e-05	0.0003076	1		253	0.00032881	0.0001591	0.9		253	0.00032881	0.0001591	0.9
254	9.55e-05	0.0003076	1		254	9.546e-05	0.0003076	1		254	0.00043488	0.0001591	0.9		254	0.00043488	0.0001591	0.9
255	0.00018031	0.0003076	1		255	0.00018031	0.0003076	1		255	0.00054094	0.0001591	0.9		255	0.00054094	0.0001591	0.9
256	0.00020153	0.0003076	1		256	0.00020153	0.0003076	1		256	0.00064701	0.0001591	0.9		256	0.00064701	0.0001591	0.9
257	0.00028638	0.0003076	1		257	0.00028638	0.0003076	1		257	0	0.00016971	0.9		257	0	0.00016971	0.9
258	0.0003076	0.0003076	1		258	0.0003076	0.0003076	1		258	0.00010607	0.00016971	0.9		258	0.00010607	0.00016971	0.9
259	0.00039245	0.0003076	1		259	0.00039245	0.0003076	1		259	0.00021213	0.00016971	0.9		259	0.00021213	0.00016971	0.9
260	0.00041366	0.0003076	1		260	0.00041366	0.0003076	1		260	0.0003182	0.00016971	0.9		260	0.0003182	0.00016971	0.9
261	0.00049852	0.0003076	1		261	0.00049852	0.0003076	1		261	0.00042427	0.00016971	0.9		261	0.00042427	0.00016971	0.9
262	0.00051973	0.0003076	1		262	0.00051973	0.0003076	1		262	0.00053034	0.00016971	0.9		262	0.00053034	0.00016971	0.9
263	0.00060458	0.0003076	1		263	0.00060458	0.0003076	1		263	0.0006364	0.00016971	0.9		263	0.0006364	0.00016971	0.9
264	0.0006258	0.0003076	1		264	0.0006258	0.0003076	1		264	9.546e-05	0.00018031	1		264	9.546e-05	0.00018031	1
265	0	0.0003182	1		265	0	0.0003182	1.1		265	0.00020153	0.00018031	1		265	0.00020153	0.00018031	1
266	6.36e-05	0.0003182	1		266	6.364e-05	0.0003182	1		266	0.0003076	0.00018031	1		266	0.0003076	0.00018031	1
267	0.00010607	0.0003182	1		267	0.00010607	0.0003182	1.1		267	0.00041366	0.00018031	1		267	0.00041366	0.00018031	1
268	0.00016971	0.0003182	1		268	0.00016971	0.0003182	1		268	0.00051973	0.00018031	1		268	0.00051973	0.00018031	1
269	0.00021213	0.0003182	1		269	0.00021213	0.0003182	1.1		269	0.0006258	0.00018031	1		269	0.0006258	0.00018031	1
270	0.00027577	0.0003182	1		270	0.00027577	0.0003182	1		270	9.092e-06	0.00019092	1.1		270	9.092e-06	0.00019092	1.033
271	0.0003182	0.0003182	1		271	0.0003182	0.0003182	1.1		271	2.4244e-05	0.00019092	1.1		271	2.4244e-05	0.00019092	1.033
272	0.00038184	0.0003182	1		272	0.00038184	0.0003182	1		272	3.9396e-05	0.00019092	1.1		272	3.9396e-05	0.00019092	1.033
273	0.00042427	0.0003182	1		273	0.00042427	0.0003182	1.1		273	5.4549e-05	0.00019092	1.1		273	5.4549e-05	0.00019092	1.033
274	0.00048791	0.0003182	1		274	0.00048791	0.0003182	1		274	6.9701e-05	0.00019092	1		274	6.9701e-05	0.00019092	1
275	0.00053034	0.0003182	1		275	0.00053034	0.0003182	1.1		275	8.4854e-05	0.00019092	1		275	8.4854e-05	0.00019092	1
276	0.00059398	0.0003182	1		276	0.00059398	0.0003182	1		276	0.00010001	0.00019092	1		276	0.00010001	0.00019092	1
277	0.0006364	0.0003182	1		277	0.0006364	0.0003182	1.1		277	0.00011516	0.00019092	1.1		277	0.00011516	0.00019092	1.033
278	1.06e-05	0.00032881	1		278	1.0607e-05	0.00032881	1.1		278	0.00013031	0.00019092	1.1		278	0.00013031	0.00019092	1.033
279	5.3e-05	0.00032881	1		279	5.3034e-05	0.00032881	1		279	0.00014546	0.00019092	1.1		279	0.00014546	0.00019092	1.033
280	0.00011667	0.00032881	1		280	0.00011667	0.00032881	1.1		280	0.00016062	0.00019092	1.1		280	0.00016062	0.00019092	1.033
281	0.0001591	0.00032881	1		281	0.0001591	0.00032881	1		281	0.00017577	0.00019092	1		281	0.00017577	0.00019092	1
282	0.00022274	0.00032881	1		282	0.00022274	0.00032881	1.1		282	0.00019092	0.00019092	1		282	0.00019092	0.00019092	1
283	0.00026517	0.00032881	1		283	0.00026517	0.00032881	1		283	0.00020607	0.00019092	1		283	0.00020607	0.00019092	1
284	0.00032881	0.00032881	1		284	0.00032881	0.00032881	1.1		284	0.00022123	0.00019092	1.1		284	0.00022123	0.00019092	1.033
285	0.00037124	0.00032881	1		285	0.00037124	0.00032881	1		285	0.00023638	0.00019092	1.1		285	0.00023638	0.00019092	1.033
286	0.00043488	0.00032881	1		286	0.00043488	0.00032881	1.1		286	0.00025153	0.00019092	1.1		286	0.00025153	0.00019092	1.033
287	0.0004773	0.00032881	1		287	0.0004773	0.00032881	1		287	0.00026668	0.00019092	1.1		287	0.00026668	0.00019092	1.033
288	0.00054094	0.00032881	1		288	0.00054094	0.00032881	1.1		288	0.00028184	0.00019092	1		288	0.00028184	0.00019092	1
289	0.00058337	0.00032881	1		289	0.00058337	0.00032881	1		289	0.00029699	0.00019092	1		289	0.00029699	0.00019092	1
290	0.00064701	0.00032881	1		290	0.00064701	0.00032881	1.1		290	0.00031214	0.00019092	1		290	0.00031214	0.00019092	1
										291	0.00032729	0.00019092	1.1		291	0.00032729	0.00019092	1.033
										292	0.00034245	0.00019092	1.1		292	0.00034245	0.00019092	1.033
										293	0.0003576	0.00019092	1.1		293	0.0003576	0.00019092	1.033
										294	0.00037275	0.00019092	1.1		294	0.00037275	0.00019092	1.033
										295	0.0003879	0.00019092	1		295	0.0003879	0.00019092	1
										296	0.00040306	0.00019092	1		296	0.00040306	0.00019092	1
										297	0.00041821	0.00019092	1		297	0.00041821	0.00019092	1
										298	0.00043336	0.00019092	1.1		298	0.00043336	0.00019092	1.033
										299	0.00044851	0.00019092	1.1		299	0.00044851	0.00019092	1.033
										300	0.00046367	0.00019092	1.1		300	0.00046367	0.00019092	1.033
										301	0.00047882	0.00019092	1.1		301	0.00047882	0.00019092	1.033
										302	0.00049397	0.00019092	1		302	0.00049397	0.00019092	1
										303	0.00050912	0.00019092	1		303	0.00050912	0.00019092	1
										304	0.00052427	0.00019092	1		304	0.00052427	0.00019092	1
										305	0.00053943	0.00019092	1.1		305	0.00053943	0.00019092	1.033
										306	0.00055458	0.00019092	1.1		306	0.00055458	0.00019092	1.033
										307	0.00056973	0.00019092	1.1		307	0.00056973	0.00019092	1.033
										308	0.00058488	0.00019092	1.1		308	0.00058488	0.00019092	1.033
										309	0.00060004	0.00019092	1		309	0.00060004	0.00019092	1
										310	0.00061519	0.00019092	1		310	0.00061519	0.00019092	1
										311	0.00063034	0.00019092	1		311	0.00063034	0.00019092	1
										312	0.00064549	0.00019092	1.1		312	0.00064549	0.00019092	1.033
										313	7.4247e-05	0.00020153	1		313	7.4247e-05	0.00020153	1
										314	9.546e-05	0.00020153	1		314	9.546e-05	0.00020153	1
										315	0.00018031	0.00020153	1		315	0.00018031	0.00020153	1
										316	0.00020153	0.00020153	1		316	0.00020153	0.00020153	1
										317	0.00028638	0.00020153	1		317	0.00028638	0.00020153	1
										318	0.0003076	0.00020153	1		318	0.0003076	0.00020153	1
										319	0.00039245	0.00020153	1		319	0.00039245	0.00020153	1
										320	0.00041366	0.00020153	1		320	0.00041366	0.00020153	1
										321	0.00049852	0.00020153	1		321	0.00049852	0.00020153	1
										322	0.00051973	0.00020153	1		322	0.00051973	0.00020153	1
										323	0.00060458	0.00020153	1		323	0.00060458	0.00020153	1
										324	0.0006258	0.00020153	1		324	0.0006258	0.00020153	1
										325	0	0.00021213	1.1		325	0	0.00021213	1.1
										326	6.364e-05	0.00021213	1		326	6.364e-05	0.00021213	1
										327	0.00010607	0.00021213	1.1		327	0.00010607	0.00021213	1.1
										328	0.00016971	0.00021213	1		328	0.00016971	0.00021213	1
										329	0.00021213	0.00021213	1.1		329	0.00021213	0.00021213	1.1
										330	0.00027577	0.00021213	1		330	0.00027577	0.00021213	1
										331	0.0003182	0.00021213	1.1		331	0.0003182	0.00021213	1.1
										332	0.00038184	0.00021213	1		332	0.00038184	0.00021213	1
										333	0.00042427	0.00021213	1.1		333	0.00042427	0.00021213	1.1
										334	0.00048791	0.00021213	1		334	0.00048791	0.00021213	1
										335	0.00053034	0.00021213	1.1		335	0.00053034	0.00021213	1.1
										336	0.00059398	0.00021213	1		336	0.00059398	0.00021213	1
										337	0.0006364	0.00021213	1.1		337	0.0006364	0.00021213	1.1
										338	1.0607e-05	0.00022274	1.1		338	1.0607e-05	0.00022274	1.1
										339	5.3034e-05	0.00022274	1		339	5.3034e-05	0.00022274	1
										340	0.00011667	0.00022274	1.1		340	0.00011667	0.00022274	1.1
										341	0.0001591	0.00022274	1		341	0.0001591	0.00022274	1
										342	0.00022274	0.00022274	1.1		342	0.00022274	0.00022274	1.1
										343	0.00026517	0.00022274	1		343	0.00026517	0.00022274	1
										344	0.00032881	0.00022274	1.1		344	0.00032881	0.00022274	1.1
										345	0.00037124	0.00022274	1		345	0.00037124	0.00022274	1
										346	0.00043488	0.00022274	1.1		346	0.00043488	0.00022274	1.1
										347	0.0004773	0.00022274	1		347	0.0004773	0.00022274	1
										348	0.00054094	0.00022274	1.1		348	0.00054094	0.00022274	1.1
										349	0.00058337	0.00022274	1		349	0.00058337	0.00022274	1
										350	0.00064701	0.00022274	1.1		350	0.00064701	0.00022274	1.1
										351	2.1214e-05	0.00023335	1		351	2.1214e-05	0.00023335	1
										352	4.2427e-05	0.00023335	1		352	4.2427e-05	0.00023335	1
										353	0.00012728	0.00023335	1		353	0.00012728	0.00023335	1
										354	0.00014849	0.00023335	1		354	0.00014849	0.00023335	1
										355	0.00023335	0.00023335	1		355	0.00023335	0.00023335	1
										356	0.00025456	0.00023335	1		356	0.00025456	0.00023335	1
										357	0.00033942	0.00023335	1		357	0.00033942	0.00023335	1
										358	0.00036063	0.00023335	1		358	0.00036063	0.00023335	1
										359	0.00044548	0.00023335	1		359	0.00044548	0.00023335	1
										360	0.0004667	0.00023335	1		360	0.0004667	0.00023335	1
										361	0.00055155	0.00023335	1		361	0.00055155	0.00023335	1
										362	0.00057276	0.00023335	1		362	0.00057276	0.00023335	1
										363	1.515e-06	0.00024395	1.1		363	1.515e-06	0.00024395	1.033
										364	1.6668e-05	0.00024395	1		364	1.6668e-05	0.00024395	1
										365	3.182e-05	0.00024395	1		365	3.182e-05	0.00024395	1
										366	4.6973e-05	0.00024395	1		366	4.6973e-05	0.00024395	1
										367	6.2125e-05	0.00024395	1.1		367	6.2125e-05	0.00024395	1.033
										368	7.7278e-05	0.00024395	1.1		368	7.7278e-05	0.00024395	1.033
										369	9.243e-05	0.00024395	1.1		369	9.243e-05	0.00024395	1.033
										370	0.00010758	0.00024395	1.1		370	0.00010758	0.00024395	1.033
										371	0.00012274	0.00024395	1		371	0.00012274	0.00024395	1
										372	0.00013789	0.00024395	1		372	0.00013789	0.00024395	1
										373	0.00015304	0.00024395	1		373	0.00015304	0.00024395	1
										374	0.00016819	0.00024395	1.1		374	0.00016819	0.00024395	1.033
										375	0.00018335	0.00024395	1.1		375	0.00018335	0.00024395	1.033
										376	0.0001985	0.00024395	1.1		376	0.0001985	0.00024395	1.033
										377	0.00021365	0.00024395	1.1		377	0.00021365	0.00024395	1.033
										378	0.0002288	0.00024395	1		378	0.0002288	0.00024395	1
										379	0.00024395	0.00024395	1		379	0.00024395	0.00024395	1
										380	0.00025911	0.00024395	1		380	0.00025911	0.00024395	1
										381	0.00027426	0.00024395	1.1		381	0.00027426	0.00024395	1.033
										382	0.00028941	0.00024395	1.1		382	0.00028941	0.00024395	1.033
										383	0.00030456	0.00024395	1.1		383	0.00030456	0.00024395	1.033
										384	0.00031972	0.00024395	1.1		384	0.00031972	0.00024395	1.033
										385	0.00033487	0.00024395	1		385	0.00033487	0.00024395	1
										386	0.00035002	0.00024395	1		386	0.00035002	0.00024395	1
										387	0.00036517	0.00024395	1		387	0.00036517	0.00024395	1
										388	0.00038033	0.00024395	1.1		388	0.00038033	0.00024395	1.033
										389	0.00039548	0.00024395	1.1		389	0.00039548	0.00024395	1.033
										390	0.00041063	0.00024395	1.1		390	0.00041063	0.00024395	1.033
										391	0.00042578	0.00024395	1.1		391	0.00042578	0.00024395	1.033
										392	0.00044094	0.00024395	1		392	0.00044094	0.00024395	1
										393	0.00045609	0.00024395	1		393	0.00045609	0.00024395	1
										394	0.00047124	0.00024395	1		394	0.00047124	0.00024395	1
										395	0.00048639	0.00024395	1.1		395	0.00048639	0.00024395	1.033
										396	0.00050155	0.00024395	1.1		396	0.00050155	0.00024395	1.033
										397	0.0005167	0.00024395	1.1		397	0.0005167	0.00024395	1.033
										398	0.00053185	0.00024395	1.1		398	0.00053185	0.00024395	1.033
										399	0.000547	0.00024395	1		399	0.000547	0.00024395	1
										400	0.00056216	0.00024395	1		400	0.00056216	0.00024395	1
										401	0.00057731	0.00024395	1		401	0.00057731	0.00024395	1
										402	0.00059246	0.00024395	1.1		402	0.00059246	0.00024395	1.033
										403	0.00060761	0.00024395	1.1		403	0.00060761	0.00024395	1.033
										404	0.00062277	0.00024395	1.1		404	0.00062277	0.00024395	1.033
										405	0.00063792	0.00024395	1.1		405	0.00063792	0.00024395	1.033
										406	2.1214e-05	0.00025456	1		406	2.1214e-05	0.00025456	1
										407	0.00012728	0.00025456	1		407	0.00012728	0.00025456	1
										408	0.00023335	0.00025456	1		408	0.00023335	0.00025456	1
										409	0.00033942	0.00025456	1		409	0.00033942	0.00025456	1
										410	0.00044548	0.00025456	1		410	0.00044548	0.00025456	1
										411	0.00055155	0.00025456	1		411	0.00055155	0.00025456	1
										412	1.0607e-05	0.00026517	0.9		412	1.0607e-05	0.00026517	0.9
										413	0.00011667	0.00026517	0.9		413	0.00011667	0.00026517	0.9
										414	0.00022274	0.00026517	0.9		414	0.00022274	0.00026517	0.9
										415	0.00032881	0.00026517	0.9		415	0.00032881	0.00026517	0.9
										416	0.00043488	0.00026517	0.9		416	0.00043488	0.00026517	0.9
										417	0.00054094	0.00026517	0.9		417	0.00054094	0.00026517	0.9
										418	0.00064701	0.00026517	0.9		418	0.00064701	0.00026517	0.9
										419	0	0.00027578	0.9		419	0	0.00027578	0.9
										420	0.00010607	0.00027578	0.9		420	0.00010607	0.00027578	0.9
										421	0.00021213	0.00027578	0.9		421	0.00021213	0.00027578	0.9
										422	0.0003182	0.00027578	0.9		422	0.0003182	0.00027578	0.9
										423	0.00042427	0.00027578	0.9		423	0.00042427	0.00027578	0.9
										424	0.00053034	0.00027578	0.9		424	0.00053034	0.00027578	0.9
										425	0.0006364	0.00027578	0.9		425	0.0006364	0.00027578	0.9
										426	9.546e-05	0.00028638	1		426	9.546e-05	0.00028638	1
										427	0.00020153	0.00028638	1		427	0.00020153	0.00028638	1
										428	0.0003076	0.00028638	1		428	0.0003076	0.00028638	1
										429	0.00041366	0.00028638	1		429	0.00041366	0.00028638	1
										430	0.00051973	0.00028638	1		430	0.00051973	0.00028638	1
										431	0.0006258	0.00028638	1		431	0.0006258	0.00028638	1
										432	9.092e-06	0.00029699	1.1		432	9.092e-06	0.00029699	1.033
										433	2.4244e-05	0.00029699	1.1		433	2.4244e-05	0.00029699	1.033
										434	3.9396e-05	0.00029699	1.1		434	3.9396e-05	0.00029699	1.033
										435	5.4549e-05	0.00029699	1.1		435	5.4549e-05	0.00029699	1.033
										436	6.9701e-05	0.00029699	1		436	6.9701e-05	0.00029699	1
										437	8.4854e-05	0.00029699	1		437	8.4854e-05	0.00029699	1
										438	0.00010001	0.00029699	1		438	0.00010001	0.00029699	1
										439	0.00011516	0.00029699	1.1		439	0.00011516	0.00029699	1.033
										440	0.00013031	0.00029699	1.1		440	0.00013031	0.00029699	1.033
										441	0.00014546	0.00029699	1.1		441	0.00014546	0.00029699	1.033
										442	0.00016062	0.00029699	1.1		442	0.00016062	0.00029699	1.033
										443	0.00017577	0.00029699	1		443	0.00017577	0.00029699	1
										444	0.00019092	0.00029699	1		444	0.00019092	0.00029699	1
										445	0.00020607	0.00029699	1		445	0.00020607	0.00029699	1
										446	0.00022123	0.00029699	1.1		446	0.00022123	0.00029699	1.033
										447	0.00023638	0.00029699	1.1		447	0.00023638	0.00029699	1.033
										448	0.00025153	0.00029699	1.1		448	0.00025153	0.00029699	1.033
										449	0.00026668	0.00029699	1.1		449	0.00026668	0.00029699	1.033
										450	0.00028184	0.00029699	1		450	0.00028184	0.00029699	1
										451	0.00029699	0.00029699	1		451	0.00029699	0.00029699	1
										452	0.00031214	0.00029699	1		452	0.00031214	0.00029699	1
										453	0.00032729	0.00029699	1.1		453	0.00032729	0.00029699	1.033
										454	0.00034245	0.00029699	1.1		454	0.00034245	0.00029699	1.033
										455	0.0003576	0.00029699	1.1		455	0.0003576	0.00029699	1.033
										456	0.00037275	0.00029699	1.1		456	0.00037275	0.00029699	1.033
										457	0.0003879	0.00029699	1		457	0.0003879	0.00029699	1
										458	0.00040306	0.00029699	1		458	0.00040306	0.00029699	1
										459	0.00041821	0.00029699	1		459	0.00041821	0.00029699	1
										460	0.00043336	0.00029699	1.1		460	0.00043336	0.00029699	1.033
										461	0.00044851	0.00029699	1.1		461	0.00044851	0.00029699	1.033
										462	0.00046367	0.00029699	1.1		462	0.00046367	0.00029699	1.033
										463	0.00047882	0.00029699	1.1		463	0.00047882	0.00029699	1.033
										464	0.00049397	0.00029699	1		464	0.00049397	0.00029699	1
										465	0.00050912	0.00029699	1		465	0.00050912	0.00029699	1
										466	0.00052427	0.00029699	1		466	0.00052427	0.00029699	1
										467	0.00053943	0.00029699	1.1		467	0.00053943	0.00029699	1.033
										468	0.00055458	0.00029699	1.1		468	0.00055458	0.00029699	1.033
										469	0.00056973	0.00029699	1.1		469	0.00056973	0.00029699	1.033
										470	0.00058488	0.00029699	1.1		470	0.00058488	0.00029699	1.033
										471	0.00060004	0.00029699	1		471	0.00060004	0.00029699	1
										472	0.00061519	0.00029699	1		472	0.00061519	0.00029699	1
										473	0.00063034	0.00029699	1		473	0.00063034	0.00029699	1
										474	0.00064549	0.00029699	1.1		474	0.00064549	0.00029699	1.033
										475	7.4247e-05	0.0003076	1		475	7.4247e-05	0.0003076	1
										476	9.546e-05	0.0003076	1		476	9.546e-05	0.0003076	1
										477	0.00018031	0.0003076	1		477	0.00018031	0.0003076	1
										478	0.00020153	0.0003076	1		478	0.00020153	0.0003076	1
										479	0.00028638	0.0003076	1		479	0.00028638	0.0003076	1
										480	0.0003076	0.0003076	1		480	0.0003076	0.0003076	1
										481	0.00039245	0.0003076	1		481	0.00039245	0.0003076	1
										482	0.00041366	0.0003076	1		482	0.00041366	0.0003076	1
										483	0.00049852	0.0003076	1		483	0.00049852	0.0003076	1
										484	0.00051973	0.0003076	1		484	0.00051973	0.0003076	1
										485	0.00060458	0.0003076	1		485	0.00060458	0.0003076	1
										486	0.0006258	0.0003076	1		486	0.0006258	0.0003076	1
										487	0	0.0003182	1.1		487	0	0.0003182	1.1
										488	6.364e-05	0.0003182	1		488	6.364e-05	0.0003182	1
										489	0.00010607	0.0003182	1.1		489	0.00010607	0.0003182	1.1
										490	0.00016971	0.0003182	1		490	0.00016971	0.0003182	1
										491	0.00021213	0.0003182	1.1		491	0.00021213	0.0003182	1.1
										492	0.00027577	0.0003182	1		492	0.00027577	0.0003182	1
										493	0.0003182	0.0003182	1.1		493	0.0003182	0.0003182	1.1
										494	0.00038184	0.0003182	1		494	0.00038184	0.0003182	1
										495	0.00042427	0.0003182	1.1		495	0.00042427	0.0003182	1.1
										496	0.00048791	0.0003182	1		496	0.00048791	0.0003182	1
										497	0.00053034	0.0003182	1.1		497	0.00053034	0.0003182	1.1
										498	0.00059398	0.0003182	1		498	0.00059398	0.0003182	1
										499	0.0006364	0.0003182	1.1		499	0.0006364	0.0003182	1.1
										500	1.0607e-05	0.00032881	1.1		500	1.0607e-05	0.00032881	1.1
										501	5.3034e-05	0.00032881	1		501	5.3034e-05	0.00032881	1
										502	0.00011667	0.00032881	1.1		502	0.00011667	0.00032881	1.1
										503	0.0001591	0.00032881	1		503	0.0001591	0.00032881	1
										504	0.00022274	0.00032881	1.1		504	0.00022274	0.00032881	1.1
										505	0.00026517	0.00032881	1		505	0.00026517	0.00032881	1
										506	0.00032881	0.00032881	1.1		506	0.00032881	0.00032881	1.1
										507	0.00037124	0.00032881	1		507	0.00037124	0.00032881	1
										508	0.00043488	0.00032881	1.1		508	0.00043488	0.00032881	1.1
										509	0.0004773	0.00032881	1		509	0.0004773	0.00032881	1
										510	0.00054094	0.00032881	1.1		510	0.00054094	0.00032881	1.1
										511	0.00058337	0.00032881	1		511	0.00058337	0.00032881	1
										512	0.00064701	0.00032881	1.1		512	0.00064701	0.00032881	1.1

## Sheet: Fig 3b
15	18	17	18	21	13	19	19	20	18	19	15	23	19	18	15	14	11	15	16	18	16	21	16	20	16	21	16	16	17	17	18	19	17	15	21	18	20	18	15	16	20	21	19	15	16	20	15	18	17
18	17	15	16	16	18	18	16	23	14	20	17	22	19	19	17	19	22	18	21	15	14	19	19	24	20	19	13	15	10	16	16	13	15	18	22	19	17	13	21	16	20	17	13	13	20	22	13	19	17
21	19	22	23	19	17	12	19	16	20	17	16	17	24	20	14	19	19	18	19	13	15	18	16	18	20	19	21	15	16	13	17	18	17	14	18	23	20	19	17	21	19	23	19	20	18	19	19	15	18
18	18	17	18	18	18	20	18	17	18	18	17	20	19	17	18	17	17	14	15	17	16	21	21	20	15	20	18	18	16	17	16	19	18	16	18	14	15	19	18	22	16	16	13	18	18	17	16	17	10
20	19	17	15	19	17	17	18	21	15	21	19	16	16	20	19	19	15	17	24	15	21	17	20	22	22	22	20	18	16	21	17	18	21	17	19	20	20	18	17	14	18	14	15	17	17	15	20	14	18
18	20	21	20	15	15	21	21	20	16	15	16	22	17	19	17	17	17	22	19	19	17	15	17	19	17	14	21	17	21	20	17	18	16	21	17	18	17	16	20	15	21	20	17	17	14	20	17	18	19
19	21	19	16	16	20	19	20	19	19	22	19	16	14	12	20	15	17	21	19	20	20	20	15	19	19	18	14	19	17	17	22	21	19	17	19	18	23	19	19	17	18	18	17	18	18	17	17	13	18
22	19	13	20	18	15	25	21	18	20	17	16	18	18	15	19	14	21	20	20	18	19	14	22	19	21	14	15	18	18	20	12	17	17	18	14	19	17	16	19	15	17	16	16	16	17	19	18	17	13
21	17	15	20	14	20	22	20	17	18	19	25	21	16	19	13	20	16	17	17	17	20	20	17	16	15	18	14	14	13	22	16	21	17	20	16	18	15	16	17	16	14	17	20	17	16	14	18	16	23
19	20	19	19	16	19	16	21	18	16	16	13	17	16	17	17	18	17	18	18	27	14	16	18	21	20	18	19	20	19	17	17	16	16	20	20	22	19	18	18	13	15	15	17	19	14	16	23	21	22
23	17	17	19	23	13	19	17	20	17	18	18	18	21	16	21	21	17	16	17	19	20	17	19	15	18	23	16	21	20	19	21	19	19	17	11	17	19	19	19	20	18	18	19	17	16	18	16	17	16
21	20	18	20	17	17	17	19	19	19	19	16	19	18	18	18	19	18	21	21	18	17	19	16	14	13	18	14	20	17	21	17	18	16	24	19	21	20	18	15	18	19	17	22	15	13	16	18	19	20
12	17	14	14	17	19	20	21	17	20	17	17	18	17	19	19	19	17	16	14	21	20	21	22	20	17	14	20	19	18	21	16	19	19	19	21	16	16	16	17	14	20	17	20	18	20	19	24	16	17
17	21	27	21	19	18	20	17	18	18	21	21	17	20	18	20	23	18	18	19	20	16	18	17	17	17	23	17	16	15	18	20	16	21	19	18	17	17	17	17	15	17	18	14	20	20	15	22	20	20
18	20	16	19	17	16	16	16	16	19	20	14	21	16	19	16	20	19	21	22	16	20	19	14	19	17	16	19	20	17	21	15	17	16	16	17	18	18	16	20	17	22	14	16	14	20	21	16	16	16
19	21	21	20	19	18	13	16	20	18	14	14	18	21	26	20	15	15	17	18	17	18	15	20	14	20	19	18	16	18	16	22	19	20	14	17	21	13	21	20	17	17	19	23	19	21	17	14	15	18
19	18	19	20	22	20	15	17	18	14	15	17	18	17	19	20	21	19	16	19	16	18	19	12	18	18	21	19	20	14	15	19	22	21	22	19	16	19	18	19	14	17	16	19	18	17	15	17	17	19
15	15	16	19	24	16	18	17	22	19	22	17	19	19	22	19	14	19	16	19	18	19	24	18	18	16	19	20	18	18	15	16	15	18	16	17	19	19	18	20	16	18	17	20	15	17	20	14	18	18
19	15	18	18	20	17	19	17	19	16	16	15	13	16	16	18	21	19	19	15	17	16	21	22	19	16	19	18	20	18	12	17	17	22	19	17	17	11	19	20	11	17	12	15	19	24	21	18	17	17
22	19	18	20	19	19	20	16	15	20	20	21	18	16	17	19	17	16	18	15	20	18	17	15	19	19	18	20	21	16	19	20	17	19	15	21	19	19	18	21	18	18	19	16	19	13	16	18	18	21
18	22	16	20	15	19	24	20	21	17	20	19	22	21	18	19	19	16	22	17	16	19	21	18	19	15	14	19	20	18	19	15	15	15	23	19	19	19	15	19	20	16	14	20	18	18	21	19	17	16
18	18	19	21	22	16	9	19	14	19	16	20	19	19	21	22	20	18	18	18	18	18	17	17	11	18	16	18	18	18	18	16	21	19	17	19	16	16	15	18	15	15	15	19	17	19	13	18	16	16
23	15	22	15	21	19	22	22	24	18	17	20	17	18	18	16	18	21	17	22	17	16	16	15	17	20	17	17	17	18	20	16	15	19	14	19	19	19	17	14	20	19	22	17	18	17	20	21	16	15
21	19	19	18	26	17	16	15	17	14	18	18	16	20	19	18	20	19	17	18	17	18	18	21	17	16	20	18	19	17	16	18	22	19	21	16	15	18	18	18	18	18	15	16	24	18	15	14	14	17
21	22	22	18	16	22	16	20	18	18	21	18	19	20	19	16	18	14	16	17	16	21	16	22	18	20	20	16	12	19	18	18	14	18	20	17	23	16	18	14	12	19	20	12	16	18	17	16	15	20
21	16	15	17	23	17	17	20	19	22	19	20	19	20	20	14	20	18	18	17	20	22	19	15	20	17	21	20	21	16	16	19	17	14	16	14	17	16	23	19	20	16	16	19	19	18	16	17	17	19
18	17	19	19	20	15	18	18	26	17	17	18	17	19	16	15	18	17	19	9	19	17	18	19	24	16	18	15	23	16	20	15	16	20	18	21	18	20	18	17	18	19	17	22	21	19	18	15	19	17
21	17	16	21	19	16	14	17	11	17	20	18	18	21	19	18	16	21	16	20	18	19	17	22	17	22	19	21	17	20	16	17	19	18	18	19	17	15	20	20	17	19	18	14	18	16	14	16	16	20
20	19	14	18	15	18	16	18	17	22	18	17	18	18	22	19	15	17	19	18	22	15	18	18	19	19	20	18	19	23	16	15	16	11	14	17	21	17	22	19	18	15	15	18	17	16	18	20	19	18
22	21	21	20	22	20	14	16	16	16	17	19	20	18	18	20	19	22	16	17	17	17	18	17	14	17	18	17	17	18	21	19	18	18	19	19	13	17	16	18	16	15	17	21	23	15	18	17	17	14
19	19	21	17	17	16	16	19	24	20	15	14	16	16	17	20	19	17	14	17	17	17	16	19	16	23	22	16	17	16	19	8	17	18	15	18	21	24	22	17	13	18	17	15	16	15	17	18	21	18
16	19	18	18	18	24	19	19	14	17	17	21	17	19	16	19	18	12	20	12	17	20	20	20	20	17	18	19	16	15	19	14	18	17	23	16	17	17	18	17	15	19	16	21	15	19	16	20	17	16
18	17	22	16	21	19	17	18	20	18	17	17	14	18	17	18	21	15	17	16	22	20	17	15	19	16	15	13	16	17	18	20	18	19	16	19	10	15	20	16	18	16	20	18	16	15	20	17	15	19
16	20	19	16	13	16	19	15	22	16	22	18	24	17	18	21	16	22	21	16	17	16	19	20	20	18	15	20	19	15	19	16	16	18	17	20	18	19	19	18	13	15	18	15	16	19	18	17	20	15
17	16	18	21	15	16	11	19	18	22	16	21	21	22	22	15	16	19	15	18	18	18	18	18	16	17	19	17	15	14	17	18	17	16	17	20	22	19	19	17	16	18	23	16	17	14	19	21	17	20
24	21	17	13	18	19	12	18	16	18	18	19	18	20	19	15	16	18	15	20	15	18	19	19	22	18	20	16	22	17	24	18	13	18	18	22	17	14	18	19	20	19	17	14	20	20	14	11	15	19
17	13	20	21	19	17	15	19	21	17	18	17	18	20	19	20	22	18	15	20	14	19	14	15	19	20	21	22	15	12	15	14	14	20	15	16	15	23	17	18	16	18	18	20	20	15	14	15	20	18
17	20	16	17	19	20	22	21	16	22	18	22	16	22	15	17	19	17	17	16	21	15	20	25	19	16	21	18	19	13	18	14	16	16	20	17	20	18	19	17	16	19	19	16	15	17	19	21	17	21
21	18	19	17	15	16	10	17	21	20	16	21	20	20	17	21	19	19	15	15	17	17	20	16	19	21	21	20	11	17	12	20	17	18	18	17	14	20	22	17	21	18	18	18	22	22	20	14	11	18
18	21	19	11	17	16	14	17	17	23	15	19	18	21	20	17	19	18	15	18	22	14	15	16	21	17	19	19	19	18	19	22	19	14	15	14	19	17	19	15	19	22	21	17	19	14	16	19	17	17
22	21	16	18	14	22	18	16	13	16	22	16	19	16	21	16	22	20	17	17	18	22	16	12	12	15	22	17	18	21	18	17	15	17	16	21	12	15	16	20	17	17	15	20	17	20	18	20	17	17
24	21	21	15	20	20	20	18	19	16	20	18	15	18	17	18	17	16	19	17	18	14	21	16	14	16	15	14	17	19	16	19	15	18	18	21	20	13	13	16	19	18	17	13	16	18	23	20	20	15
20	17	19	14	23	21	19	19	17	22	20	19	21	18	14	20	17	16	19	16	13	19	20	17	17	16	16	18	18	24	14	15	16	20	18	19	19	17	16	21	20	18	14	15	21	12	18	21	19	17
17	25	17	25	14	18	17	19	22	17	18	19	21	16	19	17	22	18	23	20	21	18	18	18	13	18	19	15	20	15	23	17	20	14	20	16	19	22	19	14	20	20	16	20	17	17	17	20	18	16
21	18	17	18	21	19	21	20	17	20	22	21	22	18	20	21	21	19	19	16	16	20	17	17	14	20	17	19	20	16	17	16	14	16	17	19	13	15	19	18	19	15	20	18	17	18	18	18	19	18
18	17	21	18	20	20	20	19	20	17	19	17	17	18	18	19	21	14	16	18	22	18	18	14	18	18	20	16	19	16	19	24	16	19	19	19	16	21	20	18	18	14	19	18	19	19	12	19	20	18
20	21	13	21	16	19	16	19	15	16	19	15	19	16	21	21	25	20	21	15	19	15	16	18	20	15	17	19	23	19	19	20	14	14	16	19	17	19	22	18	19	17	17	19	15	19	18	18	21	16
16	19	23	18	21	20	17	17	16	18	17	15	18	16	21	19	20	15	17	18	17	16	21	15	17	19	16	20	19	18	20	20	16	18	18	15	16	15	22	12	18	18	17	22	20	21	13	17	15	21
24	21	18	13	21	19	18	16	18	17	18	19	18	22	18	15	20	18	20	23	19	19	19	20	16	19	15	16	16	22	19	18	13	15	16	17	17	15	17	13	20	18	20	16	14	18	19	22	18	16
16	19	19	15	19	17	16	18	19	14	21	21	19	15	18	17	19	16	18	26	14	21	17	16	16	19	19	19	19	14	15	15	17	18	13	18	17	19	21	20	19	14	17	19	15	17	19	14	20	18
17	15	17	16	20	23	18	19	17	20	17	20	18	20	17	16	20	17	19	16	15	19	20	21	18	18	16	21	21	22	16	15	14	19	19	16	18	18	19	15	11	18	15	18	17	19	20	18	15	22
16	25	19	20	20	15	18	20	21	21	14	17	16	14	17	19	16	17	18	21	18	20	16	14	18	15	13	18	17	17	15	23	18	20	16	17	15	21	19	21	17	16	20	16	15	19	15	18	21	22
18	18	18	15	17	17	21	18	16	15	18	13	15	20	20	14	19	23	19	21	15	21	19	18	18	20	18	19	21	19	17	17	16	10	21	22	19	20	22	14	17	14	21	16	19	16	19	22	21	16
19	16	19	26	19	19	16	22	19	22	21	20	19	15	20	19	18	17	13	17	21	19	19	19	11	18	13	19	22	14	17	17	22	17	20	20	22	17	21	23	18	17	10	18	18	17	20	16	19	20
18	22	19	20	22	20	16	23	20	18	16	17	18	13	19	16	19	17	21	19	20	18	18	16	16	18	20	18	16	23	17	24	16	16	18	22	21	18	20	14	16	16	20	18	19	17	15	21	16	14
19	17	21	18	21	21	15	15	17	16	20	19	13	15	15	20	20	17	13	19	16	21	20	16	14	16	20	22	19	15	15	17	21	18	19	17	13	18	15	15	13	18	19	17	19	19	16	15	17	16
19	20	22	18	17	16	15	18	18	16	20	19	22	19	20	14	17	22	18	18	18	18	18	20	17	17	16	19	9	22	20	19	18	18	17	16	17	15	13	20	16	21	16	19	15	14	15	21	18	19
19	18	13	20	19	15	18	17	15	17	20	19	20	19	17	20	19	19	14	16	16	17	19	19	16	19	20	18	18	18	17	15	14	16	13	16	17	17	21	14	20	16	18	17	17	18	15	17	16	19
21	22	22	17	19	17	19	15	22	20	19	17	24	19	19	19	19	15	19	16	14	13	17	17	21	22	23	19	14	16	20	17	18	18	15	20	20	22	19	18	18	20	22	16	16	17	19	16	18	17
19	22	19	19	18	18	17	21	19	19	17	20	24	17	16	14	18	18	17	18	14	16	19	17	18	16	16	19	23	18	18	18	21	16	16	15	19	14	18	19	15	21	16	17	16	15	19	17	18	16
22	21	18	20	20	20	17	19	21	16	18	15	18	19	23	18	19	16	14	15	16	20	12	16	15	17	22	22	14	18	19	23	19	18	18	13	19	18	18	18	16	18	19	24	23	17	15	15	19	20
21	17	16	13	19	18	20	19	21	21	11	20	17	21	19	20	19	21	23	18	17	14	16	17	16	19	17	18	18	25	17	19	14	17	17	23	21	18	14	14	21	17	18	17	19	19	20	17	20	18
19	19	16	16	21	12	17	18	21	19	19	16	19	15	20	17	18	22	17	21	19	21	15	23	19	19	20	20	20	20	16	18	15	16	14	16	17	19	18	24	20	17	19	14	19	18	16	15	20	18
17	20	18	19	18	19	18	20	16	19	17	16	19	14	17	17	23	18	18	15	19	18	20	19	17	18	17	19	21	19	19	19	18	18	22	17	12	16	17	19	18	19	19	12	15	22	16	19	16	15
21	17	21	17	19	19	22	17	20	19	21	18	15	17	18	18	19	20	16	25	19	20	15	15	14	16	16	14	16	16	20	23	19	20	18	19	15	17	18	16	19	16	20	19	17	12	18	17	21	20
22	23	21	19	18	16	18	18	17	17	15	17	18	18	18	14	15	17	16	16	21	13	15	16	27	20	22	19	19	17	24	20	17	15	13	16	19	18	17	17	19	23	20	17	19	16	19	16	16	16
21	21	18	21	19	20	19	17	15	17	17	16	17	19	19	19	22	16	20	16	21	15	19	18	16	20	21	19	17	19	20	21	20	17	20	16	16	18	17	18	16	12	17	19	16	17	19	21	14	22
23	18	24	18	19	15	17	20	19	18	15	22	18	17	15	17	13	20	20	17	17	16	19	19	18	19	13	8	20	21	16	16	21	15	14	14	20	15	15	21	19	19	20	15	17	16	15	18	13	17
17	19	18	25	20	19	13	16	20	18	21	20	15	17	21	21	21	14	14	18	16	20	21	16	19	16	28	18	21	18	17	14	21	20	19	17	13	18	17	20	16	15	18	19	18	22	16	17	14	20
17	22	18	19	15	19	20	7	20	16	17	16	26	18	21	14	19	16	25	23	20	14	18	22	17	19	17	15	19	17	20	20	17	15	15	19	19	20	13	15	18	23	17	20	18	20	15	21	21	19
20	18	14	19	20	17	17	16	18	20	20	24	18	18	11	17	19	18	16	19	19	19	21	21	19	17	24	22	13	20	15	16	17	16	16	18	15	20	24	16	19	15	18	18	19	19	17	20	14	19
18	20	15	20	18	18	16	15	18	16	12	18	18	21	25	20	18	16	16	14	19	17	15	17	21	19	19	15	19	20	20	21	17	18	19	22	17	18	14	16	18	19	20	21	21	18	20	16	21	11
20	20	17	21	14	22	18	18	20	15	20	19	23	17	18	15	20	19	17	16	15	15	15	17	20	17	15	17	11	20	22	17	20	17	21	16	17	18	17	20	16	18	15	22	17	20	18	17	20	17
19	17	16	19	15	20	19	20	18	21	17	18	18	21	18	17	21	14	17	15	17	17	16	16	19	22	18	19	17	15	17	18	17	15	16	11	22	15	21	18	18	18	18	16	23	17	16	20	14	19
15	16	19	19	20	17	23	17	22	18	13	20	19	15	18	19	20	20	18	18	16	18	23	22	18	16	17	17	11	16	15	20	20	17	20	16	18	19	15	21	20	17	17	19	19	17	19	18	16	18
16	19	16	18	21	20	19	13	24	20	22	17	19	13	24	18	19	12	14	18	18	20	17	24	19	19	16	20	16	17	17	18	15	19	13	17	17	20	20	17	19	19	14	20	19	16	17	12	16	18
16	16	18	17	20	24	14	17	15	19	19	15	24	18	19	15	21	17	17	19	20	14	22	17	20	15	14	20	20	18	13	14	18	17	21	17	17	12	17	18	16	15	14	20	16	19	15	18	18	21
17	21	18	22	18	20	21	13	15	18	15	18	15	14	18	19	14	20	18	23	21	17	16	18	22	17	16	18	13	19	18	20	16	21	16	15	16	18	18	15	17	15	22	17	14	16	18	17	18	22
17	19	15	22	22	19	21	17	18	17	18	18	17	18	16	16	14	24	11	19	18	16	16	17	17	15	17	19	19	18	21	19	19	18	21	21	18	18	15	19	15	17	19	16	19	18	20	22	18	15
17	19	19	23	19	17	18	16	12	15	18	13	18	18	24	21	17	15	17	17	17	18	20	17	14	19	15	16	15	18	17	23	19	20	16	17	20	15	13	15	13	17	16	20	19	19	13	15	17	17
21	19	21	18	21	16	17	19	15	18	14	20	17	23	19	19	17	23	23	20	18	14	19	18	18	21	16	20	20	12	18	17	14	14	18	16	18	18	18	18	21	17	20	14	17	17	20	18	17	15
17	21	22	20	18	19	18	17	17	17	21	18	15	16	17	21	18	17	18	18	19	18	16	18	19	16	21	20	18	16	21	16	18	20	18	14	16	20	17	15	17	19	16	20	17	18	15	16	17	14
19	21	22	18	16	14	14	15	17	15	19	14	21	17	19	14	16	18	15	19	18	18	15	20	16	20	20	19	17	21	20	19	16	19	18	17	18	16	13	18	16	20	15	19	20	15	17	16	18	20
18	15	19	16	17	15	17	19	16	21	19	20	19	20	20	19	18	13	18	14	20	15	21	18	19	19	18	19	21	21	15	14	15	19	18	14	16	19	20	17	21	16	17	20	19	18	16	20	14	19
19	23	19	15	17	19	23	16	21	17	20	19	22	21	20	18	18	15	16	14	17	15	18	18	18	17	21	15	17	17	16	20	16	17	16	23	17	18	13	19	12	21	19	22	15	18	22	18	19	19
14	17	23	22	19	20	16	19	19	18	18	15	19	18	20	18	21	19	18	17	16	20	19	13	15	18	21	15	16	15	19	18	24	18	22	15	21	17	13	17	17	16	18	24	17	19	19	17	15	17
19	16	18	17	17	17	17	24	19	17	17	16	18	14	17	14	17	17	20	17	20	14	16	19	20	24	14	17	18	23	18	22	13	19	19	21	21	18	19	20	17	13	14	17	14	19	18	18	17	17
20	21	19	17	20	20	17	17	20	13	19	22	21	18	17	19	16	16	16	17	15	19	18	14	18	17	17	18	21	20	19	16	16	20	16	18	17	20	19	21	14	17	14	18	16	19	16	19	16	20
18	17	16	20	22	16	20	18	17	22	15	16	17	17	14	14	13	18	21	23	17	19	12	18	15	18	18	17	22	17	15	15	19	17	16	18	21	23	18	17	16	17	16	20	18	15	15	18	19	19
18	17	15	19	19	21	22	18	14	18	21	14	18	16	15	18	20	16	19	16	19	14	22	21	19	17	14	19	20	20	16	20	19	25	20	21	20	17	13	14	16	17	15	18	16	24	20	19	10	16
18	18	21	18	19	18	20	18	17	16	9	18	19	17	20	19	16	19	18	16	18	13	17	16	20	16	18	16	8	17	20	21	22	14	20	19	18	21	18	14	18	17	17	20	19	14	14	18	16	14
20	19	16	18	14	16	22	14	17	17	24	19	21	16	18	17	21	21	14	21	15	20	15	15	21	18	21	17	21	19	19	18	14	17	19	18	19	19	18	20	18	18	15	15	14	20	18	18	17	15
18	20	21	20	16	15	18	20	19	19	17	20	21	19	18	18	20	13	19	16	17	14	17	17	18	23	21	17	18	13	16	17	15	12	15	14	20	19	22	18	18	19	18	18	16	19	12	23	17	20
20	21	22	17	21	18	19	21	19	19	15	19	16	16	18	16	16	21	19	21	16	15	15	18	17	15	12	15	18	20	15	20	20	19	20	19	23	19	16	18	21	15	19	17	13	20	18	19	20	22
18	20	12	20	17	17	19	17	21	18	19	13	19	15	17	19	16	14	19	20	20	22	17	12	15	23	16	15	13	16	20	18	22	12	20	20	20	17	20	17	17	16	18	21	16	15	16	19	24	15
19	20	18	20	15	17	14	16	11	13	17	17	24	18	22	16	21	17	20	19	17	18	14	21	20	16	14	19	17	18	19	19	19	17	17	15	21	22	16	13	17	23	18	20	17	16	18	19	18	18
19	22	19	18	19	16	13	19	16	21	18	22	15	19	17	16	19	17	18	19	22	15	20	14	19	19	23	18	20	20	16	18	16	22	19	16	18	22	19	19	17	16	16	16	19	17	15	16	13	21
18	19	22	18	17	18	18	20	18	16	20	18	21	22	22	17	14	20	22	20	18	16	17	20	20	18	17	14	15	17	13	18	14	19	19	21	21	22	18	18	16	20	20	14	15	15	23	17	18	18
21	19	20	25	19	17	16	19	22	21	21	21	17	17	15	18	19	17	15	18	15	23	17	21	17	18	18	16	15	20	19	18	21	20	21	16	23	21	19	17	15	14	16	21	16	16	20	16	15	20
23	15	20	19	18	19	18	20	18	17	19	14	15	13	15	14	15	14	22	20	20	16	20	13	18	18	20	18	18	18	16	20	12	18	20	19	22	18	15	15	15	19	15	17	16	19	20	20	17	19
19	19	16	18	19	17	22	16	18	18	21	18	18	19	15	18	21	17	16	12	16	16	21	20	15	15	19	16	15	17	18	17	15	20	19	20	17	22	20	17	21	16	14	17	18	17	19	14	17	16
15	22	22	19	16	15	16	21	18	16	16	19	23	19	19	17	11	21	17	21	20	17	20	20	16	18	16	17	17	20	20	17	20	13	9	17	15	13	18	16	20	19	13	17	17	21	15	14	21	22
24	19	22	16	20	19	18	16	19	21	17	15	16	15	16	19	20	18	17	16	11	19	18	18	15	20	15	20	16	25	17	21	15	19	25	12	17	15	15	18	17	15	16	16	17	22	17	13	14	19
20	26	17	18	15	16	20	20	17	14	17	17	20	18	18	21	12	17	19	15	19	18	17	17	20	16	13	17	18	17	24	21	21	16	15	18	14	18	16	15	15	17	23	19	17	13	21	12	19	18
19	22	18	18	19	18	18	17	18	15	20	15	20	19	14	21	16	18	20	18	17	21	15	17	12	18	18	18	22	16	21	16	19	16	19	22	15	19	20	18	15	17	17	24	18	17	19	17	19	15
19	19	17	20	15	18	17	21	20	13	17	22	19	21	21	21	15	19	19	18	23	15	13	20	20	23	17	16	18	16	15	16	19	18	15	19	18	21	18	15	15	16	16	18	17	19	19	18	17	21
20	17	17	17	19	17	19	16	16	17	20	22	20	18	15	14	20	16	19	13	16	21	21	17	22	16	17	16	18	18	18	19	17	12	16	19	17	17	21	23	20	20	13	14	21	17	18	17	20	19
19	21	18	20	16	13	18	15	22	23	21	21	19	15	22	18	20	21	13	16	21	20	16	15	20	19	21	22	17	18	18	13	18	17	17	17	16	20	18	23	19	18	14	17	17	19	19	17	17	17
19	17	17	17	20	20	15	20	17	19	18	19	21	22	19	16	20	16	21	15	18	15	22	17	17	15	17	20	19	20	19	16	17	18	25	18	17	18	17	16	16	20	18	13	18	21	12	20	17	18
14	18	23	19	18	15	20	20	18	20	18	17	19	23	11	18	14	21	21	22	19	19	16	22	18	16	15	15	15	17	18	21	17	17	13	16	17	17	18	12	17	18	19	17	19	10	21	18	21	18
15	20	22	16	14	19	23	20	18	19	17	17	21	18	16	18	16	20	18	18	13	20	18	19	19	17	20	20	17	12	22	19	16	19	18	19	17	21	15	17	16	17	17	17	16	19	23	21	20	15
21	18	16	21	16	18	19	18	17	20	18	17	18	16	19	15	15	18	18	22	19	20	18	18	16	18	16	18	19	19	15	11	21	18	21	19	19	21	20	20	17	16	15	19	13	17	17	16	17	17
17	20	20	17	18	16	18	20	19	16	15	17	20	22	21	21	21	14	20	15	17	18	14	13	17	21	19	15	17	15	17	19	18	18	20	18	20	21	15	14	20	15	20	21	21	18	19	18	18	21
20	19	22	21	20	17	19	16	16	12	19	19	16	18	15	22	16	19	13	17	18	22	16	19	15	18	20	17	20	15	19	18	21	18	18	16	16	19	19	15	11	18	19	17	19	22	16	18	15	18
20	24	18	19	21	20	18	18	17	18	17	16	12	18	21	18	19	20	17	19	21	24	15	16	16	16	18	18	17	16	21	16	20	11	17	17	14	19	16	22	18	19	15	17	18	18	19	19	18	21
19	18	21	17	17	19	19	18	18	19	19	19	15	15	15	18	17	16	15	17	20	19	20	15	18	19	22	22	19	18	13	19	13	18	15	20	20	20	21	21	20	18	13	15	13	18	14	19	12	19
15	23	18	18	17	17	21	19	19	13	20	16	20	20	20	22	16	19	18	15	18	14	17	19	20	18	20	17	18	19	19	19	16	16	16	20	19	22	16	19	17	18	17	22	18	17	21	16	16	18
19	21	16	20	22	20	22	18	18	17	20	17	21	17	17	15	23	18	12	18	16	20	21	17	20	16	15	16	21	20	16	14	15	13	19	17	17	17	17	18	17	27	18	18	16	19	19	17	18	9
22	20	23	20	19	17	19	20	18	20	18	15	21	22	18	19	18	15	17	13	17	13	18	17	17	19	25	19	15	16	16	18	19	18	18	16	21	19	20	15	19	17	21	20	16	16	20	20	20	19
20	19	21	18	17	15	16	17	20	17	17	22	20	22	19	19	18	13	14	20	17	16	21	19	19	19	16	17	20	16	19	19	18	19	19	19	14	22	16	20	20	18	17	16	16	15	12	16	17	18
16	17	17	12	17	18	16	18	23	20	19	17	18	18	23	18	20	17	18	21	17	20	17	18	20	19	21	21	16	15	15	17	14	19	7	12	18	20	20	19	16	16	15	18	18	17	18	13	22	20
24	16	21	18	22	19	18	18	17	21	16	23	20	18	20	22	18	17	18	14	16	18	16	19	16	17	17	22	18	20	14	17	18	20	20	20	12	16	24	17	18	13	22	19	20	17	22	17	19	16
18	22	22	20	16	16	18	15	16	13	16	18	18	20	16	25	17	20	13	23	21	19	22	15	18	17	22	17	17	16	21	23	23	18	16	17	21	17	17	15	20	17	18	15	18	16	17	14	19	17
18	18	21	15	17	16	19	19	20	16	18	21	20	16	18	15	14	20	21	21	14	20	20	17	22	18	17	19	17	13	21	15	19	17	16	20	19	16	18	15	17	13	18	17	15	15	23	20	24	20
15	19	18	22	19	17	17	17	19	13	18	16	17	14	23	17	21	13	23	15	23	22	18	18	16	21	15	18	18	14	19	14	19	17	19	20	19	18	16	17	15	17	15	20	19	22	16	14	16	20
24	21	19	17	17	16	13	20	15	15	18	22	18	22	18	17	17	20	21	14	17	16	21	16	19	14	20	21	23	21	22	18	19	17	18	8	15	16	19	15	20	22	21	16	19	16	20	19	18	20
14	16	17	18	16	18	20	20	19	19	21	17	20	19	20	20	17	21	16	19	18	22	18	22	19	20	22	19	17	13	17	16	19	17	12	18	21	21	17	19	15	19	17	16	17	18	16	16	22	19
21	22	23	18	16	19	17	18	20	21	19	19	19	20	22	15	16	18	18	17	16	16	17	23	19	21	17	16	17	22	17	16	17	17	23	18	20	18	18	15	21	21	20	19	19	14	20	14	12	12
19	18	19	21	18	18	18	18	18	24	19	18	17	17	20	19	22	22	17	17	18	19	19	18	18	21	17	19	20	19	14	17	19	19	19	18	23	18	22	18	19	16	17	21	22	20	20	15	18	18
19	23	16	19	17	17	23	16	19	17	16	18	19	20	19	15	14	14	15	16	18	18	15	18	15	21	22	18	18	18	21	24	18	21	18	18	19	18	16	19	18	22	17	19	19	16	17	18	16	19
15	18	20	23	19	22	19	19	21	17	24	18	18	15	16	18	14	16	13	18	17	18	23	18	17	18	17	13	21	19	16	16	17	18	19	18	22	15	19	18	19	17	17	18	17	16	16	16	17	14
19	20	16	16	16	17	17	9	20	19	19	19	16	25	20	18	16	19	21	19	20	15	19	16	18	17	20	22	17	19	15	17	17	17	19	18	22	14	21	14	19	19	20	20	17	16	18	20	17	21
20	20	20	14	18	19	19	17	17	16	16	21	20	20	18	17	14	14	13	20	17	18	16	19	20	16	20	17	19	18	14	13	18	18	17	21	17	20	19	21	16	17	17	16	15	12	17	18	16	17
14	18	18	24	16	21	19	20	19	20	17	16	16	17	17	18	16	17	17	23	17	21	19	14	16	18	23	18	17	19	23	20	17	16	19	17	19	21	24	17	18	21	16	19	18	19	15	17	19	22
19	17	19	18	23	19	18	16	16	17	16	16	17	20	17	16	19	15	17	16	20	16	18	20	13	17	16	19	18	24	15	21	16	22	17	18	14	18	19	16	19	16	16	21	14	20	17	19	17	17
16	17	23	24	18	17	20	17	16	18	19	20	17	22	17	23	15	18	21	22	21	18	23	18	17	21	18	18	20	17	14	18	21	14	16	19	18	17	19	16	19	21	19	17	19	17	19	18	20	15
20	17	16	18	18	22	18	20	16	14	19	23	21	15	20	18	21	18	19	14	19	16	15	16	21	14	18	17	16	19	18	17	20	13	14	16	19	18	18	19	18	18	17	19	15	20	23	19	15	16
15	18	20	21	19	18	17	20	18	18	16	19	17	17	19	17	19	16	16	18	20	22	18	18	17	15	11	16	19	16	16	19	20	18	18	17	18	17	19	17	20	18	16	20	15	19	15	16	19	20
19	14	21	14	15	19	20	18	17	20	16	23	19	21	16	18	17	17	20	14	17	17	21	18	20	22	21	21	18	21	19	14	18	19	17	18	17	17	18	20	22	18	17	14	14	17	16	13	14	16
15	17	18	15	17	14	16	18	21	17	21	16	21	16	18	19	17	21	15	20	20	19	13	16	18	25	20	22	19	16	18	24	19	17	18	18	17	23	19	17	17	17	14	15	19	12	16	16	20	19
20	22	19	20	19	22	13	21	18	25	16	19	21	20	21	14	14	19	16	19	16	15	18	21	18	19	16	15	17	16	17	17	15	18	22	17	19	17	19	18	22	20	19	18	18	18	17	18	19	16
21	16	22	19	23	18	19	17	17	23	17	20	20	18	20	17	21	19	16	15	20	15	16	17	14	17	20	26	20	19	14	19	23	17	16	14	18	18	23	17	17	16	18	17	17	18	17	17	19	20
21	18	19	20	20	18	15	19	17	16	16	18	20	18	19	17	19	22	19	17	15	18	19	18	13	19	17	18	22	20	20	18	20	17	19	18	18	17	18	18	14	18	18	16	19	14	19	16	17	18
20	21	14	13	17	21	15	16	20	19	22	19	21	21	21	17	19	17	19	19	18	21	18	17	23	17	18	19	19	20	15	15	18	15	18	17	14	16	20	23	18	23	19	20	20	21	19	17	17	18
16	23	17	16	15	21	20	22	23	21	14	19	19	23	20	21	18	15	23	19	18	17	20	17	21	24	20	17	12	18	15	15	19	15	21	18	21	24	19	15	17	15	16	19	16	17	19	19	21	20
21	23	18	19	18	18	18	19	16	17	21	19	16	18	18	24	19	17	19	17	17	17	17	18	19	16	17	19	25	16	18	18	20	20	18	16	18	19	18	14	16	16	18	14	18	22	18	18	20	18
20	21	19	23	20	19	18	19	24	20	17	18	19	18	23	17	17	22	18	22	18	19	17	17	17	18	15	14	16	18	20	21	17	15	16	19	17	18	16	19	15	19	19	22	12	21	19	21	22	19
21	16	24	18	23	22	21	19	17	12	19	22	19	22	19	22	24	18	16	17	17	19	14	19	16	17	16	19	20	22	18	20	17	18	20	18	19	16	23	18	20	15	19	17	25	21	22	19	19	20
20	22	19	21	22	19	24	18	21	15	20	18	18	22	19	17	17	18	19	18	18	15	18	20	18	16	18	19	16	16	18	19	16	14	17	23	17	23	20	20	19	21	24	23	16	15	19	18	23	20
19	18	19	20	19	21	24	21	22	17	18	18	19	19	16	17	18	22	12	20	17	17	19	25	17	17	15	18	20	21	22	17	21	19	22	21	19	20	20	18	16	20	19	16	20	18	21	20	21	17
19	17	23	25	23	20	19	22	22	20	23	24	25	22	24	24	20	17	16	15	17	17	22	19	17	23	23	21	14	17	17	21	20	20	21	26	23	20	27	18	20	18	21	26	24	21	21	19	18	20
26	24	18	21	22	17	22	19	23	25	29	25	29	23	21	21	18	15	19	19	23	22	26	19	24	18	20	16	24	22	21	20	16	24	22	27	19	20	22	20	27	22	18	23	20	18	20	22	15	22
21	26	20	22	18	22	21	24	28	27	28	26	30	31	17	21	17	23	24	27	19	21	19	19	20	19	24	20	21	24	26	20	23	20	25	24	25	25	24	18	18	22	19	23	19	18	17	23	23	20
26	26	24	18	18	25	19	32	26	29	29	35	34	30	28	25	23	19	19	23	19	16	20	19	20	21	18	23	18	23	28	25	25	25	27	30	28	25	25	22	25	24	26	21	17	22	20	20	25	19
27	20	20	21	22	23	23	29	27	38	33	31	32	26	22	23	18	19	21	23	28	22	22	19	19	19	24	22	22	19	23	27	23	28	29	26	23	28	30	24	27	23	26	15	19	21	23	21	21	25
23	27	24	22	22	24	26	32	30	32	36	31	30	29	23	24	20	25	20	18	19	20	18	19	19	18	20	21	23	27	28	24	27	28	28	34	32	33	29	24	23	30	28	24	21	21	24	22	19	19
27	25	24	28	22	27	24	26	33	35	32	26	29	24	22	25	24	20	21	20	24	22	21	18	14	18	20	19	21	25	22	27	28	33	37	26	32	31	32	27	26	21	23	28	23	23	24	22	24	22
28	18	24	22	29	25	32	32	31	27	33	30	28	26	24	25	20	21	26	19	18	21	17	17	17	20	23	29	18	28	28	32	31	31	28	32	31	27	30	26	29	25	26	22	22	20	26	23	20	20
24	23	21	27	27	27	20	18	26	26	28	30	26	22	23	20	18	20	19	18	21	20	19	19	19	18	27	23	26	24	30	29	35	35	32	37	25	32	28	29	27	28	24	26	24	26	26	19	19	20
28	25	25	24	25	28	24	26	27	20	24	21	26	18	18	16	18	17	24	21	19	18	15	22	22	21	24	24	21	29	30	34	32	29	31	25	31	33	29	26	26	28	24	24	21	22	25	23	22	21
24	23	27	27	32	29	29	18	22	26	25	22	21	20	20	22	16	23	20	16	20	17	21	25	19	21	22	27	25	26	31	30	36	28	28	31	29	30	26	29	30	26	25	29	26	26	19	24	20	20
25	27	23	24	29	23	28	22	20	21	21	20	20	18	17	17	16	17	19	24	22	17	17	17	24	20	25	24	25	30	31	26	28	30	28	32	37	32	32	26	29	24	27	28	23	28	23	20	22	26
26	24	27	23	24	26	23	21	23	20	23	18	18	18	17	18	17	20	19	22	23	30	22	21	20	21	21	23	25	25	24	24	22	25	25	28	29	38	27	33	34	32	27	30	28	26	25	19	22	26
26	26	26	26	28	21	18	22	24	18	22	17	19	18	18	17	18	19	21	16	19	16	20	17	19	28	20	22	24	22	24	24	27	35	33	35	39	37	37	35	37	30	30	27	33	33	28	28	28	25
28	26	22	22	24	25	28	24	18	16	20	20	21	21	19	20	22	23	23	23	23	23	26	22	23	21	26	21	25	30	26	28	26	27	38	42	38	42	45	44	38	37	30	28	30	30	32	26	28	30
17	22	24	22	24	19	23	19	23	20	22	19	22	21	16	21	24	20	19	26	26	28	20	27	21	25	24	22	25	27	22	27	28	36	37	41	43	57	46	46	36	40	39	35	31	29	34	27	31	28
29	22	24	25	24	28	22	19	19	16	19	18	15	21	24	24	24	23	32	22	28	24	21	21	24	24	23	27	29	33	24	33	36	44	45	54	51	57	49	51	45	42	41	35	35	36	29	32	25	33
28	20	24	25	27	21	17	20	22	22	21	22	20	23	21	24	25	24	24	32	30	27	23	17	26	19	26	24	26	27	26	38	36	44	47	59	49	58	53	51	53	40	40	38	37	30	30	35	29	31
25	25	23	23	25	21	25	18	22	22	22	23	28	25	29	22	29	31	27	29	26	23	20	20	26	21	26	23	28	24	32	35	40	40	44	62	60	61	49	55	48	45	42	37	39	37	35	34	36	32
27	28	25	26	24	20	20	22	20	22	18	24	20	18	24	28	27	27	28	29	22	23	17	18	20	24	21	31	23	29	24	28	39	46	51	53	60	60	54	56	42	44	45	41	36	36	30	30	22	27
29	27	24	28	24	22	24	25	23	21	17	21	21	23	25	24	22	21	25	21	24	18	23	18	25	26	29	26	24	33	31	30	36	36	51	54	58	55	51	47	49	41	41	45	37	33	34	38	26	31
27	26	26	28	23	23	15	20	19	18	21	26	26	24	22	26	30	24	21	17	23	19	19	18	22	28	30	26	32	26	26	24	36	50	46	48	48	53	49	44	42	43	38	42	39	33	34	35	27	23
32	31	27	26	24	26	21	25	22	21	20	20	19	26	23	21	21	20	19	25	18	21	27	25	27	30	30	30	27	28	16	29	34	32	48	49	43	49	47	48	39	42	39	35	35	34	30	25	27	22
35	31	33	28	25	21	22	20	22	24	19	25	19	23	20	25	29	24	23	20	22	25	26	27	30	38	37	38	32	35	30	29	29	32	37	33	43	47	40	43	41	37	32	27	35	30	34	25	25	27
37	40	37	28	21	22	25	22	19	18	20	20	23	24	23	23	23	22	22	25	23	23	31	26	38	38	39	32	34	32	30	28	33	30	34	37	38	40	41	38	30	33	35	33	31	27	21	27	24	24
41	36	34	25	25	26	26	19	19	22	21	21	22	21	26	24	19	30	28	24	28	40	35	38	32	44	45	45	39	36	32	28	28	25	32	33	33	30	35	38	34	28	32	29	31	27	26	21	24	25
44	38	32	30	28	18	23	25	18	24	19	21	25	23	30	27	26	24	27	27	29	32	34	46	42	46	42	42	42	38	35	29	32	30	29	29	32	31	29	28	28	27	32	30	30	28	25	27	24	26
43	39	40	33	33	29	20	27	23	16	18	21	25	24	24	22	24	26	27	24	27	35	39	40	46	44	53	49	49	46	46	35	32	29	32	30	27	29	29	27	29	29	30	31	29	28	27	27	26	22
43	42	35	27	27	21	23	19	24	19	19	16	19	22	22	24	20	26	26	30	30	37	35	40	44	49	46	45	48	44	45	40	40	36	32	26	31	27	28	24	25	27	22	28	31	24	28	30	33	30
40	35	32	34	33	29	27	21	17	24	16	21	19	24	21	25	27	23	25	21	27	36	42	32	42	49	53	46	47	52	47	46	39	42	32	33	25	26	26	28	25	24	32	32	33	33	34	30	25	32
33	35	32	29	28	30	24	21	22	17	15	19	20	28	21	20	19	17	27	29	29	34	40	48	49	48	47	46	46	50	44	44	41	39	31	31	29	28	28	24	27	25	29	28	28	29	34	29	27	29
33	35	28	26	26	31	27	20	20	21	19	21	22	20	20	21	17	22	26	29	30	31	36	40	42	44	45	42	45	43	50	48	46	39	35	33	30	24	23	26	21	29	28	30	31	35	35	31	35	28
27	27	28	29	28	24	20	21	22	15	21	19	21	22	19	17	20	19	27	26	34	41	37	41	48	46	42	41	39	37	39	44	38	31	30	32	30	25	26	22	28	29	27	28	24	30	26	31	26	33
31	31	23	23	29	21	25	26	25	24	18	24	22	19	15	16	21	21	32	26	24	36	47	40	40	40	39	41	39	40	39	39	33	31	32	28	31	25	27	29	35	32	32	26	27	23	34	30	33	28
26	29	29	27	30	24	20	22	23	25	22	24	22	20	18	20	21	28	23	30	38	40	42	46	49	46	38	35	40	36	39	32	34	37	31	25	29	28	31	29	30	34	29	34	36	25	31	26	27	24
32	32	34	28	23	24	27	25	23	29	26	21	26	20	20	19	19	18	27	31	28	37	37	46	45	41	34	34	33	32	38	32	35	29	29	25	26	30	30	36	33	37	36	39	27	26	25	21	30	24
36	27	29	30	30	24	26	30	24	26	31	27	22	23	18	19	22	25	23	30	32	34	38	42	38	37	32	35	28	33	29	28	28	30	29	26	28	33	30	32	35	29	35	30	29	30	28	23	20	27
33	34	35	27	30	29	31	29	32	28	28	26	23	21	18	19	24	29	26	33	26	37	35	36	34	34	30	28	29	29	26	23	29	28	32	34	28	29	29	32	33	29	29	29	24	30	29	27	25	22
32	36	32	32	32	34	30	28	33	28	35	24	31	28	30	28	25	22	25	28	36	36	32	32	35	30	26	30	27	27	26	25	30	31	25	29	33	28	28	31	26	27	25	26	24	27	26	22	24	22
38	30	35	33	40	38	35	42	42	34	37	31	34	33	33	33	29	34	31	28	38	33	32	37	34	31	29	18	26	25	24	28	32	25	27	30	33	30	27	25	28	22	24	26	22	23	25	30	21	21
33	41	36	39	45	34	43	42	37	37	41	42	33	41	39	45	37	36	33	36	33	34	32	36	28	23	27	24	28	24	22	25	28	29	31	30	28	28	33	26	28	25	24	24	26	24	25	23	22	25
37	42	40	44	49	45	49	46	47	50	50	44	47	49	42	43	36	42	37	36	34	38	30	32	26	33	27	27	18	21	25	25	25	21	26	28	29	29	29	27	34	30	27	22	27	21	26	24	25	28
49	42	47	46	43	50	43	45	49	53	52	58	51	52	52	48	45	41	42	32	35	33	34	26	31	27	28	26	27	24	23	22	23	25	26	32	22	28	31	33	33	27	30	28	32	29	26	23	24	29
55	45	61	51	48	45	48	44	48	52	53	48	49	57	57	48	42	50	48	48	41	41	35	33	33	34	31	32	24	21	26	31	29	27	28	26	23	21	27	29	32	34	34	33	29	32	29	26	25	31
49	46	45	47	49	45	42	40	49	54	55	54	52	50	53	53	55	47	54	48	42	41	40	40	33	43	32	34	36	28	32	24	27	27	24	23	22	28	21	32	27	35	33	37	33	33	32	27	27	26
48	53	46	47	49	49	48	45	49	47	48	54	54	56	60	58	42	49	42	44	46	39	41	37	36	34	41	35	30	30	32	30	30	30	29	21	26	26	26	26	31	33	35	37	35	33	23	29	30	31
52	49	45	47	44	44	45	44	43	43	45	51	54	55	50	48	51	53	48	49	41	41	43	40	38	34	33	35	35	31	32	34	27	24	26	27	27	19	26	27	30	35	33	31	32	28	31	35	32	19
47	49	53	48	43	41	35	39	46	47	49	48	46	52	57	53	52	46	37	42	45	30	34	37	30	33	39	28	32	28	31	31	29	28	26	26	26	27	24	26	25	30	23	38	33	42	35	35	33	32
53	50	48	45	44	46	32	40	40	39	43	49	50	50	52	49	49	54	42	42	38	32	36	33	32	36	31	29	26	32	31	28	31	31	36	32	30	27	27	27	26	28	30	35	30	35	35	32	35	27
53	48	51	38	42	43	39	35	35	36	43	43	49	39	46	52	47	47	50	46	37	41	32	34	30	29	27	29	23	29	25	28	29	35	36	32	25	28	29	30	26	27	32	30	29	36	36	29	33	33
50	51	44	41	40	31	38	38	32	35	40	37	40	39	36	41	46	46	51	51	36	44	37	29	33	28	26	25	30	24	29	22	31	28	30	27	31	27	23	30	23	21	30	26	30	28	37	34	35	29
47	49	53	45	41	38	30	39	33	32	41	44	42	43	45	42	40	40	43	41	39	32	33	29	28	37	27	29	23	14	26	23	24	25	28	27	28	25	29	27	27	24	27	31	29	31	31	31	32	32
53	47	49	42	36	31	29	31	31	33	33	33	34	33	34	33	35	41	43	42	35	38	37	30	32	31	29	27	30	28	27	26	19	23	22	30	19	24	23	27	24	27	26	25	26	25	28	36	27	26
46	45	49	38	38	32	30	27	30	28	26	32	29	38	31	39	38	36	38	38	36	40	35	30	32	30	31	32	29	24	24	22	20	20	21	26	21	24	24	20	21	20	25	27	26	25	23	22	29	27
39	42	44	41	34	30	28	28	28	28	25	29	26	31	34	34	33	37	44	40	42	38	32	36	29	36	30	30	29	24	29	18	21	20	21	22	25	21	20	24	19	28	26	27	26	23	21	22	25	28
35	35	31	32	26	26	18	23	23	22	28	25	23	29	30	34	42	41	37	34	43	41	37	35	30	34	26	26	21	28	20	21	27	26	28	24	25	24	21	20	25	26	22	21	23	25	17	26	25	23
34	31	31	27	22	21	31	27	24	24	26	23	26	32	29	37	34	43	45	47	35	36	34	36	37	33	26	24	28	29	26	22	23	22	29	29	25	20	17	26	21	25	28	20	28	21	25	22	23	24
30	26	24	22	22	22	24	21	26	18	24	27	25	30	33	39	37	46	44	45	36	37	35	30	27	31	28	28	28	27	25	27	27	28	30	29	22	23	24	18	23	24	23	25	28	24	21	22	21	26
23	26	21	25	20	25	26	27	27	26	18	24	29	27	37	37	45	42	47	46	42	34	37	28	33	31	25	29	21	25	28	31	29	30	29	33	33	24	25	19	19	25	24	24	23	19	18	26	21	26
29	28	27	25	26	23	28	30	29	23	26	23	23	32	38	42	41	51	48	41	37	35	32	29	34	24	25	23	24	27	27	32	29	34	33	33	25	25	23	22	26	20	30	23	26	26	25	26	26	24
24	27	25	31	28	36	28	23	29	25	26	22	25	35	36	47	45	46	43	41	41	37	36	34	28	24	30	24	27	23	32	29	31	29	36	24	24	27	27	28	22	24	25	26	20	24	19	24	26	29
29	28	26	28	25	28	28	29	25	21	23	18	25	30	38	34	51	52	51	40	41	35	38	36	36	30	28	27	22	27	27	31	30	30	25	32	27	27	26	21	23	20	24	20	24	31	24	32	25	28
27	28	30	29	30	24	30	28	28	23	26	24	22	24	30	32	40	41	36	36	36	42	33	27	33	32	31	27	24	19	23	26	28	32	24	33	25	32	26	23	24	19	22	22	26	26	23	30	27	27
26	25	34	25	32	26	30	28	28	24	26	27	29	30	24	34	25	32	36	38	35	34	29	31	31	32	27	23	25	24	22	26	20	25	28	28	26	25	21	24	18	22	22	21	22	22	33	28	34	30
25	22	27	29	27	31	28	25	28	31	29	25	22	26	29	26	28	26	32	28	30	35	34	32	27	25	26	23	20	20	22	23	22	23	29	25	24	15	25	15	20	21	21	29	24	31	27	29	23	26
27	23	24	22	29	28	32	28	30	26	21	28	28	30	26	26	24	28	27	28	32	26	29	31	30	27	28	28	25	30	20	25	21	20	23	23	22	22	24	23	24	19	21	16	22	24	29	29	31	25
23	23	21	28	28	27	27	25	34	32	30	26	27	25	26	25	17	26	26	23	28	23	28	26	28	29	32	30	28	18	21	21	19	26	21	23	26	24	22	28	22	24	22	22	25	25	27	25	29	25
26	29	24	24	24	32	27	29	33	31	30	34	26	29	25	20	25	24	27	27	25	29	27	35	32	28	30	28	32	28	29	19	20	20	28	25	26	27	24	28	23	26	23	22	20	24	24	29	26	25
28	27	30	25	29	27	27	23	27	30	29	30	26	28	26	26	27	30	25	30	28	25	26	25	26	33	31	29	27	29	23	27	26	29	31	26	24	20	27	27	29	22	19	20	24	24	30	26	27	28
27	31	29	31	30	25	30	23	29	27	27	28	30	31	28	29	24	29	27	31	27	26	25	28	35	36	32	28	31	30	28	33	30	30	26	25	18	27	31	26	29	29	28	24	24	19	24	29	28	37
34	34	23	25	34	28	29	27	31	28	39	33	33	32	29	35	33	33	32	27	26	28	26	27	27	30	29	34	29	28	32	25	34	29	28	30	22	25	26	32	29	31	25	32	23	30	27	31	30	34
34	33	28	37	30	34	30	31	30	31	30	34	32	44	40	32	32	27	29	27	25	27	23	25	27	32	32	32	30	30	31	30	35	37	28	28	29	34	28	28	29	26	31	33	29	27	30	33	31	37
37	33	32	24	28	27	30	26	31	36	32	39	41	35	33	38	31	33	28	29	23	23	27	29	33	28	32	29	34	39	39	32	34	42	24	29	31	25	29	35	29	31	31	35	28	24	32	31	36	40
37	33	32	33	30	29	28	30	35	25	37	32	38	36	36	43	34	29	32	28	23	26	26	28	34	37	45	35	37	40	33	37	36	43	35	36	31	34	29	29	29	33	34	31	35	29	30	32	36	31
40	33	37	30	32	27	33	27	28	30	31	27	41	33	30	33	32	32	29	21	26	25	31	36	32	37	42	41	39	40	34	41	38	39	40	38	35	30	31	28	28	35	37	40	34	37	36	36	36	31
36	37	32	35	32	27	27	24	30	28	30	29	31	38	34	29	28	21	25	19	28	27	27	33	41	42	44	41	47	37	42	40	42	40	37	38	34	40	31	34	33	41	36	37	37	38	37	38	32	32
34	29	24	30	31	31	31	32	27	25	24	29	28	30	24	27	24	27	30	23	26	30	30	35	36	42	43	47	46	40	41	44	44	38	41	41	40	37	30	32	31	38	37	41	37	41	52	38	39	37
35	34	32	36	31	32	28	31	25	28	30	35	28	28	32	21	25	26	21	23	28	34	32	37	36	39	41	38	41	41	39	42	46	41	48	42	43	35	38	40	43	40	37	41	37	43	49	37	44	44
38	35	33	36	35	36	33	34	35	25	30	31	32	29	30	23	27	25	30	28	27	34	30	35	34	37	42	39	36	46	43	41	36	39	47	49	51	45	39	39	43	39	43	37	43	44	49	49	41	50
31	41	32	33	35	33	40	34	37	36	32	34	29	31	27	28	27	25	24	31	32	35	29	35	29	36	36	35	39	38	35	38	39	33	45	43	49	46	45	41	39	38	38	36	49	44	46	51	51	55
49	40	41	39	38	36	37	37	40	36	40	32	39	35	37	29	31	29	28	33	33	29	32	36	37	33	29	36	38	39	35	39	41	46	46	44	49	41	36	41	39	43	40	44	43	46	54	57	58	56
37	40	42	48	42	47	43	44	42	56	46	44	39	39	39	38	38	36	30	28	29	24	28	26	24	30	29	31	34	33	32	34	32	36	31	40	41	36	39	41	40	35	38	39	42	52	58	57	57	53
44	47	41	48	50	45	46	45	45	49	55	47	55	51	43	42	39	27	31	32	28	29	32	28	28	25	24	28	33	25	28	33	27	37	36	41	33	41	35	40	37	43	37	46	39	52	59	52	54	53
44	44	40	50	45	48	49	52	52	49	57	55	55	55	52	52	37	35	30	28	25	28	27	24	26	24	27	29	32	27	30	27	26	26	38	32	37	34	40	41	35	39	30	39	45	48	49	49	59	49
38	43	45	42	46	45	48	54	55	57	63	68	52	60	58	50	42	38	36	31	28	25	29	25	32	26	32	30	26	27	21	26	24	28	26	35	37	36	31	30	31	31	32	31	35	43	49	48	49	51
41	39	41	43	46	44	53	51	59	57	73	59	67	63	52	50	45	42	34	32	27	21	31	29	27	27	26	27	23	30	26	24	27	33	28	30	25	29	29	32	30	29	33	28	41	38	46	44	40	37
36	32	36	34	36	32	50	53	65	65	60	69	63	63	56	51	42	39	37	30	29	33	29	36	33	30	29	28	29	26	29	31	29	25	25	23	28	29	28	28	24	25	27	28	33	33	34	39	40	35
33	29	31	31	39	41	46	49	48	57	65	67	64	67	49	46	44	32	34	33	34	33	37	34	27	27	26	27	31	30	26	28	32	31	28	26	26	27	32	24	27	23	30	28	35	36	39	31	36	31
31	26	30	31	33	35	39	42	49	64	69	65	63	68	59	49	40	36	35	36	36	39	39	34	33	36	27	23	31	24	35	32	31	35	33	30	31	30	30	25	32	24	27	23	28	26	30	39	33	36
33	32	22	27	29	32	38	43	49	49	61	63	68	60	40	43	43	33	33	42	39	41	37	32	29	25	28	24	31	32	34	32	36	33	29	29	27	32	31	27	27	25	26	22	29	27	35	32	33	31
26	26	25	28	26	32	35	37	44	44	53	53	55	54	55	40	42	35	34	37	36	38	40	35	32	22	26	24	31	32	39	38	43	40	39	33	35	31	39	35	28	23	28	31	26	31	29	35	33	39
32	30	33	26	31	29	37	37	39	45	45	57	51	51	46	41	36	34	33	39	38	35	32	30	30	27	23	27	25	41	36	38	41	41	41	39	33	35	35	28	33	24	30	25	29	27	33	37	27	37
26	31	27	30	32	28	36	35	42	41	44	47	44	43	39	38	37	31	33	32	34	38	33	29	26	33	29	29	31	40	45	42	42	43	42	40	35	42	36	29	29	26	28	25	29	25	33	31	39	39
27	33	29	29	37	27	35	35	38	37	36	36	44	43	40	34	37	30	32	26	31	31	29	30	28	25	22	31	28	35	41	35	41	42	40	37	41	32	30	24	33	30	31	29	27	32	32	28	32	31
28	30	29	30	36	31	33	43	36	39	33	37	35	37	36	35	30	35	29	30	37	28	31	31	26	24	26	32	29	36	36	44	39	40	35	34	29	33	29	28	30	29	25	28	24	27	34	29	30	30
26	24	33	34	30	36	41	38	33	31	29	34	35	30	33	35	32	37	30	32	31	30	32	33	29	33	29	31	31	30	35	39	29	32	32	24	28	29	26	26	27	26	24	15	23	24	32	28	27	24
27	27	37	38	28	32	28	33	37	31	32	28	30	34	39	31	35	29	31	30	31	30	31	28	34	28	29	34	31	33	31	35	39	30	30	20	24	26	27	24	24	22	25	22	26	30	26	21	22	30
27	27	27	29	35	29	31	34	28	29	23	30	26	38	31	32	30	34	28	29	32	28	32	35	31	32	34	32	35	33	28	34	29	25	29	20	33	26	28	28	30	25	20	26	24	19	22	24	22	27
34	30	28	26	36	32	34	27	37	31	26	33	29	34	26	29	27	27	32	32	30	25	36	39	36	29	33	33	33	35	31	31	34	31	32	29	32	25	32	33	32	25	27	19	24	20	24	25	28	27
34	30	30	32	33	32	31	37	33	30	25	26	27	33	34	33	29	28	33	27	29	29	39	34	34	36	31	38	32	29	33	36	38	33	37	33	37	39	38	28	27	29	26	22	23	25	24	22	22	26
36	26	30	30	31	30	31	35	33	32	24	30	27	28	30	29	37	27	26	25	27	32	29	36	36	39	33	37	37	39	33	33	31	35	40	35	36	37	38	31	34	24	23	20	27	25	23	25	26	30
30	29	28	35	33	28	30	35	37	29	34	33	31	28	28	27	26	28	29	29	30	35	34	34	39	40	40	41	34	34	31	34	38	40	38	45	42	40	36	37	26	22	23	26	29	21	22	29	32	35
34	33	29	27	26	27	37	32	33	28	37	31	35	30	31	29	28	33	25	28	30	32	29	36	39	41	33	36	31	35	34	37	36	38	43	51	39	41	37	33	28	27	22	32	29	27	28	24	29	30
30	34	31	33	32	28	27	29	31	31	27	30	31	33	42	32	33	24	30	35	32	30	32	39	37	40	37	36	39	32	41	37	43	42	44	46	48	42	32	36	26	29	31	37	28	29	22	24	26	35
37	32	33	36	35	30	31	29	28	32	31	33	29	35	35	35	32	37	27	34	31	32	35	34	44	37	40	36	35	38	36	31	41	44	42	43	43	46	36	31	33	31	34	32	33	27	28	26	27	29
42	36	34	32	38	32	37	28	36	33	35	33	36	35	31	31	37	35	32	34	34	32	33	37	36	34	41	40	41	37	39	36	38	39	43	32	39	32	33	35	37	39	39	40	37	32	24	25	24	33
29	28	31	38	37	37	36	38	37	40	30	40	30	33	25	32	32	29	32	32	29	27	27	34	37	37	40	39	39	38	34	33	35	38	49	40	40	35	39	36	44	42	44	41	24	27	26	29	26	27
35	32	33	35	41	43	40	45	39	46	33	40	29	32	26	27	33	35	29	34	29	28	30	35	36	40	45	41	41	37	35	40	38	43	39	39	39	44	50	51	51	44	43	40	29	34	22	21	25	30
35	37	33	37	43	48	49	51	48	39	41	38	34	35	28	29	31	41	33	31	30	25	23	30	37	36	34	40	46	36	37	36	34	40	41	40	43	46	49	42	49	49	48	38	34	29	30	25	22	23
29	33	36	46	48	49	50	50	42	43	45	37	40	43	30	32	32	33	33	34	31	26	29	29	27	43	37	39	39	33	39	42	41	41	40	47	50	54	46	53	53	49	50	41	29	30	23	22	26	29
32	31	43	40	47	46	55	56	51	55	47	45	40	36	29	34	33	36	35	38	32	26	20	23	28	39	31	41	38	49	44	44	34	45	46	47	50	53	53	51	49	49	38	37	28	28	28	28	28	21
24	35	34	41	39	50	52	59	53	57	50	52	42	42	44	35	36	33	32	31	32	26	29	24	29	26	36	38	39	40	43	50	45	50	48	45	49	53	55	51	49	47	42	29	35	29	25	25	28	30
30	33	33	38	40	44	53	49	58	54	55	52	47	40	35	30	32	34	36	37	37	29	26	26	25	23	32	30	31	35	37	44	39	41	42	42	42	47	41	46	43	40	35	32	29	28	31	32	33	29
31	30	35	36	39	42	42	55	57	54	51	48	40	39	33	38	41	32	37	35	43	32	29	29	28	28	29	33	33	27	32	38	43	43	36	46	50	46	45	43	44	31	33	33	30	32	25	29	30	34
27	26	35	38	42	39	42	48	50	48	49	47	43	40	37	31	34	32	36	37	40	34	31	30	29	24	23	20	26	25	32	38	37	44	45	39	38	40	38	41	30	33	34	31	27	27	30	35	38	35
25	28	32	33	38	41	37	46	36	43	40	35	40	37	38	35	39	35	39	37	34	41	39	33	31	24	24	22	31	27	29	29	37	34	42	44	38	37	37	37	33	33	25	30	24	34	31	26	30	31
30	24	25	33	33	34	42	40	38	36	38	42	33	39	33	37	33	37	39	42	36	37	40	34	34	29	24	25	23	29	27	33	24	26	34	40	33	38	35	30	36	29	33	28	30	22	28	29	34	30
32	30	30	32	39	35	39	37	39	34	29	33	36	33	37	37	35	31	41	36	41	39	43	35	33	28	22	26	22	24	22	31	26	35	33	40	32	35	31	34	33	30	25	26	25	25	23	28	32	29
25	29	31	36	36	36	41	37	33	32	35	34	28	32	34	35	36	35	35	32	43	39	35	34	36	37	35	30	24	25	29	25	28	28	34	32	30	33	32	32	29	30	29	28	31	28	27	25	28	28
30	31	33	30	33	32	38	35	38	33	31	34	27	26	34	33	38	32	40	32	29	32	36	41	40	35	36	32	27	27	22	35	24	33	32	31	30	29	33	27	27	24	26	26	26	30	28	27	24	29
41	32	28	30	35	36	36	40	42	38	36	28	26	30	27	31	39	32	34	33	41	35	41	40	37	36	35	33	27	25	24	25	22	30	31	29	28	24	29	29	30	26	30	20	27	23	26	26	28	30
40	39	35	33	32	41	40	42	41	39	34	30	34	32	28	32	28	34	30	35	36	36	39	36	42	33	37	35	34	31	29	30	29	29	29	27	26	25	22	24	24	23	27	25	27	26	30	29	26	26
38	34	28	39	30	37	34	41	39	41	37	32	28	29	29	31	32	27	33	34	37	37	39	45	32	43	40	41	38	32	30	36	35	34	32	30	20	29	25	24	25	26	24	27	24	29	27	27	27	33
39	42	35	35	34	35	39	39	40	37	32	30	21	29	29	29	27	33	39	39	35	38	34	35	40	44	41	41	36	44	34	38	35	35	37	35	30	24	24	21	20	23	29	31	27	28	32	37	32	28
46	38	34	35	35	36	34	32	41	34	33	32	29	29	30	34	28	30	33	31	33	35	39	44	38	47	47	50	44	41	40	41	38	40	40	32	34	29	26	27	25	23	27	28	28	38	31	29	39	31
42	45	38	32	31	38	34	37	26	27	26	31	29	26	31	25	28	25	27	28	38	37	36	40	39	49	42	45	46	53	49	49	43	43	44	41	34	33	34	27	36	32	33	28	28	34	36	32	32	35
40	34	36	37	33	31	28	30	32	34	29	25	22	30	30	33	33	31	29	33	36	33	37	35	47	48	46	60	58	55	47	51	54	45	47	42	35	35	39	36	33	29	34	31	33	37	35	37	38	39
40	39	41	35	30	26	33	32	31	31	28	27	30	32	30	33	29	35	29	31	35	37	35	45	43	41	54	59	54	56	54	59	52	49	52	42	47	40	31	37	37	27	30	42	39	41	40	37	41	34
40	39	43	43	41	31	28	28	27	32	33	21	27	32	36	34	36	28	33	32	38	37	43	42	45	57	57	57	64	56	57	67	58	59	50	42	42	40	40	41	37	35	36	41	40	40	36	36	35	38
42	44	44	39	39	37	32	34	34	35	31	31	30	34	32	29	31	32	34	38	41	35	41	45	47	48	52	58	61	67	68	66	63	57	51	50	44	46	41	40	50	42	46	40	41	41	41	44	42	37
44	44	39	40	45	30	35	27	26	33	32	31	38	32	36	28	35	32	34	30	34	39	43	44	47	48	57	57	67	63	67	64	64	60	61	44	45	36	39	42	33	40	39	44	48	41	44	41	42	39
52	47	49	47	33	32	35	29	37	31	38	32	30	34	38	36	32	33	38	36	39	43	42	48	51	52	60	53	56	63	54	58	56	59	58	55	46	46	38	43	40	44	45	44	44	49	42	40	50	43
56	50	43	46	40	37	38	32	26	30	34	30	38	32	30	34	37	30	33	33	28	41	41	41	49	50	45	56	51	60	62	63	65	59	56	47	44	43	48	41	44	45	40	41	44	44	46	43	40	39
55	52	48	47	39	29	33	35	29	27	29	33	27	35	33	38	34	32	33	41	40	40	37	49	51	48	48	44	57	53	55	59	60	49	43	42	41	35	32	34	39	39	43	43	44	41	39	43	39	41
57	54	47	44	42	38	37	26	31	29	34	31	30	32	34	35	35	42	38	36	25	44	41	38	40	44	47	43	53	55	53	48	56	44	49	43	42	38	44	42	31	34	38	40	41	45	46	45	40	37
63	48	51	49	42	35	32	32	35	33	27	32	32	33	37	36	33	35	32	36	37	36	36	47	43	45	43	46	42	42	39	39	48	44	41	34	41	42	37	41	40	34	40	39	38	47	41	39	36	36
67	54	51	44	45	35	33	32	32	32	28	30	33	36	31	37	31	37	37	41	37	35	40	42	42	36	44	37	41	39	43	43	42	44	36	38	38	35	35	35	40	34	35	31	33	37	33	30	40	32
68	62	56	53	44	37	35	33	37	35	36	35	34	36	39	40	36	36	43	33	33	33	37	34	40	39	47	48	42	34	37	36	39	33	36	32	36	39	34	31	34	32	36	40	36	39	36	32	35	30
63	59	56	50	44	40	40	37	38	28	35	36	36	36	33	35	37	46	44	31	29	33	35	34	36	40	35	39	37	39	38	35	36	29	34	28	37	30	40	33	36	37	35	34	31	39	37	34	29	26
71	64	57	45	48	40	42	43	38	37	35	38	33	38	35	38	41	38	33	37	42	34	33	30	29	33	37	42	36	36	35	38	31	34	32	29	28	34	35	34	37	33	28	38	34	32	38	30	28	33
68	65	62	53	55	43	48	42	40	37	42	40	40	36	38	34	36	39	40	36	40	33	29	31	32	28	34	37	34	36	38	37	34	34	32	40	31	36	32	37	30	30	34	32	35	33	37	37	41	31
76	69	70	62	56	54	45	44	43	44	40	35	36	35	38	36	32	34	37	29	43	37	30	25	25	28	27	34	39	33	38	35	37	34	36	32	33	29	34	34	25	26	33	39	33	34	35	34	37	39
82	70	67	63	61	52	51	48	48	43	37	43	37	35	36	36	28	28	38	37	32	29	29	25	25	29	28	38	36	40	41	38	34	37	36	38	38	37	40	32	31	32	29	34	32	39	48	40	42	38
70	70	71	62	58	61	57	45	48	38	39	40	32	38	38	37	32	38	32	37	37	35	31	30	23	24	25	29	34	36	38	38	33	34	31	36	34	34	33	29	30	32	32	31	42	35	41	32	43	33
75	67	71	66	61	57	51	50	43	43	45	47	43	35	41	37	33	30	34	37	35	35	31	27	34	25	30	26	24	30	38	34	28	33	30	37	35	37	32	36	29	38	33	36	38	41	34	45	38	36
74	69	69	61	60	56	53	49	48	43	42	46	41	36	39	45	34	33	29	35	37	38	28	25	26	28	21	27	26	32	28	27	30	28	35	30	34	35	39	34	37	31	33	41	41	35	33	35	39	39
73	59	65	58	63	52	51	45	47	43	45	42	41	48	44	32	43	28	34	31	34	35	36	35	27	25	28	21	24	25	27	31	24	31	27	28	28	31	33	32	27	32	31	36	36	37	38	38	35	37
67	63	67	70	54	57	49	47	44	40	41	42	45	48	45	39	36	32	32	33	29	35	38	41	33	24	24	32	23	23	21	26	29	24	25	27	29	30	28	35	33	34	33	34	37	34	34	38	37	31
62	71	62	70	61	53	42	49	40	33	36	42	48	41	48	46	47	43	36	32	40	35	38	33	34	33	28	28	24	26	25	24	28	27	18	23	23	28	27	25	29	29	37	39	34	37	37	43	34	42
68	64	62	58	52	49	46	44	38	37	40	46	42	40	48	39	41	39	39	40	36	39	41	34	34	30	25	29	28	25	25	22	22	30	19	27	25	28	27	29	38	32	34	39	37	46	42	40	37	42
61	61	56	53	47	44	38	37	42	35	40	32	43	41	47	46	49	46	47	45	39	39	37	44	34	36	35	25	29	28	26	23	30	23	25	24	28	25	28	29	37	35	35	34	36	35	41	38	46	47
61	55	54	48	44	44	39	45	32	34	33	37	42	43	43	48	48	43	42	46	42	40	41	38	34	36	28	27	26	25	28	30	28	21	27	30	29	29	30	33	37	35	35	38	35	43	40	51	50	43
52	46	49	46	38	42	36	39	36	35	32	36	34	41	39	46	42	47	43	50	52	47	50	42	36	40	33	33	27	28	29	27	25	31	32	36	34	33	33	34	33	31	40	33	38	43	33	42	47	52
48	40	45	39	38	40	33	28	30	33	32	36	45	35	48	43	41	46	54	52	51	53	43	42	38	41	39	28	25	26	28	28	32	34	34	39	34	37	32	29	36	33	38	35	36	30	38	44	54	47
40	34	32	44	38	35	32	31	36	32	34	36	35	38	44	38	42	45	54	50	57	58	47	49	39	37	32	31	31	26	35	31	37	34	38	34	37	38	38	35	35	33	36	41	33	38	31	45	43	45
40	40	39	37	34	32	37	34	34	34	36	45	37	40	37	40	49	49	56	53	58	54	51	44	48	43	34	34	38	36	32	35	36	35	40	32	38	41	41	38	44	34	37	31	35	32	42	43	38	41
33	40	40	39	44	41	36	29	35	31	26	38	36	50	46	50	56	53	46	51	46	48	50	55	52	41	45	38	45	39	40	35	43	42	43	34	37	40	33	42	37	39	37	36	43	39	41	36	39	34
41	50	40	38	39	34	36	30	27	22	35	40	42	50	50	41	45	48	42	52	51	50	44	48	43	46	41	42	33	37	45	34	42	37	36	35	41	38	37	35	41	37	37	43	35	40	36	44	42	37
54	49	39	48	46	44	29	31	25	37	31	38	39	53	47	46	46	44	46	44	50	43	39	44	38	42	44	43	34	42	37	38	37	37	43	35	35	36	34	36	43	35	38	36	42	40	32	42	42	41
55	56	54	56	52	41	36	33	35	33	40	35	35	36	46	49	41	40	42	38	39	40	41	35	43	42	42	39	37	40	37	39	33	37	37	34	36	38	35	40	33	36	39	35	38	32	41	41	42	43
50	53	60	61	49	47	39	45	46	38	39	35	39	36	44	47	38	43	36	36	39	33	32	38	38	41	37	41	42	36	44	36	40	38	39	37	36	39	37	33	34	32	35	38	40	40	42	41	39	38
52	46	58	59	58	42	39	45	46	45	46	44	35	36	44	41	38	32	32	30	35	37	32	33	32	40	35	37	36	38	31	38	37	35	36	33	37	30	36	35	37	31	33	39	35	41	38	37	41	36
51	48	51	52	49	42	43	44	44	49	50	40	38	36	39	38	34	31	40	35	38	32	34	35	42	36	36	32	33	28	33	28	32	36	35	36	35	36	38	39	43	37	30	32	40	29	39	38	38	38
48	43	52	58	59	51	43	43	49	45	57	40	33	36	37	42	30	39	40	36	34	35	32	38	31	37	35	33	39	33	39	38	35	35	34	33	35	36	37	35	33	28	30	32	28	35	30	37	40	35
53	49	50	61	59	52	44	44	42	45	43	34	36	38	38	35	37	38	40	42	41	35	42	41	36	34	30	39	32	35	38	35	29	34	41	36	36	31	31	32	30	35	32	33	31	29	29	33	29	28
52	49	47	50	59	51	49	44	48	39	37	40	41	44	40	39	38	38	38	42	46	41	40	40	36	38	42	32	32	31	35	40	35	35	31	35	37	35	37	36	30	28	28	34	28	30	30	27	26	33
48	56	44	45	50	54	56	54	50	43	42	45	53	45	41	42	39	48	42	44	43	45	42	43	32	41	40	33	33	33	39	35	35	29	40	40	38	32	30	32	32	31	28	31	29	33	31	29	29	27
38	52	56	49	48	53	61	57	57	58	48	45	53	50	49	47	48	50	40	46	43	45	51	42	43	45	33	36	33	31	33	37	34	32	35	32	35	36	28	30	27	28	29	36	35	30	31	35	29	32
45	39	46	39	49	43	50	48	54	54	50	49	45	51	47	50	44	41	51	48	46	46	52	51	52	35	43	35	37	39	37	37	25	40	25	36	33	32	31	35	28	36	30	36	31	32	28	36	30	38
38	38	42	50	52	43	36	45	44	40	46	46	47	44	45	55	46	47	43	54	47	46	51	45	43	43	49	36	39	36	31	29	37	32	29	33	28	36	35	33	34	34	32	36	39	37	42	36	34	46
34	45	39	32	41	39	41	46	43	36	49	45	39	43	51	48	46	51	47	48	48	53	50	48	49	45	39	36	37	35	30	27	27	17	22	26	30	27	37	36	32	38	38	46	46	44	40	51	52	54
31	28	35	39	38	39	34	38	46	44	43	44	39	40	38	49	42	44	44	43	44	52	43	45	43	39	37	35	32	30	23	27	25	22	24	21	25	29	30	29	34	35	39	43	48	49	52	54	54	54
27	30	32	35	29	29	37	36	38	37	35	29	38	42	37	37	39	35	42	40	43	42	44	41	34	39	36	29	23	28	31	26	26	24	23	26	27	28	27	29	31	39	41	43	48	60	68	57	56	53
26	28	27	25	30	26	31	35	32	34	35	34	34	30	32	29	31	35	33	35	36	40	38	39	30	33	30	29	27	31	24	26	27	25	25	22	27	31	33	34	31	32	35	43	45	55	56	55	56	55
26	27	25	27	23	28	27	32	29	28	27	25	26	32	32	30	30	28	37	32	34	31	27	28	30	31	31	28	27	23	22	27	23	23	21	27	26	25	23	20	29	27	31	38	43	46	51	52	52	43
27	22	23	28	27	26	24	24	25	26	21	26	21	26	29	33	28	34	28	32	32	29	28	22	26	21	28	22	28	27	28	28	30	31	28	28	27	21	27	26	27	23	30	27	38	41	42	42	44	37
21	27	19	26	26	26	26	24	28	24	23	22	24	27	30	33	27	27	31	25	28	29	25	22	24	22	26	23	24	24	31	27	29	24	28	28	32	24	24	21	23	21	27	29	22	29	33	37	41	31
27	27	20	24	21	26	22	26	19	25	24	25	24	29	31	32	33	27	26	24	25	23	26	23	34	28	24	27	27	27	29	23	25	31	30	25	27	29	28	23	21	29	22	27	25	30	28	32	27	34
29	31	31	22	24	19	23	21	21	23	21	23	27	30	33	33	35	31	28	28	30	37	31	26	26	26	27	26	27	24	28	29	25	23	25	25	26	24	26	30	25	23	24	22	25	19	21	23	29	27
30	33	31	27	27	26	26	23	22	26	26	25	31	28	31	28	37	32	31	35	29	34	33	29	36	32	31	34	33	29	29	20	21	24	24	25	26	25	24	30	28	28	21	25	24	25	25	26	25	24
32	32	31	29	26	31	27	25	22	28	27	30	28	24	30	32	32	33	38	38	32	38	40	40	34	34	32	29	23	22	19	22	25	25	25	26	20	23	29	28	27	25	22	27	25	26	20	25	26	31
37	35	34	31	28	19	25	26	23	25	23	32	25	27	28	32	33	28	38	38	44	44	43	43	37	30	29	28	36	31	27	24	23	25	25	20	23	20	24	24	27	30	27	25	29	23	25	29	31	32
35	36	35	35	32	26	28	28	30	28	27	25	30	27	31	32	34	32	38	33	40	38	42	42	37	41	33	28	27	24	25	30	26	31	27	26	26	31	21	26	21	26	30	31	29	30	32	34	36	37
35	41	32	28	24	28	29	25	27	25	26	22	32	20	26	31	27	33	38	51	43	48	39	47	44	36	28	27	28	29	28	30	36	33	39	27	30	32	28	29	26	28	29	28	24	28	36	36	42	44
28	36	32	25	35	29	27	29	25	27	27	30	27	26	24	32	26	32	42	43	50	47	47	36	34	31	25	27	34	30	30	40	39	42	40	31	32	32	28	28	24	26	29	25	24	28	32	34	41	43
28	26	30	28	27	25	27	27	26	28	22	23	24	28	33	29	32	45	38	45	39	48	31	45	33	37	27	30	33	34	37	35	40	43	43	44	35	36	25	31	31	24	27	21	26	28	35	38	39	43
32	28	24	32	30	27	30	25	23	28	27	27	26	25	31	32	43	44	38	44	40	41	43	37	31	26	30	30	34	38	38	41	51	48	41	40	52	35	41	36	35	30	25	27	25	31	33	32	32	39
20	24	27	27	30	25	26	27	26	28	25	28	24	34	33	35	41	36	35	42	46	37	38	39	30	37	33	38	38	37	45	38	50	45	50	50	55	48	43	32	34	30	29	32	28	31	31	35	34	36
27	28	25	22	23	28	23	21	24	23	24	29	26	25	31	29	40	38	39	40	37	33	38	30	37	36	32	35	38	44	43	50	48	50	49	52	51	43	46	41	37	34	34	27	32	28	30	28	37	29
24	25	21	24	26	30	25	27	25	28	27	22	24	27	37	37	34	40	43	44	41	44	42	39	35	36	35	35	43	33	44	45	50	55	57	59	56	57	41	38	35	41	35	35	32	36	24	32	36	30
26	21	23	24	22	27	28	25	27	28	27	25	27	31	29	34	45	42	41	42	42	37	38	41	36	36	41	42	34	47	41	46	52	58	66	60	60	55	46	48	32	34	36	33	32	34	35	31	28	27
20	23	26	20	25	21	31	26	30	26	27	26	34	36	31	36	40	48	49	56	42	45	40	39	41	34	32	33	36	47	39	47	50	60	56	51	60	56	48	42	43	39	39	35	28	34	37	34	34	32
28	21	22	20	24	23	27	31	30	29	29	30	33	29	34	37	44	58	45	45	46	43	37	42	35	37	31	34	38	39	49	43	57	57	61	60	56	50	49	46	38	34	39	35	34	35	33	31	31	31
28	21	29	27	24	23	20	25	28	35	29	36	33	40	47	45	48	51	46	49	39	50	35	41	39	37	38	40	43	43	48	54	62	59	58	50	64	52	51	45	38	36	33	44	36	30	27	24	29	28
29	24	24	23	27	21	29	26	27	32	28	31	36	36	44	44	48	52	59	53	50	42	37	37	40	38	36	38	40	51	59	57	49	58	59	57	56	58	49	45	40	39	38	28	35	35	27	38	28	32
24	25	22	21	23	22	24	24	31	28	32	34	35	36	48	52	47	50	52	54	43	42	42	41	39	46	45	55	48	58	54	63	57	59	58	63	63	65	52	47	49	43	40	37	36	34	34	30	34	37
23	27	23	23	22	26	27	29	22	27	24	34	35	41	48	48	60	56	56	52	42	46	42	48	47	47	50	53	56	57	59	60	63	65	68	66	64	61	56	46	45	36	39	35	33	33	34	41	36	37
27	26	29	25	28	28	31	26	24	28	22	35	32	37	40	44	52	53	47	44	53	49	47	57	51	59	57	60	62	62	60	68	67	67	61	68	62	68	53	54	44	43	41	39	33	35	33	34	33	35
25	29	30	20	29	26	30	32	31	26	29	29	43	44	49	49	49	51	49	49	46	48	53	53	69	57	74	67	72	67	70	68	73	71	63	75	65	65	57	56	46	45	46	35	37	32	41	34	40	32
29	20	33	30	28	32	29	30	27	23	30	28	37	37	47	50	54	46	51	44	53	60	59	61	67	74	73	74	66	70	74	78	77	66	69	62	68	67	59	51	53	53	40	42	36	36	36	33	34	42
35	27	24	30	37	32	35	25	28	22	23	33	36	41	40	42	39	48	53	47	48	51	62	68	71	71	77	66	73	69	62	73	66	67	62	61	70	62	52	56	54	44	46	45	41	37	37	39	39	42
26	29	26	35	43	41	31	31	34	30	26	25	33	41	41	51	45	50	47	54	48	59	63	58	62	61	81	72	66	64	57	67	81	69	66	63	58	58	59	59	48	52	44	46	42	37	36	37	44	42
28	34	29	43	41	41	40	40	31	28	31	25	39	33	39	40	38	40	41	51	53	56	52	63	65	65	71	68	60	62	68	69	69	66	67	64	57	64	60	52	51	50	45	37	41	37	40	47	43	45
29	27	36	36	41	39	40	37	24	28	30	28	28	33	32	41	42	44	39	49	46	45	55	63	63	66	63	60	60	63	63	59	73	63	72	65	59	52	60	55	51	44	47	43	43	47	49	45	41	46
34	30	35	38	34	36	42	34	29	32	32	29	30	34	30	37	36	46	46	47	45	49	52	49	61	53	64	53	55	59	67	63	70	60	59	58	64	51	55	48	43	49	43	43	48	43	46	48	47	44
34	39	37	39	38	39	37	33	34	29	31	33	30	26	27	32	38	45	35	49	41	46	50	55	48	54	51	54	56	50	54	58	63	70	63	57	50	49	52	50	47	47	43	47	46	46	47	50	59	45
31	34	32	36	39	34	26	35	30	27	29	31	29	32	30	34	39	42	47	45	51	44	46	53	48	51	48	51	43	52	61	51	58	56	57	56	55	48	45	44	44	44	40	44	44	46	52	59	49	56
38	41	37	41	31	36	32	33	26	26	29	33	29	29	27	35	33	34	42	41	39	46	51	56	55	49	49	50	54	57	57	55	53	49	50	48	52	42	45	45	50	42	51	49	45	51	54	52	50	50
30	40	36	36	35	32	32	31	30	28	35	28	34	29	34	37	32	35	43	45	46	52	49	50	47	56	46	56	50	52	48	50	45	50	46	45	47	43	46	46	40	45	43	45	54	49	59	48	56	65
30	31	35	32	36	32	32	24	28	27	33	32	37	30	35	34	35	32	38	42	43	42	49	47	44	47	46	48	49	53	51	51	48	48	43	43	42	45	46	46	39	38	42	44	51	50	52	53	61	51
37	29	32	31	35	31	26	28	32	28	34	34	32	33	26	37	30	28	32	43	43	50	47	46	42	40	42	49	50	43	44	43	44	53	44	48	48	53	46	42	39	39	52	45	48	56	59	51	67	72
31	28	29	25	30	29	29	28	28	29	30	26	32	32	32	28	34	39	36	42	40	45	41	47	50	44	40	41	41	44	43	40	41	41	42	49	48	38	44	39	44	33	47	45	46	51	53	58	69	61
31	29	32	34	29	33	26	33	27	34	30	30	29	31	32	30	32	28	36	43	44	43	46	42	40	40	45	42	50	40	42	36	49	48	46	50	41	51	40	42	38	38	42	52	45	54	53	65	78	79
32	36	38	33	33	31	32	32	32	33	27	32	29	29	28	36	32	38	39	37	43	43	40	34	39	45	42	47	53	47	40	46	45	43	53	46	48	50	44	33	41	39	41	40	55	51	68	73	79	84
31	33	32	38	39	40	38	33	34	29	28	27	25	29	30	30	42	36	34	30	32	40	42	43	41	41	53	47	40	50	44	49	47	41	48	51	47	43	39	48	42	41	39	54	54	60	68	69	71	83
34	38	37	36	33	44	34	41	30	35	24	28	25	25	26	29	30	32	40	33	36	35	35	40	36	39	45	41	47	48	50	45	47	51	46	47	53	37	38	35	42	44	41	49	55	58	64	73	73	68
35	31	29	37	34	45	37	38	36	31	25	27	26	19	28	24	36	36	30	28	34	33	38	38	37	43	46	47	50	47	54	42	52	50	51	45	49	38	35	37	37	33	44	39	51	56	61	65	67	71
28	34	34	37	33	32	37	35	38	30	25	26	19	26	26	31	32	31	28	28	31	35	38	31	39	38	44	51	57	51	45	51	44	48	44	40	41	41	36	34	35	32	46	46	43	49	52	59	65	57
24	25	31	32	31	35	35	33	41	32	33	27	26	22	28	28	33	34	31	29	24	34	29	37	36	42	45	52	49	51	53	49	45	49	49	44	37	38	35	43	41	37	34	40	45	39	48	53	54	51
22	25	28	30	31	32	31	37	37	30	28	27	27	32	32	39	32	27	29	31	28	27	32	28	39	38	45	42	47	47	47	44	44	46	44	37	43	33	38	38	31	36	40	43	43	42	37	48	43	48
22	25	25	23	27	31	32	29	28	30	34	32	28	31	28	31	33	33	26	27	22	29	33	32	38	35	36	42	43	42	51	49	44	40	44	39	39	33	35	39	44	40	43	44	45	42	32	36	39	37
25	24	24	29	27	26	26	28	34	33	29	28	28	31	34	37	32	29	30	35	26	30	31	35	32	38	46	45	46	46	46	50	53	38	39	44	40	42	43	38	40	43	46	36	35	37	33	39	37	38
26	21	25	22	28	32	24	29	23	25	23	27	30	32	42	39	39	36	35	26	30	25	33	35	39	30	36	39	40	40	49	44	46	46	47	42	41	38	33	43	43	43	35	44	44	36	37	38	32	37
27	34	32	30	27	23	27	23	26	24	27	27	32	35	35	41	35	41	31	40	39	31	37	35	38	35	37	40	37	49	43	53	49	57	46	42	42	34	32	36	43	37	45	40	45	36	46	39	35	36
34	37	29	33	33	33	28	27	25	23	30	24	32	35	31	38	38	37	44	45	38	40	38	42	40	38	36	37	40	42	49	48	52	40	45	49	45	41	36	37	35	43	39	42	39	52	43	39	44	38
37	33	37	41	43	38	31	30	24	23	23	26	28	35	37	37	38	43	43	50	49	44	50	42	44	47	42	40	43	45	48	45	50	47	48	51	45	50	44	39	41	40	43	44	42	41	36	44	31	33
39	44	40	44	39	37	36	30	32	24	28	26	30	34	41	36	42	45	53	52	51	63	61	51	51	50	45	48	42	47	46	51	51	53	55	54	44	53	51	54	45	40	40	42	35	44	36	41	40	35
44	37	45	46	44	46	33	35	32	31	28	31	31	29	36	52	45	61	61	60	58	58	60	56	56	45	45	44	43	48	44	55	53	55	58	58	49	58	51	49	46	41	36	38	43	44	42	43	40	42
52	50	52	45	50	38	40	38	34	32	29	28	31	40	38	45	46	58	77	73	60	67	62	67	66	63	51	55	54	54	47	50	51	47	60	61	59	58	53	45	43	47	49	43	44	40	38	42	46	40
43	51	61	57	57	54	48	39	42	36	32	39	35	43	46	55	63	70	64	78	70	73	71	77	73	56	65	55	54	50	52	60	57	50	56	57	57	62	58	53	51	45	46	50	49	51	45	46	45	46
45	53	54	65	50	57	46	45	39	37	40	39	43	53	49	62	67	81	75	76	71	88	85	73	74	65	63	57	49	45	58	54	56	60	72	64	66	54	56	61	56	55	53	49	50	48	45	47	49	48
52	56	53	46	59	51	53	41	43	39	42	45	47	55	59	69	78	73	82	76	84	86	83	77	70	77	68	61	65	61	52	54	56	61	62	70	67	61	57	56	52	56	57	54	53	51	55	48	44	52
45	48	59	52	58	57	53	50	48	42	47	46	55	47	58	68	71	74	80	75	87	75	85	80	77	66	67	61	55	52	54	61	56	66	66	72	68	66	59	58	52	56	61	54	58	62	59	60	65	60
43	47	52	61	66	54	53	45	44	42	46	45	50	51	61	67	70	77	79	75	78	69	78	86	79	65	58	60	52	57	57	61	61	67	68	61	66	62	49	52	53	60	59	63	62	61	67	59	59	65
39	47	45	55	53	54	53	55	53	56	45	43	47	52	50	60	71	75	73	75	68	78	74	70	65	63	65	56	59	63	60	59	68	53	69	63	64	59	57	53	47	59	57	59	65	62	60	65	72	77
43	39	46	47	55	57	51	58	52	53	51	52	44	52	54	60	62	65	68	65	67	70	76	61	69	57	51	59	54	60	56	62	58	63	62	59	69	62	52	55	51	55	57	56	60	76	63	77	62	75
39	45	48	53	52	47	53	52	50	53	48	57	48	53	50	53	53	59	56	56	72	75	70	64	68	54	58	58	57	54	71	63	66	53	58	60	58	64	64	59	55	51	60	51	55	61	70	73	78	81
41	37	48	56	55	59	53	60	62	60	56	58	51	54	53	53	59	56	60	57	52	58	59	59	56	52	62	59	63	66	67	57	59	54	61	58	57	60	56	63	55	64	55	60	67	71	79	88	83	90
43	45	44	58	55	58	49	61	59	59	62	60	55	52	52	49	54	50	51	55	61	59	60	60	60	57	55	59	57	57	67	62	60	59	58	58	61	62	61	65	59	55	58	56	56	68	75	83	78	84
49	46	46	55	57	56	60	64	61	67	57	62	60	55	50	50	44	48	47	55	52	56	59	57	58	52	62	54	69	65	55	61	63	60	64	62	60	66	61	61	60	58	57	55	59	65	70	78	84	84
44	51	54	58	61	54	62	53	72	70	71	65	60	60	51	49	50	49	43	41	47	53	53	56	55	52	59	59	65	62	66	62	72	70	66	53	58	66	57	63	55	67	56	59	61	66	67	69	77	78
53	52	55	57	53	64	64	57	66	71	68	63	67	57	54	46	47	44	49	52	46	55	55	60	57	57	51	58	56	58	60	60	58	60	66	62	61	52	60	66	62	59	54	52	56	63	62	70	74	79
46	53	55	62	59	64	58	65	63	59	66	62	58	59	55	55	49	47	51	46	54	55	45	55	49	53	49	57	49	65	65	75	58	63	54	66	53	55	57	56	55	54	60	53	54	47	59	61	74	70
45	50	55	57	59	53	57	62	57	66	67	61	65	59	58	54	48	52	46	48	55	50	54	55	56	59	53	58	63	60	67	63	63	66	61	70	58	52	58	54	51	53	49	49	56	45	57	62	64	76
45	49	51	60	51	60	60	57	61	53	66	59	54	58	49	47	43	44	44	48	42	56	52	56	49	61	61	65	62	60	69	65	71	69	71	67	58	51	59	55	54	54	42	50	49	50	46	56	62	59
42	46	57	56	62	56	67	57	57	49	58	54	47	46	43	41	43	49	48	54	53	47	51	55	58	65	65	56	61	69	63	67	65	61	62	62	67	65	51	42	51	45	46	48	46	52	46	55	50	61
47	44	55	46	65	66	62	52	53	56	52	44	45	43	41	45	45	46	45	47	51	49	56	64	54	60	56	69	72	63	71	65	56	68	67	67	64	52	44	59	54	45	49	48	52	55	54	58	56	58
51	52	59	54	60	54	62	50	47	43	49	50	50	42	39	36	45	36	42	55	51	56	62	64	57	68	57	57	71	72	74	72	73	58	62	63	68	60	52	46	52	49	44	45	51	49	50	57	61	55
63	60	63	55	64	58	55	57	49	44	40	47	42	41	39	42	46	42	49	45	48	52	57	56	66	75	72	68	73	70	67	70	65	77	68	67	72	57	54	48	54	42	46	48	54	62	58	55	57	57
63	63	58	55	53	52	56	45	45	40	41	39	42	40	48	40	30	42	49	52	55	53	50	61	70	65	70	69	75	69	74	67	65	77	68	64	65	62	59	53	49	49	41	49	49	46	55	51	58	55
59	62	60	61	50	52	51	39	38	32	38	37	41	36	40	38	37	45	45	51	49	60	61	67	68	73	76	77	71	76	72	61	75	67	63	68	67	57	52	57	50	42	47	50	55	52	54	55	66	62
58	59	58	52	52	47	53	40	38	31	30	34	39	38	43	40	40	46	45	53	57	56	68	69	77	76	78	80	77	71	63	64	67	68	65	62	64	55	56	40	52	42	44	45	54	53	50	64	59	66
60	63	47	50	49	55	39	37	33	33	35	30	35	36	39	41	37	46	43	53	53	63	69	64	72	77	76	75	75	57	65	57	64	63	64	51	66	53	46	46	45	52	44	52	49	55	58	62	58	63
54	46	48	54	53	44	37	27	37	29	29	34	33	37	38	45	42	47	45	55	60	61	69	71	76	76	80	67	66	56	55	44	51	49	49	54	49	55	51	51	41	44	39	52	54	60	64	58	67	72
47	39	46	43	39	45	35	30	26	28	24	31	34	37	40	38	41	47	52	54	71	66	67	71	78	72	69	67	60	59	49	46	42	39	54	44	43	42	42	40	46	46	47	48	50	55	53	69	67	68
40	34	44	37	36	29	36	33	28	27	29	29	35	36	33	37	39	48	51	60	59	62	62	73	72	64	69	65	56	51	44	43	28	34	32	32	34	39	42	47	43	49	49	49	53	55	65	72	65	72
33	33	35	28	32	34	37	29	28	25	26	27	34	34	33	36	38	40	45	56	55	63	62	72	73	69	64	61	55	48	38	39	33	30	33	36	36	38	41	42	44	44	53	51	58	56	67	67	69	70
26	31	25	27	26	29	25	24	32	25	33	34	34	35	33	35	35	34	44	56	57	68	63	67	64	60	58	52	52	52	42	30	33	31	34	28	34	36	38	40	47	50	46	47	44	58	57	60	68	65
27	25	25	25	29	26	27	37	33	29	28	31	30	32	35	33	35	35	51	49	55	56	61	57	62	56	50	45	44	45	43	37	34	30	35	30	38	33	37	39	40	50	51	54	56	69	63	75	68	78
26	26	27	25	32	31	25	32	31	32	29	31	27	38	38	35	34	41	42	39	44	52	56	50	53	52	51	48	56	43	37	38	39	40	34	37	34	36	37	38	33	48	45	56	58	69	69	72	72	72
31	30	30	31	27	28	30	28	34	26	33	29	35	36	31	32	38	36	37	40	38	41	47	48	42	48	40	47	47	42	41	45	42	31	39	33	38	34	36	35	37	42	47	46	57	57	69	67	68	63
34	24	28	31	29	30	30	32	32	32	33	32	32	34	30	35	30	37	27	37	40	38	40	39	37	38	41	44	44	43	44	39	38	43	34	32	32	34	30	39	30	35	44	44	63	53	63	61	58	60
33	33	33	33	33	27	30	27	36	37	29	30	33	35	35	29	31	34	29	32	30	37	34	36	37	34	38	38	45	42	40	47	39	37	36	33	37	32	33	32	34	36	42	49	55	56	63	64	56	52
35	35	31	34	30	31	35	31	33	33	36	32	31	32	29	31	24	25	23	30	29	31	30	33	30	36	30	41	38	45	43	42	43	35	34	28	30	34	31	32	29	31	32	43	49	51	53	56	45	42
33	34	32	26	31	32	32	36	38	34	30	26	33	32	34	30	30	28	32	23	30	28	29	32	32	38	34	27	33	40	39	38	36	31	34	28	37	31	30	25	26	25	38	41	37	44	53	46	46	36
31	36	30	40	38	32	35	37	38	39	32	39	31	35	29	32	26	31	23	25	26	28	31	32	33	28	36	26	36	35	34	35	33	35	25	30	22	29	32	30	30	30	34	34	32	37	34	34	35	32
30	29	28	33	36	34	35	42	41	42	39	34	32	34	32	31	34	26	25	30	30	30	25	30	26	37	32	32	37	31	32	28	34	29	29	26	31	30	33	26	25	28	27	32	38	29	36	37	39	32
30	30	33	37	37	46	45	49	45	43	35	38	27	32	32	35	35	28	29	26	30	30	33	28	31	30	30	30	31	29	28	28	30	27	30	25	27	27	25	23	22	26	25	29	29	30	30	35	28	26
34	29	35	40	34	36	37	42	52	47	35	30	36	33	25	29	36	32	28	27	32	27	30	27	32	33	31	29	34	30	30	33	24	26	21	28	24	24	30	24	18	23	26	29	30	26	24	26	28	32
25	32	28	35	34	39	41	44	42	39	39	35	30	29	29	33	35	32	27	32	26	29	29	33	36	27	29	32	35	29	33	26	31	30	32	28	25	22	21	20	23	20	22	25	26	25	23	28	22	26
29	30	28	31	27	29	35	32	43	38	44	38	32	27	27	25	29	32	34	27	26	33	28	36	32	27	33	37	38	36	31	27	32	27	30	29	26	24	25	27	24	23	20	26	24	17	25	23	31	29
30	25	29	30	30	27	37	31	36	38	43	39	31	32	29	25	24	28	26	31	26	28	26	29	36	34	34	35	40	42	38	31	30	32	33	31	25	29	30	26	25	24	27	18	23	25	27	29	22	31
26	27	26	30	27	27	33	31	38	39	44	36	41	31	35	32	31	25	31	29	28	29	30	33	30	34	37	37	37	36	37	44	40	36	38	32	29	32	28	30	26	26	24	27	29	22	26	24	33	31
28	30	36	26	28	31	26	34	37	35	44	44	44	34	30	24	31	23	26	30	23	25	27	30	30	29	27	27	37	37	39	42	47	41	43	36	40	32	34	32	28	30	26	27	27	24	26	19	31	30
31	30	29	35	26	36	38	37	36	40	44	39	36	38	32	29	30	32	25	25	19	29	26	26	27	32	31	38	35	39	41	43	40	47	43	42	29	30	31	31	32	28	28	25	27	27	29	30	29	26
28	31	32	32	31	34	39	40	43	46	43	42	38	40	32	32	30	26	25	24	24	25	26	32	26	28	24	37	33	37	36	41	42	42	45	46	42	38	34	30	29	25	34	24	25	23	29	32	28	31
29	26	28	32	38	38	36	40	48	44	56	45	38	34	34	38	28	33	28	23	30	34	29	30	27	27	24	27	34	31	37	40	40	40	48	40	39	35	36	39	29	26	28	31	25	24	23	29	28	32
27	26	32	33	30	46	41	42	46	46	49	45	41	40	42	37	32	27	33	29	33	27	26	30	31	31	26	26	27	30	31	33	32	40	41	33	43	39	35	28	33	28	28	34	25	27	28	32	32	36
34	30	32	31	47	43	47	49	45	46	43	41	38	37	38	41	38	35	36	28	30	36	33	30	27	23	25	27	23	25	28	34	35	35	41	29	37	32	32	27	28	30	23	36	31	31	26	27	31	32
37	35	39	35	30	41	46	45	42	45	46	34	40	37	38	35	39	35	37	35	35	32	28	33	25	28	28	21	22	24	27	32	29	30	30	30	30	30	28	33	27	37	37	29	27	34	33	35	30	34
41	38	34	35	38	37	40	36	37	44	41	42	37	39	38	39	31	33	35	26	29	25	26	35	23	24	21	26	22	23	19	25	28	27	30	29	26	24	24	27	30	32	35	33	34	27	34	34	29	34
42	38	43	36	37	32	36	33	38	41	33	35	34	36	33	40	29	33	29	36	32	33	26	26	24	23	18	24	16	21	22	27	22	25	23	27	25	27	26	21	26	33	38	34	41	34	36	32	34	41
46	44	37	32	27	33	30	31	29	26	32	31	37	33	29	27	31	30	30	25	25	30	24	26	25	24	27	21	25	19	24	21	22	20	24	25	25	24	19	27	26	30	34	36	38	39	33	33	33	32
45	43	38	36	26	23	21	26	29	31	32	34	32	36	34	28	27	24	21	25	27	24	21	18	22	25	23	25	18	20	18	28	26	23	28	22	29	24	24	24	27	28	32	29	35	36	30	33	30	30
39	36	38	31	24	23	21	27	26	33	46	43	41	35	34	27	24	23	32	24	24	30	30	26	22	22	24	25	24	24	25	20	22	27	29	29	30	28	30	28	31	27	34	28	37	25	35	32	35	28
32	35	30	25	22	23	26	28	40	45	50	39	44	36	29	39	27	27	25	29	33	29	22	22	27	27	25	23	21	21	20	24	29	27	30	30	37	35	36	33	30	27	28	24	34	33	35	28	33	31
32	32	25	24	23	25	31	31	43	51	52	54	49	46	38	25	26	26	28	29	28	29	25	30	25	24	22	21	20	26	32	27	25	35	39	33	38	39	27	31	30	31	31	35	33	34	32	34	33	31
37	28	28	19	22	27	34	36	44	58	52	55	43	47	37	36	25	21	26	25	25	25	30	31	24	26	31	23	25	30	25	25	24	31	38	32	39	39	43	35	34	30	31	26	29	34	29	30	24	38
27	26	25	22	23	31	36	42	50	53	48	52	38	42	30	31	23	29	26	25	20	23	23	28	24	24	25	21	26	25	29	30	30	27	37	48	41	38	42	42	38	30	29	33	32	30	28	38	31	33
28	26	28	27	25	27	36	38	41	47	51	44	44	35	30	28	21	23	27	25	29	26	25	24	26	26	29	25	29	27	27	25	30	33	40	42	45	40	47	44	43	32	38	35	34	34	33	29	32	36
36	21	28	24	30	26	31	32	33	40	38	34	27	30	25	26	24	23	29	20	23	23	22	24	29	24	29	30	22	25	32	31	27	35	37	37	46	43	47	43	37	44	38	35	43	40	38	36	31	32
29	22	25	27	23	21	28	23	37	28	35	28	25	24	22	27	20	24	26	26	29	26	28	27	25	25	25	24	27	27	26	25	26	34	36	44	45	44	49	46	43	46	47	40	42	42	38	38	31	36
25	33	29	23	23	24	23	22	25	23	23	22	26	24	37	25	29	27	35	33	32	29	21	28	25	24	24	23	25	28	33	29	29	31	41	46	47	44	44	54	50	58	52	46	39	48	42	41	34	29
30	27	28	25	27	26	30	27	27	24	27	27	33	34	36	36	38	37	37	32	28	27	27	26	19	22	21	26	30	33	28	26	30	35	45	43	48	50	62	57	51	53	56	59	57	47	43	41	35	30
24	28	29	28	24	23	27	27	30	28	27	36	38	41	44	40	40	41	39	30	28	29	28	27	28	29	24	24	26	28	32	38	37	43	50	54	53	61	59	71	68	68	60	58	59	50	43	43	38	34
30	25	24	31	26	29	35	30	37	38	37	41	41	41	46	47	41	35	38	35	27	34	26	28	30	33	30	34	31	32	38	32	39	50	59	67	64	71	69	70	68	67	62	68	54	44	46	46	43	39
30	25	28	36	32	26	41	42	40	47	38	44	44	48	54	52	45	39	37	33	32	26	30	24	25	32	36	37	35	43	37	47	50	44	63	62	73	79	75	72	82	73	77	67	67	54	45	55	39	40
31	29	36	32	39	39	42	46	41	45	43	53	52	51	52	51	52	53	43	32	32	30	30	29	33	32	35	36	42	47	50	49	50	65	69	83	85	83	90	89	83	79	79	67	61	53	57	47	46	46
30	30	28	35	37	44	42	47	51	48	51	49	50	57	50	53	51	48	45	41	32	31	30	34	29	42	43	41	46	50	54	56	64	64	76	89	104	91	91	106	89	82	78	73	63	64	47	53	50	57
37	31	38	35	36	39	42	53	53	51	51	55	52	52	53	51	45	50	37	35	35	32	27	38	42	39	39	46	49	61	58	65	68	72	91	95	96	101	98	98	96	89	82	64	49	62	55	51	49	43
32	25	38	34	44	33	42	43	53	49	50	53	60	55	53	48	54	47	50	39	38	41	30	36	36	39	51	52	50	57	59	71	79	84	98	107	102	104	114	94	97	75	78	63	69	57	50	59	59	48
32	31	35	36	40	41	44	45	47	45	46	49	50	52	57	53	52	59	44	39	42	36	28	37	41	43	43	45	51	60	72	79	82	89	107	113	106	101	107	88	89	79	75	67	63	67	60	55	60	48
35	37	38	42	37	36	35	39	42	38	45	51	56	55	64	53	55	47	43	43	41	41	39	39	35	40	42	52	51	69	69	82	87	91	97	109	112	112	111	94	95	89	70	76	66	76	61	61	58	60
37	41	33	43	39	37	38	40	38	48	46	50	53	52	59	47	54	47	45	40	52	44	44	42	47	44	43	48	53	62	70	79	91	100	109	111	111	114	110	106	95	86	78	74	77	71	66	58	68	54
44	43	35	38	41	36	40	37	39	46	50	45	50	53	56	48	53	48	43	51	44	47	43	33	39	39	49	48	52	61	62	77	91	95	95	109	115	114	103	105	81	89	68	75	76	69	62	64	68	58
41	42	43	39	33	42	38	42	43	45	45	47	52	52	49	50	45	49	41	49	43	41	33	44	37	47	41	40	51	63	71	78	92	89	105	95	105	108	103	104	95	88	83	78	70	71	66	60	63	59
46	40	40	37	41	44	42	43	46	46	48	48	47	40	42	47	46	43	39	35	40	39	37	38	39	38	48	42	51	55	56	72	82	90	96	102	97	99	103	94	87	71	69	67	71	63	64	62	54	54
43	41	43	40	38	35	43	42	54	57	45	44	43	47	41	47	45	40	32	43	32	31	33	27	33	36	42	42	52	48	52	68	71	79	84	89	94	88	91	99	81	76	64	74	64	65	61	56	52	52
47	42	35	38	36	38	43	50	55	48	49	50	44	34	37	32	32	32	37	36	23	31	27	32	33	34	36	39	43	47	52	57	68	69	91	86	88	95	75	83	68	67	61	56	58	60	64	56	51	49
48	43	41	39	38	23	36	43	44	41	46	40	40	27	30	33	31	35	25	30	32	31	29	29	26	35	30	34	42	41	45	50	59	58	72	65	64	75	69	59	57	61	49	57	52	60	53	51	46	45
37	45	41	33	34	33	40	42	35	41	39	38	29	32	25	31	29	35	28	29	33	29	30	27	29	27	31	35	31	26	39	42	49	57	60	65	60	56	48	56	56	51	46	43	48	47	48	43	46	53
39	38	36	32	29	32	32	43	36	35	32	31	31	26	24	27	28	27	30	34	25	27	29	29	24	26	25	34	38	35	39	36	52	42	49	52	55	54	49	47	42	46	47	45	47	42	46	48	43	48
38	38	35	34	23	33	35	31	26	29	29	25	26	25	24	19	32	26	32	26	37	28	29	31	27	26	25	34	28	32	34	37	41	40	44	44	48	46	46	42	44	42	39	37	34	47	41	41	41	38
36	33	36	29	25	20	28	29	32	32	27	23	23	24	24	25	35	34	34	30	37	33	31	24	22	26	30	28	27	31	32	36	30	37	36	36	34	44	43	38	39	37	46	41	42	36	38	34	35	39
30	34	31	30	25	33	25	27	32	25	27	22	24	23	28	32	30	32	33	33	28	34	28	26	30	28	32	29	36	30	32	32	34	28	39	39	34	39	33	41	40	50	44	43	40	32	38	35	27	37
34	26	30	31	27	22	22	26	26	29	22	22	24	22	27	29	33	34	38	32	30	31	30	32	35	32	28	33	32	27	26	25	30	32	33	33	32	36	39	39	37	43	37	41	43	33	27	29	25	34
31	32	24	29	28	25	26	24	25	31	30	23	25	25	28	29	29	31	32	33	32	32	33	33	35	38	35	33	32	33	34	25	26	30	31	32	37	41	36	50	51	51	49	38	38	32	22	28	23	28
34	36	28	27	26	24	26	22	24	28	20	23	23	28	24	32	32	35	29	31	36	28	35	38	41	37	35	34	35	29	28	28	32	30	29	29	37	41	45	46	46	40	48	40	39	32	30	25	24	22
32	35	30	26	23	21	23	15	26	20	24	27	25	27	34	26	32	29	36	41	39	32	34	40	38	41	37	38	32	29	29	30	23	24	29	33	32	40	37	50	48	52	48	50	38	38	34	27	25	22
34	29	24	31	24	22	20	21	30	29	23	19	19	23	25	29	33	30	42	36	44	39	35	39	40	41	41	38	35	35	28	26	26	24	23	33	31	41	48	55	46	52	52	44	46	39	36	31	28	30
29	32	33	25	23	21	24	23	23	24	19	23	19	26	26	30	30	32	33	38	40	33	35	37	42	39	40	41	38	34	31	27	26	29	29	31	36	38	46	42	52	48	54	52	51	45	32	33	25	30
33	28	24	30	26	20	22	19	25	26	25	27	22	22	26	31	37	37	35	35	34	35	35	50	40	45	43	43	34	34	27	25	23	22	18	30	32	36	41	50	47	46	48	53	39	37	35	35	32	28
25	27	23	26	16	27	19	27	26	25	27	27	22	26	28	33	26	30	36	32	35	33	37	39	47	45	43	37	33	33	31	30	22	21	26	22	29	37	42	43	42	40	44	43	46	37	38	43	32	37
25	20	26	22	27	27	21	20	25	24	26	23	19	28	25	29	32	31	28	32	26	35	37	38	37	39	41	42	35	30	35	27	25	30	27	26	30	29	35	39	43	39	37	44	40	38	35	35	30	28
24	27	27	25	19	22	22	24	23	25	25	20	23	23	27	25	24	23	37	32	32	34	32	38	38	35	38	31	38	35	32	26	31	29	23	28	31	31	34	36	39	41	40	39	36	35	36	39	32	37
33	27	25	27	25	25	23	19	21	23	21	24	24	23	23	22	24	29	29	25	29	30	32	31	27	28	32	33	30	29	30	27	23	29	25	28	26	29	32	30	38	34	33	31	29	33	33	34	33	29
28	26	29	32	26	21	24	18	22	25	19	21	22	24	22	27	21	26	25	22	25	28	24	26	31	26	29	24	28	26	29	33	27	27	20	24	23	25	29	26	26	29	31	28	29	22	24	26	29	30
33	31	22	31	25	29	26	25	23	19	25	25	25	20	23	23	20	22	20	28	23	26	21	20	24	24	25	24	27	26	27	25	21	26	22	25	25	21	23	30	27	31	24	27	21	25	25	26	26	26
37	31	30	33	33	29	25	26	27	26	27	20	24	20	30	23	22	23	26	31	27	25	22	24	18	21	15	23	24	20	28	26	32	29	26	22	22	23	22	24	19	21	25	24	19	25	22	27	24	30
39	35	34	28	31	29	29	26	27	29	24	22	25	25	25	21	25	28	24	22	22	27	27	21	27	16	22	20	30	24	25	24	26	28	23	24	23	21	27	26	25	28	26	20	25	23	23	26	21	24
39	42	34	33	30	30	31	29	29	29	29	31	25	28	26	34	32	30	24	30	24	21	25	19	21	22	24	24	22	24	26	19	29	26	22	19	22	25	22	24	25	25	25	28	25	33	32	28	29	30
53	44	36	28	32	31	35	32	30	37	32	30	40	33	36	31	33	31	32	29	24	26	24	27	24	25	24	24	15	23	20	22	24	24	28	22	23	21	24	26	24	22	27	26	25	29	26	31	32	24
44	41	38	31	24	32	29	33	33	41	40	32	31	35	34	43	38	40	34	33	35	35	30	22	26	24	25	23	21	20	17	26	21	22	21	20	24	27	26	24	20	21	20	28	32	31	32	28	26	30
39	46	40	30	29	29	28	37	39	39	38	32	37	40	38	42	38	40	35	32	33	26	32	27	30	24	26	16	26	22	17	28	18	21	19	25	25	23	20	24	21	29	28	26	33	27	38	28	27	27
51	48	34	33	31	32	26	36	40	39	35	35	34	34	42	38	42	38	34	33	37	32	32	26	25	22	22	22	19	20	19	23	24	24	24	19	26	26	20	20	21	21	24	28	27	31	27	32	24	34
55	41	44	30	29	25	29	37	41	39	38	38	38	40	35	38	40	40	36	35	34	28	24	28	29	30	24	23	19	25	25	25	19	20	19	23	20	21	23	20	27	22	25	27	29	23	27	21	30	28
58	44	38	32	31	25	32	34	43	42	37	40	39	37	42	32	34	38	30	30	29	24	36	30	27	20	24	24	23	25	25	27	21	21	22	20	23	25	23	24	24	23	24	20	27	30	27	28	27	31
46	47	41	35	30	30	29	32	42	39	40	39	34	39	38	34	37	33	34	27	25	26	23	26	24	24	21	22	25	21	29	24	25	20	26	21	22	22	28	21	22	25	24	29	25	32	25	29	30	21
49	33	42	32	36	30	31	30	38	41	41	37	35	33	32	36	37	36	29	28	26	31	27	26	23	23	24	30	25	31	26	28	24	24	24	24	21	18	25	23	25	27	29	26	28	32	27	30	24	25
44	42	42	33	28	27	25	30	35	34	33	35	42	39	33	34	29	36	26	21	27	25	32	26	22	20	26	20	23	22	26	31	24	24	21	25	24	26	25	19	28	29	22	31	24	26	29	27	28	26
38	42	38	42	32	33	30	38	33	32	34	33	40	35	28	35	35	30	30	33	28	25	22	26	23	19	17	24	29	21	28	22	22	22	26	24	25	25	31	25	27	31	25	29	30	32	41	33	24	26
38	40	41	37	33	26	26	21	32	34	36	33	36	36	38	28	32	28	34	29	32	32	30	27	24	26	21	24	21	24	30	25	29	28	23	24	26	24	16	25	22	25	30	33	32	30	26	32	24	30
40	34	36	39	35	31	25	33	29	29	26	34	42	36	32	31	29	35	31	34	29	30	32	29	29	25	23	19	25	25	24	18	25	23	19	20	23	24	27	26	26	26	25	30	26	31	28	29	28	25
35	37	35	37	38	30	31	25	33	30	27	27	30	31	32	29	33	34	31	30	26	32	31	27	27	27	22	24	25	24	24	25	26	25	19	26	27	23	26	22	23	25	29	20	33	30	27	28	34	27
40	36	45	39	39	34	36	29	30	27	29	29	36	31	27	30	29	28	32	30	24	28	29	26	26	25	18	19	20	25	24	19	27	20	21	26	23	20	23	23	26	26	25	26	28	35	29	25	32	29
40	39	42	45	42	42	40	38	32	29	26	32	30	31	29	24	30	26	31	33	27	30	30	32	26	24	24	22	19	22	25	22	21	24	30	25	26	19	26	19	22	21	20	23	28	32	24	29	25	30
40	32	40	40	39	46	47	40	40	28	36	27	34	32	30	32	25	31	28	29	24	21	28	26	30	23	24	27	24	26	26	24	24	23	22	27	22	27	23	17	19	22	24	21	22	32	27	23	25	26
42	50	39	43	43	46	44	42	42	37	32	36	35	37	32	30	27	26	31	26	26	28	27	25	29	30	26	24	20	22	26	25	22	28	31	25	30	27	23	26	24	21	21	23	25	26	24	29	22	26
43	39	50	45	53	50	51	47	44	38	36	38	35	35	31	30	30	29	36	30	30	26	24	29	26	28	29	28	24	30	27	30	23	32	23	24	35	26	30	21	24	25	23	20	21	21	25	27	22	27
46	43	44	49	54	55	51	44	45	46	39	41	38	34	34	37	32	33	25	28	25	34	31	29	26	28	24	30	27	33	33	29	30	34	34	31	29	28	33	25	28	25	24	21	27	27	22	27	27	21
49	51	54	52	48	46	48	39	46	45	40	41	42	38	37	34	36	31	32	33	36	33	32	32	23	31	31	24	31	33	36	31	31	29	37	26	27	23	26	27	26	31	27	28	28	25	27	20	28	24
55	45	49	52	54	53	43	47	51	47	43	46	37	45	37	35	38	39	29	35	31	27	37	30	28	30	29	33	29	29	31	36	31	31	24	30	35	25	32	31	32	31	29	35	34	30	26	28	30	29
49	54	53	53	45	39	48	49	50	43	41	45	46	42	38	37	35	33	30	37	34	32	32	25	34	26	31	29	35	30	37	33	34	32	26	36	33	31	30	34	29	33	27	28	20	27	25	26	28	31
53	57	53	51	51	47	51	44	44	46	45	37	38	44	40	38	36	36	39	32	35	43	39	35	33	28	25	30	30	26	31	31	31	30	34	29	26	30	33	26	32	31	28	30	32	27	32	28	33	26
50	45	49	52	45	49	42	47	43	42	40	44	37	37	43	39	37	35	35	35	35	30	33	39	35	37	32	26	26	34	31	29	33	37	32	26	35	32	27	27	27	29	24	27	29	32	26	29	30	27
48	50	45	45	51	43	49	45	45	40	40	46	38	41	42	41	39	33	44	30	36	39	39	39	36	27	30	28	32	34	30	33	33	34	30	36	34	32	25	29	30	27	25	23	31	24	23	28	26	29
41	40	47	47	41	42	43	47	40	36	42	41	42	34	39	35	40	40	39	38	38	39	40	36	35	28	31	32	35	28	34	35	25	32	30	33	35	38	31	29	20	33	30	29	26	27	25	33	34	32
36	34	31	40	42	44	38	38	39	40	39	38	36	40	35	36	45	38	37	38	37	35	47	38	42	38	36	33	32	27	28	28	33	33	35	33	26	26	31	26	25	29	26	32	24	28	27	32	23	30
36	30	33	34	39	38	38	34	36	34	34	39	36	39	36	40	41	41	37	40	44	35	40	32	38	33	40	36	36	27	27	33	29	25	30	28	32	31	37	27	34	24	32	29	29	30	25	32	26	31
28	33	30	33	30	30	36	27	28	27	27	29	30	26	31	33	39	37	38	45	41	39	40	39	40	36	35	27	34	28	34	29	33	36	34	32	30	31	31	27	29	30	32	31	27	31	32	29	29	30
26	32	29	28	26	28	22	21	24	22	29	26	30	28	31	33	39	38	36	37	40	36	38	37	30	36	35	35	31	30	24	34	28	32	34	27	33	32	32	34	29	30	28	30	29	32	29	28	27	39
39	32	32	26	28	24	20	21	18	21	28	28	28	28	26	27	30	37	34	39	41	37	46	35	34	30	31	33	31	33	28	25	25	25	24	34	27	32	33	28	38	27	30	25	26	33	29	23	26	26
32	34	34	28	26	27	22	22	23	24	23	24	25	24	23	33	29	32	34	35	33	36	37	31	28	30	35	31	34	31	25	25	30	30	30	29	27	35	29	30	29	28	29	27	27	30	24	24	25	27
37	36	35	28	26	29	21	21	20	18	22	17	25	23	23	23	28	30	37	33	35	32	32	31	32	32	29	27	27	24	25	27	25	27	28	34	30	28	26	31	33	33	25	26	24	26	26	31	29	32
41	39	37	28	31	29	23	24	24	24	25	23	22	21	25	17	27	28	32	34	37	32	34	24	32	26	30	28	29	27	27	33	29	28	27	31	32	42	38	40	31	28	26	27	25	28	28	26	29	32
42	47	35	41	35	32	24	27	24	26	25	26	27	29	27	32	25	28	31	38	38	29	32	28	34	29	36	28	35	28	28	32	33	28	24	33	34	35	32	34	34	34	28	25	27	25	31	30	32	40
45	43	33	39	29	32	38	27	32	32	30	28	28	27	29	28	35	31	37	35	38	36	35	31	28	28	26	31	32	29	27	23	21	27	24	31	36	39	38	48	37	35	29	30	26	29	33	39	34	36
45	47	38	40	33	33	36	36	36	36	33	32	34	29	26	27	29	30	34	38	38	35	27	36	30	31	35	33	29	34	33	31	26	22	24	34	37	42	42	39	39	32	31	32	30	29	35	40	34	43
42	40	36	35	42	41	37	36	40	43	35	32	32	30	26	32	28	31	32	32	37	41	40	33	29	36	33	42	39	38	30	33	26	36	26	30	32	38	39	40	35	39	32	26	32	29	38	36	43	39
39	38	40	41	36	40	45	42	47	41	40	36	34	27	28	29	23	31	32	38	35	41	32	32	37	40	40	40	37	40	34	29	27	17	26	29	37	37	40	42	36	33	27	27	28	29	34	39	43	43
40	37	32	41	41	47	45	59	40	49	45	39	40	32	27	26	28	24	30	27	35	28	40	38	48	37	39	44	43	43	42	31	35	25	27	32	26	32	29	35	32	33	29	27	30	31	34	32	38	40
36	38	32	36	40	43	48	53	52	46	47	51	45	42	33	32	26	26	23	30	31	28	39	36	40	40	39	41	47	42	41	44	33	27	25	26	26	26	38	33	34	32	34	24	29	30	27	34	36	36
41	35	34	37	37	44	54	57	56	55	52	53	44	40	37	28	26	31	27	25	25	32	30	31	37	37	49	46	55	40	44	41	33	34	36	29	28	27	32	33	32	33	29	30	28	35	34	35	30	34
35	29	26	33	41	39	44	50	51	49	61	53	50	39	43	35	30	23	27	29	26	32	31	37	38	32	37	46	47	43	38	38	36	34	37	28	26	30	33	30	32	30	26	31	28	31	29	32	31	34
35	31	31	29	35	34	36	44	46	47	49	56	43	42	42	38	34	35	33	27	30	34	40	36	49	39	45	43	54	41	45	39	42	40	35	41	32	39	35	31	36	35	36	28	32	32	32	32	29	31
37	36	30	31	35	34	36	38	43	44	45	49	38	49	49	45	40	42	32	29	28	36	35	37	38	43	53	50	52	48	43	41	48	44	34	44	39	43	34	46	36	37	29	39	36	40	33	31	30	29
38	31	31	32	39	30	35	37	40	40	42	44	46	40	51	37	40	34	35	34	34	38	38	41	43	46	41	41	43	44	38	41	48	42	46	43	46	46	45	42	44	45	38	33	29	30	27	37	35	42
36	37	36	32	35	35	35	33	40	37	34	36	35	41	43	45	42	40	41	35	39	38	45	38	45	42	40	47	47	47	47	50	45	50	39	49	47	52	57	52	45	43	42	41	35	35	37	31	39	45
37	33	33	34	43	34	44	39	39	33	34	33	28	35	34	41	37	40	39	36	31	37	36	33	38	46	42	45	46	44	48	42	44	49	54	54	47	58	57	52	51	46	47	44	36	34	38	38	39	50
40	35	26	35	40	45	51	46	42	28	29	36	28	29	39	34	38	39	36	29	31	31	33	37	37	38	31	48	48	45	45	44	44	55	50	52	48	57	57	66	59	53	51	42	41	40	30	36	38	44
40	34	34	38	46	56	49	57	39	30	31	29	31	28	33	29	30	29	31	27	37	27	34	32	38	39	38	41	41	53	46	49	47	52	56	70	58	61	64	71	67	55	54	52	42	39	35	37	37	41
33	27	33	38	49	58	57	45	40	40	29	33	30	23	32	29	31	29	30	28	29	32	32	32	35	32	38	46	35	43	43	54	51	53	58	61	59	72	65	76	70	67	62	54	55	40	41	34	38	46
35	33	36	42	48	60	50	56	45	39	27	30	29	31	26	28	26	32	30	29	34	29	32	35	31	34	35	33	32	44	44	47	51	54	57	59	63	66	72	79	80	81	60	67	51	55	39	43	43	42
32	35	36	32	51	53	55	52	43	36	26	31	30	32	26	30	32	22	30	27	31	27	40	35	37	35	33	39	44	38	41	41	54	58	66	57	69	72	75	78	78	81	79	60	61	60	48	49	40	48
30	29	31	42	44	50	43	50	43	35	29	30	29	31	30	32	31	29	32	29	32	33	33	38	40	36	38	39	38	49	36	54	50	55	57	69	65	77	74	79	82	75	75	71	70	63	55	45	47	50
36	34	37	39	42	42	40	41	37	31	34	30	33	28	30	27	23	33	32	32	27	44	41	42	39	40	45	55	52	47	42	46	49	54	51	63	72	74	74	97	83	75	70	69	65	52	52	51	46	44
27	32	31	36	36	38	32	40	35	30	25	32	33	32	33	28	26	29	33	31	37	38	41	43	45	46	52	48	49	47	53	50	49	46	56	60	68	72	82	86	83	77	77	84	70	65	59	54	50	49
36	31	33	36	34	34	32	33	38	17	26	29	29	28	37	27	31	31	34	31	34	38	42	45	46	48	50	48	55	58	48	46	45	48	49	57	58	65	70	75	82	81	80	67	73	62	59	54	51	51
34	38	33	35	32	33	34	26	31	29	29	27	29	29	26	28	30	32	34	32	24	35	36	40	55	47	46	49	56	47	57	50	53	53	49	49	60	64	75	67	69	71	72	68	69	63	60	55	48	48
39	34	36	32	26	32	30	32	28	30	30	29	26	36	31	30	28	27	30	28	38	34	39	42	48	47	57	49	55	56	50	52	51	44	50	54	53	54	59	69	71	62	64	59	51	63	55	57	40	48
41	39	37	30	34	28	27	26	32	34	32	28	29	32	29	28	29	26	34	34	41	37	43	38	47	51	52	56	60	59	55	61	44	50	51	52	50	59	64	56	55	64	63	60	58	57	56	47	41	43
48	45	39	33	30	37	36	32	38	34	33	36	35	35	31	32	29	33	35	37	41	40	44	54	53	50	50	51	61	54	51	56	49	50	49	49	55	55	45	49	55	48	51	53	53	53	48	37	37	38
55	49	44	39	35	38	40	41	39	47	44	45	36	32	33	35	34	33	36	37	43	46	52	50	54	50	53	52	64	55	55	55	57	50	54	43	45	45	48	52	46	46	48	54	44	51	48	39	37	41
60	57	47	41	40	48	40	42	38	50	44	45	45	38	33	40	32	38	37	41	40	41	54	59	53	56	60	57	62	63	59	55	53	54	48	56	48	49	44	47	50	50	54	44	43	40	44	36	29	37
48	51	50	46	50	49	58	53	52	55	50	44	45	40	37	42	43	42	33	38	43	50	49	52	58	56	61	56	64	54	56	55	58	54	51	52	46	49	43	50	49	50	44	55	49	46	47	37	32	36
54	50	47	50	53	55	57	65	66	63	60	45	39	50	46	44	38	45	45	44	45	52	52	55	58	67	61	62	52	54	53	57	55	47	47	53	52	55	50	49	47	47	51	44	52	44	36	33	39	36
54	49	58	51	59	61	70	75	64	70	58	59	49	54	44	47	49	41	47	48	45	46	48	55	53	58	52	60	63	55	58	52	56	52	51	52	51	49	54	56	53	53	54	50	45	50	42	29	32	33
55	57	60	60	60	72	80	70	81	72	56	60	57	56	54	51	54	49	50	44	46	43	54	63	58	58	62	54	64	53	58	56	58	51	52	51	48	54	55	57	53	56	58	54	53	43	42	35	29	30
66	55	58	64	69	79	83	87	82	73	73	61	61	49	50	56	55	57	50	48	52	42	49	43	50	50	52	52	57	55	52	42	51	50	49	46	54	56	54	59	56	58	58	57	49	49	46	34	35	31
58	60	63	70	74	81	96	93	79	77	66	65	58	51	50	53	54	53	51	52	49	48	48	49	50	49	55	55	42	42	46	48	45	53	49	48	50	46	58	60	54	61	60	64	63	50	47	44	36	34
60	67	61	71	81	84	82	80	87	70	68	68	52	52	46	51	55	50	57	53	55	48	56	53	52	45	49	37	50	46	44	44	44	52	40	47	49	48	53	53	56	55	65	58	57	48	47	36	37	33
50	65	70	73	79	80	77	76	77	68	66	63	57	50	49	50	53	51	56	47	56	57	48	45	49	47	48	46	42	42	41	40	47	42	43	43	46	54	45	54	53	57	69	63	63	60	55	44	41	39
49	53	49	63	72	75	78	76	68	68	60	60	54	51	54	51	60	62	56	49	51	53	44	50	43	43	40	40	44	31	34	34	33	36	41	42	41	41	52	51	48	57	62	61	67	68	52	51	39	34
49	49	55	54	63	64	64	68	69	64	58	52	54	44	54	46	53	49	55	52	61	48	46	41	41	36	36	37	32	34	32	38	37	36	34	39	43	46	50	52	50	57	60	66	68	61	57	51	41	49
41	44	44	49	53	62	59	61	59	54	50	53	46	43	47	48	50	45	52	42	44	41	41	39	37	36	32	29	32	32	37	32	39	24	41	44	42	48	51	47	52	58	58	62	67	59	55	48	41	37
39	43	49	45	49	45	52	54	47	46	50	55	51	50	55	43	46	48	44	40	43	42	32	34	35	33	30	34	32	27	28	38	35	37	42	42	44	49	46	47	45	52	52	68	62	66	52	47	40	38
44	41	41	40	41	42	48	44	51	53	43	45	50	45	49	45	49	45	42	38	42	33	34	26	26	30	28	25	27	32	29	34	26	40	38	44	50	50	52	48	48	44	60	60	64	49	51	50	47	38
45	40	43	33	45	40	39	37	50	44	41	42	40	44	43	47	45	41	38	37	34	25	32	31	28	24	29	28	29	25	26	29	36	43	39	51	51	47	42	48	43	44	50	47	52	46	52	35	36	36
46	51	42	36	40	39	41	37	47	43	41	46	49	45	48	44	40	37	36	34	38	34	29	34	34	36	29	25	25	29	30	26	31	35	42	49	47	55	45	42	43	43	45	53	46	51	45	44	40	30
52	46	42	35	36	39	47	40	41	48	41	44	39	36	39	34	44	30	41	34	36	34	33	39	36	34	30	35	30	30	18	31	30	35	41	45	44	45	44	46	40	38	40	42	54	50	50	45	32	30
53	51	39	39	40	37	37	37	39	40	41	38	41	34	34	32	30	31	30	36	35	40	36	44	48	42	40	26	30	26	28	30	27	31	39	39	42	36	40	37	38	43	41	39	41	40	45	35	27	34
52	41	35	35	30	36	34	37	37	37	42	36	35	33	33	26	35	27	36	35	39	45	48	49	47	48	45	43	41	33	26	26	27	30	33	33	39	36	34	35	37	37	41	40	39	39	41	34	27	32
41	40	38	29	36	36	30	36	39	33	35	36	29	35	33	26	24	28	39	34	39	44	55	46	54	51	47	43	34	39	27	27	32	30	32	26	36	32	34	31	36	37	37	40	39	39	33	36	32	29
46	46	39	36	40	37	39	34	39	38	34	32	31	31	33	32	28	30	29	29	36	40	46	48	54	51	47	48	39	34	28	29	29	30	29	34	24	34	28	35	36	39	39	33	41	37	30	27	26	27
38	37	36	35	40	34	34	37	37	27	33	30	30	26	30	31	32	26	20	32	30	48	46	47	51	52	52	46	34	36	36	29	41	28	32	29	29	31	32	35	29	34	38	29	39	30	32	22	33	27
44	53	42	43	47	41	38	39	38	37	31	35	26	30	29	31	28	29	25	30	31	39	37	50	46	52	43	47	36	37	37	36	36	41	37	32	35	30	35	35	42	42	43	45	43	33	32	29	31	24
44	43	52	44	49	46	44	40	32	28	29	27	22	33	27	38	27	28	34	31	33	38	35	39	50	45	48	39	36	39	39	42	39	41	37	31	29	31	34	37	39	38	44	43	46	40	35	22	28	34
48	49	51	54	47	55	50	35	34	28	30	27	26	27	31	29	30	31	36	30	29	27	32	36	39	40	41	38	36	37	41	43	44	41	47	43	34	28	28	38	34	44	45	45	45	39	38	28	30	24
51	52	48	49	53	50	42	34	30	31	29	28	29	31	34	34	41	30	31	26	34	31	31	31	37	42	39	37	37	40	38	42	38	40	35	31	30	30	32	31	29	41	55	46	46	42	37	29	21	26
51	49	48	38	45	43	32	41	31	32	30	35	29	29	27	35	29	35	34	36	31	31	36	35	35	34	26	27	34	34	35	43	31	29	29	26	23	21	24	33	39	43	45	43	38	34	36	33	28	32
46	48	52	42	41	44	38	34	35	28	34	26	30	27	34	35	32	33	35	34	31	34	28	26	28	33	34	35	33	33	29	34	34	31	25	23	25	28	24	36	36	44	46	45	39	38	35	36	31	29
42	44	40	45	36	40	38	38	28	32	30	30	31	26	28	28	33	32	33	33	28	31	29	26	26	25	25	21	28	29	31	28	31	28	28	23	25	23	28	27	37	35	39	40	34	36	35	33	28	30
45	43	41	35	37	34	31	28	31	34	27	23	28	30	23	32	31	32	28	23	32	35	36	26	24	23	29	27	26	27	27	23	25	23	25	20	23	24	34	29	34	34	36	38	32	30	22	24	22	26
41	39	46	45	34	32	33	28	29	32	30	24	26	23	29	28	25	25	29	26	31	28	28	29	26	26	24	28	27	27	26	26	26	28	24	23	25	29	33	33	33	38	31	28	31	27	24	26	30	24
40	40	33	35	33	30	27	22	27	31	25	26	30	26	27	22	27	24	29	28	28	31	30	31	23	31	25	26	30	32	26	22	29	30	25	32	32	32	34	33	40	36	25	28	26	22	23	23	25	33
32	38	35	32	30	30	25	34	32	23	23	25	29	24	22	23	27	19	27	28	29	27	35	31	31	29	24	24	23	25	25	29	27	22	29	25	38	35	37	36	34	32	25	28	25	22	20	28	30	35
32	30	33	36	33	33	34	25	27	30	27	31	27	36	32	31	23	30	26	31	32	37	34	32	30	23	32	25	26	24	24	26	31	32	25	28	27	34	28	29	32	32	31	23	28	21	32	26	23	35
34	32	29	35	27	33	29	34	31	31	31	25	30	29	30	33	28	30	30	35	42	37	33	37	33	29	29	23	24	25	31	19	26	27	25	27	36	29	35	26	31	29	27	35	26	22	27	34	37	38
31	28	32	30	30	29	27	33	28	28	28	31	36	34	35	36	34	40	37	40	41	41	32	35	28	33	28	33	28	25	25	25	23	27	26	25	25	27	27	24	32	24	26	28	30	36	30	32	33	34
35	31	29	30	29	30	35	30	30	36	29	34	29	35	41	46	41	40	46	48	50	50	49	41	35	36	32	30	27	24	26	28	26	26	26	25	23	23	27	23	22	19	24	28	27	30	32	38	41	42
41	35	32	28	28	36	29	27	32	29	33	30	30	32	40	37	43	50	47	56	48	50	46	45	40	35	32	30	31	25	33	24	27	20	26	32	29	23	24	28	30	35	27	30	32	37	44	40	42	47
38	35	34	36	28	27	19	28	29	24	28	25	35	33	42	40	43	41	46	48	54	58	52	53	47	47	38	31	26	30	31	28	35	34	34	24	34	31	32	27	32	30	35	32	33	36	41	41	48	54
41	35	31	33	22	24	30	29	22	23	25	33	29	31	32	36	40	48	54	57	59	54	63	53	48	45	39	34	32	32	33	35	32	33	31	35	33	32	35	35	33	30	35	33	36	39	40	48	45	49
36	41	32	28	28	29	25	24	30	27	27	26	25	31	38	38	41	42	45	57	60	64	56	53	43	46	43	37	33	37	37	33	41	39	41	44	41	43	44	45	44	43	41	42	36	43	41	47	51	51
35	35	34	35	23	25	23	28	25	26	26	25	35	30	44	36	42	42	52	53	59	61	61	54	46	49	42	42	36	39	35	43	37	41	43	45	49	47	39	48	42	46	41	41	41	42	46	56	53	48
35	31	29	33	31	30	29	22	22	26	28	33	27	31	25	40	36	48	56	58	55	63	67	52	55	50	43	42	43	42	43	40	40	45	47	39	43	46	48	48	50	43	51	39	46	43	48	50	50	50
31	35	36	29	36	26	29	25	28	34	31	29	36	34	39	41	37	40	46	55	52	57	56	60	54	49	40	44	34	38	41	39	48	42	40	45	42	46	44	42	47	46	44	42	38	45	48	46	49	55
31	37	30	31	27	35	26	25	29	34	32	39	40	39	43	33	44	53	45	55	50	66	55	55	47	45	34	37	32	34	44	36	39	43	42	41	41	38	38	40	35	37	37	42	34	42	44	45	44	54
26	30	26	31	37	31	32	26	31	29	36	34	40	39	35	39	38	42	48	51	58	57	59	57	48	43	37	37	30	45	41	42	35	39	37	40	42	43	30	31	37	35	36	38	30	35	37	44	38	42
31	28	25	28	35	29	32	26	32	36	37	38	37	45	45	49	41	45	44	56	50	65	57	48	49	47	39	33	29	35	38	35	40	38	40	39	30	31	32	26	32	32	31	27	31	38	36	31	39	36
27	32	30	37	29	34	28	35	35	29	30	35	45	45	52	45	44	44	54	54	57	59	51	52	49	48	40	37	34	37	36	39	42	36	36	33	35	30	37	27	28	30	28	28	29	34	33	31	35	38
34	34	32	29	30	29	36	35	34	31	31	34	36	39	42	44	49	45	50	43	50	50	60	60	54	45	39	39	37	43	42	42	44	40	45	37	34	27	29	25	29	31	23	31	37	35	33	31	27	24
36	31	35	29	32	30	32	30	36	36	30	36	32	43	37	46	40	50	50	53	53	54	48	53	50	38	35	34	26	30	39	41	40	40	38	38	34	34	37	26	27	28	32	33	33	31	28	31	33	34
32	33	27	33	33	36	32	26	34	35	34	34	38	32	39	37	43	44	47	49	49	53	54	50	48	38	34	36	32	35	32	40	49	39	48	34	34	33	35	31	32	28	30	32	32	29	24	26	21	28
35	30	29	33	31	31	32	33	31	36	32	27	35	37	44	47	43	41	46	50	44	50	47	45	42	35	32	33	24	31	30	35	41	42	40	35	37	30	33	30	28	25	31	31	38	26	26	26	23	34
33	33	31	30	30	32	29	27	25	26	26	33	33	32	37	36	44	46	49	52	56	47	51	44	40	29	33	32	29	31	38	37	36	37	42	38	30	33	29	26	25	24	28	30	29	24	22	22	23	25
36	31	31	29	32	40	36	36	31	30	23	31	31	37	30	46	42	40	43	53	53	50	43	43	32	26	26	27	32	26	34	38	41	36	36	29	36	32	27	23	23	24	27	33	22	24	23	27	29	32
36	37	31	36	29	33	30	30	28	30	29	35	36	34	34	38	40	44	50	47	49	41	38	36	32	28	22	29	27	43	35	30	31	33	30	32	24	26	26	23	21	22	27	24	29	25	33	28	26	28
34	38	35	28	30	28	25	29	28	30	35	32	28	39	33	42	39	46	41	46	42	41	38	28	31	26	26	28	36	37	33	40	37	36	28	27	25	29	22	27	27	24	24	29	23	24	25	25	30	33
31	32	28	31	30	29	31	28	29	30	27	32	32	41	40	46	47	41	41	48	40	35	32	37	26	24	21	26	37	37	45	38	43	34	32	29	28	26	22	28	24	24	24	27	33	28	31	28	30	25
33	32	32	44	36	22	26	22	26	29	32	35	40	45	48	50	48	40	42	39	38	41	30	25	25	28	26	31	38	41	40	50	50	41	29	26	21	23	24	27	26	28	31	32	27	33	26	28	24	28
36	35	38	34	35	31	31	29	28	28	35	37	45	50	50	52	49	44	45	40	34	31	28	29	23	26	26	27	34	44	35	45	36	42	31	35	28	28	20	26	30	27	29	32	30	26	32	32	29	23
38	31	32	31	36	34	29	29	36	33	40	44	51	48	43	46	50	45	38	38	30	29	32	28	25	29	30	27	41	46	43	43	40	41	30	32	24	28	24	28	25	30	30	30	28	30	29	27	30	27
40	30	37	31	33	30	31	36	33	36	43	40	41	55	48	48	42	46	44	35	25	28	21	33	26	30	32	33	35	41	46	41	44	39	31	31	32	30	26	20	30	27	29	29	32	32	28	29	27	24
30	25	32	33	33	35	34	34	37	39	43	49	44	45	44	46	40	39	36	29	27	28	25	32	34	33	32	37	35	33	33	39	35	35	31	28	28	24	26	19	24	25	27	27	32	30	32	28	22	29
25	27	31	28	25	32	39	43	44	44	45	41	40	40	39	39	35	35	29	28	26	18	27	26	31	34	41	41	38	37	41	33	37	32	28	33	24	26	19	18	22	20	28	27	28	29	30	28	31	29
31	31	26	34	29	33	31	36	42	45	45	41	41	36	33	30	33	30	22	25	22	33	30	32	34	38	46	40	35	40	34	38	33	31	33	22	26	25	27	25	20	19	21	22	26	26	28	29	32	35
32	29	31	38	35	38	39	44	45	47	41	37	38	38	35	22	29	18	21	25	22	34	34	34	40	44	46	44	34	38	30	35	36	23	27	22	26	20	20	22	23	23	27	27	31	28	22	27	32	40
35	35	36	33	36	37	36	45	36	42	35	39	32	31	27	29	20	23	19	25	30	32	39	35	47	44	49	49	42	40	33	26	31	33	27	27	24	23	19	19	21	18	26	23	21	23	30	32	36	39
35	37	39	44	40	40	37	37	35	39	35	36	27	22	21	27	17	23	24	30	33	46	46	46	49	49	49	56	45	36	38	30	36	28	27	26	32	24	25	20	18	19	18	20	24	22	25	30	40	38
37	25	37	41	54	41	40	34	30	29	31	27	27	23	24	22	27	26	30	33	39	40	44	49	49	52	53	53	47	41	37	34	26	38	32	32	28	23	24	19	21	19	24	22	23	26	26	35	31	38
42	43	44	37	41	46	34	35	32	33	28	28	21	22	25	27	26	26	29	34	45	51	53	47	58	60	59	51	47	42	42	40	30	30	29	26	29	25	26	21	23	18	17	18	22	25	23	29	37	45
41	42	37	43	38	41	35	36	26	25	24	24	22	25	27	24	33	35	39	46	50	50	52	52	61	48	51	51	46	42	45	35	29	27	34	32	26	25	23	25	28	24	23	19	20	25	35	34	37	44
42	43	44	42	35	37	34	29	29	24	24	22	23	27	31	32	36	35	39	40	52	51	53	57	51	61	58	52	48	38	37	41	32	36	28	29	31	29	26	27	23	22	21	24	22	32	27	30	33	41
42	41	41	37	29	30	28	30	33	26	26	27	29	31	33	30	35	42	50	48	51	49	60	50	54	50	49	46	33	40	35	38	32	39	29	35	28	33	28	26	26	21	22	23	25	27	30	40	32	32
40	42	34	37	37	29	25	27	27	27	30	26	29	32	37	43	40	41	40	44	51	52	55	50	50	48	48	38	39	35	32	29	34	32	32	30	34	32	29	30	28	26	23	19	27	28	29	29	38	37
45	42	38	32	31	27	27	23	25	19	29	31	31	37	37	36	44	39	41	49	44	51	52	55	42	43	42	37	34	37	34	35	33	32	31	33	28	26	25	29	25	25	23	26	23	26	27	34	38	37
48	44	41	32	31	36	27	27	26	25	25	31	32	26	42	34	40	39	44	42	41	43	46	48	46	39	42	39	31	30	33	30	35	34	39	31	30	29	32	27	23	29	20	25	27	35	35	40	33	37
49	42	40	34	36	26	31	27	26	30	24	29	33	34	34	32	31	34	36	41	40	44	42	39	52	45	38	28	35	31	33	31	29	28	31	31	33	35	26	28	24	26	28	24	26	27	32	34	34	39
52	43	37	35	35	33	25	29	31	27	29	27	27	31	31	31	32	34	35	35	38	41	40	36	41	30	32	32	28	28	29	26	33	30	30	38	30	34	30	25	25	18	24	28	26	33	30	36	38	44
50	46	32	40	37	35	32	35	32	34	24	28	22	28	32	28	32	30	32	34	38	35	39	30	34	45	28	33	26	23	26	26	30	32	31	38	35	22	30	27	22	22	24	31	27	32	29	44	49	47
44	40	36	36	37	31	32	28	28	20	28	29	25	25	27	31	25	32	27	29	31	34	32	32	30	31	29	26	25	24	23	24	29	32	32	33	36	30	26	23	21	22	28	26	35	40	43	42	44	49
36	43	36	39	37	34	24	25	29	26	30	27	26	26	25	28	26	26	27	28	26	29	33	24	27	27	31	28	28	17	23	21	25	30	30	33	23	30	29	24	22	19	24	31	33	43	47	51	47	48
48	36	36	32	31	25	33	29	26	30	30	27	27	27	22	24	27	21	26	21	27	30	28	26	29	28	29	32	22	24	24	22	24	28	30	29	20	22	28	19	23	26	23	30	33	46	51	53	49	52
43	35	35	32	32	26	31	29	32	38	37	29	32	28	24	23	20	23	23	30	31	32	28	32	29	30	28	27	27	30	26	27	23	23	24	28	26	30	21	21	19	27	26	31	35	45	53	48	53	56
38	32	31	35	28	35	38	39	36	39	40	37	35	29	25	22	24	23	28	25	25	28	29	36	26	26	32	34	33	33	28	24	28	24	27	25	31	29	22	22	24	21	25	29	36	40	47	51	50	50
38	37	28	30	32	32	32	36	37	41	54	38	37	31	32	19	25	27	32	28	35	37	36	32	26	36	38	41	34	36	35	33	24	22	25	24	24	25	22	23	22	21	18	29	33	40	44	46	53	49
40	38	34	30	31	29	35	39	47	47	50	43	31	36	24	29	25	28	24	32	36	32	40	29	38	37	38	39	36	41	36	23	27	27	21	22	24	24	19	22	25	22	25	26	32	35	41	47	45	43
38	34	30	31	34	34	37	32	44	45	46	41	34	34	29	31	22	34	28	35	33	40	37	34	28	33	34	39	37	34	35	30	29	24	27	25	21	19	24	22	20	19	21	25	35	35	43	35	36	34
41	35	32	27	31	35	31	43	35	40	38	39	38	36	28	27	33	34	35	29	37	31	34	37	37	31	33	30	30	28	32	22	23	24	30	21	21	21	20	24	23	19	24	25	30	29	33	43	33	31
42	29	30	24	35	35	32	35	36	35	33	35	32	28	28	37	35	34	32	29	33	34	32	32	29	28	30	30	33	27	21	21	25	22	27	18	24	21	22	22	25	25	25	23	33	30	28	34	31	31
38	35	30	35	27	29	37	31	42	40	35	30	38	35	34	32	31	34	32	33	35	35	27	32	38	30	31	28	29	25	22	18	22	24	22	21	22	23	23	20	18	23	27	24	27	30	29	30	28	28
42	34	35	35	32	34	27	40	41	39	38	36	36	32	33	40	35	39	35	37	36	40	41	39	36	32	28	33	32	25	20	22	27	26	26	21	20	17	25	22	22	21	20	25	26	29	26	32	28	29
37	35	32	31	30	33	37	44	39	34	31	32	32	33	37	37	39	37	42	38	41	40	41	40	46	44	40	31	32	28	29	23	26	18	23	23	22	20	22	20	22	24	23	26	21	24	28	27	28	28
33	37	39	32	34	34	37	39	36	36	30	36	33	36	37	36	37	40	36	40	39	42	45	40	41	36	46	41	35	38	27	27	28	26	22	26	20	22	22	25	27	25	22	21	25	23	21	31	34	28
43	34	37	32	32	35	32	33	39	33	36	28	32	32	25	34	32	40	47	48	47	39	42	42	48	41	42	41	40	34	32	29	24	19	24	19	25	23	25	25	24	24	26	21	23	17	23	22	25	29
34	29	39	33	40	43	35	31	31	42	36	33	28	32	34	33	43	43	43	38	45	39	40	37	34	40	36	38	34	31	23	21	21	25	19	22	25	24	27	22	30	27	25	25	25	25	22	25	28	29
36	38	37	38	38	30	32	30	33	35	27	28	32	37	33	38	41	39	42	49	45	40	42	34	32	30	34	32	25	23	25	24	24	22	22	26	24	21	31	28	20	26	31	25	25	23	22	25	33	38
44	46	43	34	34	32	31	30	31	30	30	30	32	32	30	33	34	42	46	42	41	34	34	29	24	29	29	32	30	25	23	19	23	21	17	24	24	28	31	34	31	27	19	19	21	28	27	20	28	37
44	44	40	37	44	35	38	32	29	30	28	34	31	32	31	37	37	36	43	41	35	32	27	25	29	27	26	30	20	21	21	21	26	23	22	25	37	29	30	32	28	25	29	28	24	25	21	33	30	34
61	55	49	44	46	37	36	30	26	30	28	28	29	30	32	34	40	36	44	40	31	29	33	31	31	27	29	24	27	18	25	25	24	28	28	32	25	35	32	40	36	33	26	24	25	23	23	33	31	32
60	49	40	48	38	36	36	29	28	27	25	25	28	26	30	33	34	35	36	41	33	38	32	34	29	31	31	25	24	26	24	25	32	25	29	30	34	36	39	37	37	33	29	30	23	21	22	30	32	36
58	51	42	39	37	40	32	26	24	29	28	27	30	33	35	30	36	38	30	39	32	35	31	40	41	36	27	26	27	29	28	29	34	27	35	33	37	36	45	38	44	38	30	31	29	27	24	27	32	34
50	44	45	41	38	33	26	27	27	28	29	24	22	29	24	31	31	32	37	36	37	41	31	31	35	26	27	33	22	24	25	23	28	34	29	34	39	41	43	42	47	35	42	29	32	27	27	25	36	29
43	43	41	31	33	35	30	31	27	28	24	23	23	33	26	26	31	34	32	38	35	37	37	32	34	33	30	32	26	31	22	30	31	30	28	36	38	40	34	41	48	44	40	34	34	28	34	29	35	29
39	42	40	36	37	30	31	26	24	21	22	24	26	26	31	29	30	25	29	30	34	36	29	29	27	32	26	30	24	29	32	35	34	33	31	31	33	45	37	45	47	41	40	37	34	35	27	32	28	31
36	38	40	39	42	37	33	26	27	27	27	28	25	28	25	23	25	29	28	27	32	28	33	27	33	28	25	22	25	34	31	37	36	35	34	36	39	39	41	52	46	44	41	33	29	28	29	40	32	38
31	38	38	41	43	34	34	31	29	25	17	26	30	32	30	34	28	30	26	26	32	26	32	32	30	25	28	21	32	30	43	37	42	48	36	31	30	38	46	48	41	45	39	40	35	29	29	27	35	28
35	47	42	46	39	38	33	28	25	20	24	37	36	35	37	33	38	31	32	27	30	32	31	32	30	26	27	33	31	43	47	52	46	36	31	34	39	43	39	45	51	48	44	41	35	32	22	38	39	33
34	40	38	46	44	37	31	29	24	28	27	32	28	39	44	36	47	38	35	36	36	27	31	29	27	25	32	34	37	42	50	46	40	35	35	31	29	40	48	45	50	41	43	40	34	33	31	33	30	40
37	49	45	49	46	34	33	27	25	26	24	33	42	42	43	38	40	44	36	34	35	32	33	29	33	27	31	33	36	39	47	44	47	38	39	35	41	42	38	48	43	42	40	46	35	34	36	37	43	36
46	46	52	41	45	37	36	26	27	20	31	31	34	37	36	42	46	45	45	46	36	41	27	30	34	30	29	31	47	45	51	46	42	36	47	37	37	40	40	43	41	40	34	33	36	30	38	43	42	36
41	44	44	40	35	35	29	31	24	31	28	33	36	40	45	47	59	44	44	46	41	26	35	27	32	30	34	31	33	45	40	50	43	39	38	34	39	39	38	40	35	36	33	31	29	38	35	40	33	39
41	40	37	35	33	31	29	21	26	28	29	38	35	40	42	48	52	44	42	42	36	28	39	32	30	31	32	27	33	39	38	34	41	42	38	39	34	37	37	37	39	35	35	32	41	30	41	37	43	48
28	30	29	30	28	25	27	29	28	26	30	29	32	38	36	44	46	48	40	40	37	38	32	29	32	34	33	36	36	34	31	35	39	37	33	35	39	40	32	37	33	37	37	33	40	33	35	38	40	45
29	31	26	26	27	26	23	27	26	29	30	32	37	43	42	41	42	40	40	36	36	26	27	34	30	31	32	30	34	31	33	40	41	35	36	42	47	36	33	31	34	29	39	31	37	39	37	38	38	44
21	25	29	25	27	20	28	27	29	32	26	32	25	42	34	40	41	36	36	34	34	31	28	23	31	30	31	33	34	37	42	39	42	37	33	39	35	30	32	36	34	34	34	33	38	34	38	36	48	44
26	27	26	23	27	27	32	30	36	24	34	28	35	33	36	36	40	36	28	29	25	27	22	27	32	29	30	33	40	43	40	37	40	31	36	37	32	32	28	35	34	38	36	37	29	34	39	36	38	40
17	25	20	26	26	27	27	30	25	26	28	28	30	32	35	33	41	29	29	27	29	28	23	30	22	29	34	38	35	32	32	42	41	36	37	30	30	29	28	30	35	35	35	37	32	32	28	33	35	48
26	25	25	23	24	30	29	31	33	28	31	29	32	28	31	31	30	29	30	31	26	25	29	25	30	33	35	32	34	38	36	33	31	35	26	32	29	28	24	28	31	35	37	28	30	30	35	35	42	35
26	29	30	34	37	35	28	26	30	34	27	32	32	30	36	29	28	25	24	21	24	21	27	27	23	32	33	36	37	32	32	32	32	33	29	22	28	28	30	29	32	32	35	33	31	40	29	31	40	38
30	29	24	36	34	34	29	30	32	33	24	29	29	36	22	29	24	27	25	26	24	25	29	27	28	28	27	26	26	32	28	26	24	28	31	23	27	23	24	28	33	30	31	29	28	34	34	37	30	34
27	33	35	34	34	35	31	34	30	29	27	28	19	26	22	25	26	21	23	21	25	28	33	25	30	30	30	25	29	24	23	26	27	29	27	25	26	25	28	25	30	29	29	34	36	36	32	32	32	39
35	36	39	31	35	26	30	26	28	30	23	21	24	29	21	24	19	23	23	23	24	26	22	22	27	26	25	21	21	21	28	27	23	22	25	21	26	26	27	27	29	30	35	35	32	38	37	35	27	32
36	35	37	38	36	33	31	25	30	27	27	24	25	20	22	22	26	25	23	25	21	25	31	27	24	30	27	29	25	20	20	22	26	24	28	23	22	23	27	32	27	34	29	33	34	34	41	31	31	29
36	36	38	35	35	29	32	30	25	26	24	26	21	28	30	22	29	18	31	24	22	22	26	28	28	29	23	25	21	23	21	21	26	25	27	23	24	22	29	25	30	29	35	37	39	34	40	38	33	36
31	29	32	32	38	29	28	26	27	25	29	29	26	29	25	33	35	33	31	27	31	31	30	27	27	23	23	20	22	18	20	24	24	30	25	28	27	25	24	29	36	27	33	32	39	38	43	39	42	46
30	33	35	37	34	36	34	29	31	25	25	26	29	28	34	35	32	37	33	38	31	33	26	31	23	19	28	24	21	24	26	25	27	23	29	28	34	29	29	31	28	37	34	38	36	40	44	47	52	51
32	34	34	31	35	33	33	33	25	27	27	29	30	28	37	32	35	38	38	41	33	33	31	29	26	28	24	22	26	30	22	28	27	30	34	30	36	34	35	32	38	39	35	30	38	42	43	54	47	49
28	27	34	27	40	35	35	34	35	27	22	30	25	39	36	39	37	45	40	44	40	41	40	26	28	22	27	22	24	29	37	29	28	29	35	37	36	37	39	45	36	39	37	39	35	37	44	51	60	65
22	31	28	37	31	39	49	38	30	28	27	31	32	38	40	50	46	44	50	48	52	34	30	32	28	26	21	23	30	29	35	33	35	33	38	39	44	39	39	45	43	38	38	32	42	47	57	63	63	65
23	24	29	31	43	40	38	40	35	30	33	27	30	41	38	41	46	48	49	45	50	37	30	27	25	23	27	31	26	31	33	34	37	40	37	37	44	43	46	43	42	42	39	38	42	49	47	52	64	64
23	30	25	28	34	41	41	42	36	28	24	26	26	28	36	43	51	47	55	52	47	38	29	26	20	23	24	31	29	36	31	37	41	39	42	48	48	55	43	44	41	43	41	41	41	41	50	58	63	59
22	22	31	32	29	34	38	37	32	33	29	25	30	31	42	46	49	49	49	41	40	33	32	24	25	21	33	32	37	35	33	33	38	48	43	50	44	49	42	46	40	41	37	36	49	43	50	52	65	59
22	27	24	33	32	36	36	32	27	24	18	28	29	35	37	42	46	40	41	35	36	29	26	26	26	30	24	32	34	32	39	33	31	43	54	56	56	54	56	48	46	37	44	36	38	52	52	58	58	59
23	23	22	23	32	31	22	32	27	31	26	21	21	29	33	39	38	34	35	34	28	28	29	21	26	32	34	34	38	32	30	38	39	46	53	54	64	49	53	53	41	41	37	38	40	45	50	55	70	68
23	26	23	23	26	20	26	27	31	25	30	29	26	26	28	33	34	30	26	29	23	20	23	26	27	33	32	34	38	32	31	33	43	46	61	59	56	57	47	48	41	38	36	34	42	52	51	56	66	59
30	30	25	25	23	28	29	26	25	23	33	36	30	31	32	31	30	28	23	22	20	26	22	30	30	37	33	35	32	31	32	39	51	55	55	61	57	58	55	48	42	35	38	39	45	45	45	53	62	66
32	24	27	29	25	30	20	34	32	33	33	38	37	35	30	27	30	16	25	25	29	27	29	27	36	35	36	30	35	33	35	40	43	56	60	59	59	53	49	42	37	35	34	34	46	49	49	66	58	64
36	30	32	29	36	33	38	38	40	38	47	43	46	37	42	34	33	28	22	21	24	31	38	38	34	32	38	37	29	30	35	37	44	54	49	55	57	49	41	38	35	35	33	35	41	44	55	60	60	62
35	38	29	38	37	37	38	40	50	49	52	51	45	48	39	45	30	25	29	27	28	32	32	35	35	35	39	34	34	33	40	44	50	47	55	51	44	46	40	38	32	36	36	37	38	41	46	44	60	63
40	38	37	38	38	43	49	55	56	53	54	53	58	51	49	42	32	26	21	27	26	32	39	51	39	41	33	48	34	38	41	41	43	50	53	47	44	43	42	34	35	41	37	39	48	49	43	45	50	53
44	47	45	43	41	52	49	56	64	60	60	68	63	57	46	43	36	32	23	22	36	34	36	36	44	44	37	35	36	37	42	41	48	50	42	44	38	40	43	33	36	35	33	41	33	34	41	36	44	52
50	46	38	47	44	60	62	59	65	65	73	62	60	58	41	40	35	30	24	30	26	36	42	44	48	44	43	40	36	35	35	40	42	40	47	43	42	35	36	34	35	36	38	38	30	34	38	38	37	46
45	41	38	41	43	44	59	56	58	66	64	69	58	54	49	41	30	26	27	18	35	33	36	41	36	49	37	39	38	32	36	32	41	42	46	34	41	35	38	29	28	31	28	38	27	32	31	33	34	37
52	46	46	47	47	55	50	58	61	64	71	72	59	49	45	41	35	34	33	30	31	34	45	43	44	43	38	37	34	43	36	39	42	38	36	40	36	32	32	30	28	27	26	20	26	22	29	30	35	30
38	45	39	42	39	40	46	49	61	63	59	55	54	55	46	41	36	29	33	36	41	47	44	43	42	45	44	36	34	29	42	29	35	33	34	34	28	25	29	28	24	23	23	25	24	22	23	24	37	33
39	44	35	43	46	47	46	55	52	57	55	50	48	46	40	40	37	34	35	30	42	39	42	45	41	38	42	35	34	33	26	27	37	35	32	28	29	26	24	26	23	21	25	26	17	28	27	29	31	30
41	36	47	37	36	39	44	44	48	46	48	50	42	44	42	34	36	24	38	38	43	48	47	46	41	37	41	33	36	33	31	31	32	35	24	26	28	27	26	25	26	24	25	24	25	24	29	21	29	39
41	38	40	39	40	41	45	38	43	35	49	41	40	43	32	33	31	34	40	40	38	40	44	48	42	35	29	27	31	27	30	27	25	26	21	27	25	18	24	22	23	31	30	27	27	26	37	31	31	32
39	41	41	37	36	39	40	37	36	39	36	36	40	32	28	29	32	34	35	40	39	48	42	43	33	37	25	33	36	30	27	30	32	26	25	18	28	26	31	26	24	26	24	28	29	28	33	24	31	28
38	39	35	37	35	35	40	43	37	36	28	36	27	34	32	27	33	31	34	36	30	38	35	33	36	33	28	31	26	31	28	27	24	27	23	28	30	27	29	28	30	25	28	24	24	29	28	32	32	28
32	27	31	34	32	32	41	31	38	34	33	35	33	28	34	33	29	34	29	34	38	36	43	32	34	31	29	26	26	27	23	27	26	31	28	32	33	36	33	39	35	32	26	28	27	26	32	28	31	34
35	36	33	32	32	31	29	31	32	33	33	38	39	32	35	34	27	30	33	34	34	32	36	30	27	33	24	25	23	26	28	26	25	30	39	38	38	43	44	39	37	36	26	27	22	24	25	32	34	30
32	30	33	34	33	37	33	33	27	30	31	38	37	39	39	38	39	34	36	33	35	31	32	34	29	29	24	31	27	32	27	27	28	39	49	47	51	60	54	43	40	33	25	24	21	33	29	32	30	40
31	36	30	27	27	24	22	28	27	32	32	38	38	42	34	34	32	27	35	33	35	25	30	28	31	23	29	24	28	23	31	30	33	35	51	59	64	72	65	58	49	46	29	27	23	24	34	36	37	45
23	28	23	28	26	28	35	26	27	27	33	31	34	35	33	34	29	31	32	33	27	29	24	30	29	31	27	30	32	29	29	26	38	50	61	74	72	85	68	61	58	41	32	24	20	25	41	40	49	48
34	28	27	22	22	25	24	28	25	29	28	27	27	27	36	29	29	29	28	26	27	28	30	29	34	34	29	32	27	28	30	37	44	48	59	72	75	86	79	66	48	43	28	26	23	32	39	50	57	50
29	27	25	30	34	24	28	20	24	23	28	27	25	25	26	31	25	29	22	25	19	26	28	32	30	33	25	31	33	33	28	39	34	59	62	76	85	75	78	73	61	41	28	22	29	33	47	55	61	64
25	34	28	27	29	26	26	31	23	29	24	22	26	25	26	28	24	25	26	26	26	31	26	30	24	33	35	31	33	26	38	36	41	42	55	68	77	80	81	64	57	40	36	27	28	33	47	60	71	68
26	28	25	28	32	30	28	30	24	26	26	27	28	26	25	27	30	26	28	26	25	26	28	30	33	33	34	38	38	34	34	29	36	42	54	62	65	74	72	59	49	44	34	31	33	42	55	63	65	71
28	24	33	29	31	29	36	30	35	38	34	29	29	31	31	25	26	22	26	25	29	29	33	24	38	33	35	38	34	33	33	36	37	41	50	48	58	61	60	59	47	35	35	32	36	43	56	58	63	62
34	36	37	35	36	30	35	39	39	35	36	35	33	39	28	32	30	33	29	26	24	28	33	33	40	35	42	30	39	36	39	34	36	35	37	50	45	54	58	48	39	48	37	43	40	53	57	57	60	61
31	31	35	39	38	41	38	42	37	41	39	40	35	38	42	37	41	33	31	27	34	28	33	35	37	36	38	43	43	40	32	38	33	38	42	37	43	48	43	47	36	37	31	38	39	47	43	55	59	55
41	37	43	38	38	39	49	48	50	46	43	41	36	34	38	40	35	35	32	29	27	29	31	31	39	34	38	38	30	38	41	35	29	33	30	35	39	40	48	41	40	35	36	31	36	42	40	52	45	46
38	39	40	42	47	40	40	36	48	48	45	44	40	43	42	44	39	33	37	36	25	30	25	38	33	41	41	40	36	30	36	34	32	30	27	30	32	36	34	41	29	34	28	36	28	36	34	37	38	38
46	42	45	37	41	44	45	44	44	49	36	43	46	44	42	43	39	36	35	38	25	28	35	35	33	40	39	35	34	38	28	35	30	29	30	28	33	33	37	36	37	34	29	27	24	28	34	31	25	34
53	43	47	41	42	49	42	43	47	50	51	50	39	42	41	42	44	38	38	36	33	33	29	30	32	36	33	38	29	34	27	32	26	28	26	30	29	29	37	32	36	30	25	23	27	28	28	30	28	29
46	43	52	51	51	39	46	42	41	41	51	40	44	45	42	42	36	42	40	41	36	36	37	34	37	36	35	31	34	30	27	24	24	23	20	30	30	34	30	31	31	27	28	22	27	26	30	24	29	30
50	50	49	48	46	49	47	45	43	46	45	50	43	44	48	37	39	42	43	39	35	38	36	38	31	36	28	30	33	25	25	25	22	19	23	25	30	26	27	39	31	35	29	30	31	35	36	37	32	30
43	44	50	45	42	42	42	43	43	43	44	34	45	41	42	46	42	41	48	39	42	39	37	36	37	32	29	29	28	27	22	23	22	19	24	30	29	33	35	30	28	33	34	37	33	43	34	38	32	31
44	43	44	42	46	45	44	35	33	35	39	44	39	44	38	40	35	42	39	48	42	38	38	34	33	31	30	23	24	21	20	23	25	26	26	28	26	29	33	33	37	38	40	37	41	46	45	39	36	34
35	46	44	39	39	36	40	39	42	40	39	35	38	39	34	41	40	32	40	39	34	35	33	36	32	32	28	29	28	23	21	22	21	25	25	24	27	31	31	34	35	43	50	47	48	49	50	41	51	41
36	38	35	38	33	35	36	32	32	36	36	36	37	37	37	36	44	33	31	38	36	30	32	30	29	34	32	25	27	23	31	29	25	20	22	23	29	30	32	30	42	48	51	52	54	63	55	54	53	41
30	31	32	37	29	30	33	36	33	36	32	34	30	36	35	37	37	35	34	34	38	38	37	27	32	24	33	26	30	25	25	25	26	26	18	23	23	33	34	38	47	53	61	59	61	63	55	58	53	48
29	26	30	26	29	25	29	33	33	34	33	32	32	27	35	33	31	36	29	37	38	38	33	31	28	27	29	30	27	26	24	24	30	26	25	24	21	29	34	38	43	55	56	64	64	63	61	60	54	46
32	25	31	26	29	25	22	29	30	31	39	32	32	34	35	35	37	31	38	35	36	39	34	27	23	34	23	24	21	27	27	32	30	30	27	27	28	30	36	39	46	54	65	67	65	66	62	59	52	45
37	31	30	22	25	21	35	29	31	35	28	41	28	34	33	29	28	32	30	37	31	39	27	26	31	29	24	25	26	31	28	31	39	28	33	30	28	29	34	38	45	56	59	59	63	70	68	56	53	49
35	37	33	29	28	29	27	28	33	35	36	34	31	31	26	34	33	25	26	30	40	31	31	29	25	27	27	23	30	26	28	30	30	41	42	31	28	36	32	36	36	50	49	53	56	57	58	57	50	52
43	36	30	28	27	28	30	31	27	29	30	33	38	32	28	26	22	34	28	33	30	33	35	29	36	25	24	25	21	30	35	37	37	38	43	51	46	36	37	37	41	39	42	48	46	60	53	55	43	49
52	38	35	31	30	31	28	28	31	34	31	35	29	34	24	25	28	26	27	30	33	29	32	30	31	30	29	33	31	35	29	37	41	45	47	41	44	36	39	29	32	35	38	43	46	52	51	49	44	48
42	37	32	25	30	31	29	24	31	34	28	33	31	36	24	23	20	31	32	33	30	33	36	32	30	30	28	28	33	31	38	37	41	52	53	52	55	42	35	33	33	34	35	37	41	46	47	41	45	43
43	39	35	29	24	29	30	26	37	38	39	36	37	37	24	24	23	27	25	29	27	34	30	32	38	34	32	29	31	30	32	35	44	51	49	55	48	49	45	42	38	33	34	32	35	32	41	41	44	41
36	31	36	33	34	26	29	33	39	43	39	43	39	38	32	27	24	23	26	29	30	35	34	39	33	40	32	37	31	30	34	38	42	48	54	56	58	53	60	53	44	39	38	42	42	36	37	43	36	41
32	31	29	31	30	28	35	34	43	31	42	44	43	41	35	33	26	28	29	31	33	38	46	38	43	30	34	25	35	35	28	38	42	51	53	58	54	61	62	60	52	48	39	34	37	38	37	30	38	33
33	34	30	31	30	31	32	36	47	43	41	42	46	40	39	35	27	30	33	39	36	42	45	42	43	37	40	37	35	36	32	37	42	44	45	54	61	65	51	63	61	54	40	45	35	33	31	36	40	41
32	31	22	28	28	27	32	37	46	45	40	48	40	44	40	37	37	35	32	37	45	39	47	46	51	46	45	55	50	38	34	40	38	39	44	42	52	56	59	59	55	48	41	35	32	34	32	32	36	32
34	28	35	31	33	32	33	28	38	41	40	39	42	43	31	40	36	37	39	43	44	46	51	49	52	48	49	58	50	45	41	52	37	37	36	45	44	51	50	47	55	41	44	32	35	25	34	31	38	37
25	31	28	25	28	29	32	31	30	26	38	39	38	36	34	36	37	41	43	45	49	53	54	50	57	60	58	56	48	53	44	43	38	28	35	37	38	36	39	45	44	45	41	34	27	31	32	33	26	24
29	28	31	33	25	28	28	29	32	33	31	35	36	37	36	37	38	32	44	40	49	53	51	58	43	63	63	59	56	51	50	39	39	33	23	31	31	37	36	33	30	33	26	34	27	30	28	27	27	27
28	28	29	31	35	29	33	26	25	31	32	34	33	34	32	34	33	44	51	48	39	56	59	59	69	62	61	64	65	56	51	35	40	36	32	33	23	26	29	33	30	25	30	23	27	24	27	26	23	28
25	25	31	32	31	39	34	33	39	36	37	31	35	36	39	44	43	43	47	49	51	52	58	56	63	56	59	61	59	57	55	45	43	40	41	33	31	31	26	31	29	28	34	33	28	30	32	26	22	27
33	29	27	32	35	36	37	39	39	40	43	38	40	40	43	41	46	48	51	55	53	50	50	57	60	56	59	54	58	59	67	60	55	50	46	41	37	32	27	28	27	30	29	30	23	29	26	30	25	24
25	30	34	36	35	36	40	40	44	45	49	44	40	39	45	52	48	50	52	56	58	51	49	54	55	51	56	56	64	69	66	56	66	59	53	49	40	41	39	32	34	26	27	31	30	30	26	28	28	32
35	26	30	32	41	43	39	43	50	48	46	49	56	58	58	54	51	62	59	52	48	44	40	51	55	51	50	45	54	66	67	76	64	61	56	48	35	46	34	33	30	29	32	29	34	35	35	32	27	28
34	32	34	34	41	44	38	42	47	55	57	58	57	56	66	63	66	61	54	56	51	50	50	39	44	40	40	50	47	52	54	70	70	70	58	49	42	34	34	27	26	32	35	36	33	31	33	38	27	32
33	25	33	36	34	36	41	46	43	54	53	64	60	69	62	64	66	63	63	55	48	52	41	40	36	40	38	45	45	49	56	65	66	69	54	49	39	35	34	29	29	34	34	31	37	35	30	36	29	32
32	31	32	41	37	33	43	42	43	44	48	57	56	65	68	72	67	65	53	58	50	46	36	38	34	27	34	38	38	47	47	58	54	50	47	43	33	31	36	27	28	28	26	28	42	35	34	27	32	25
37	34	35	41	33	33	34	38	51	50	49	54	60	68	64	60	62	56	61	59	48	49	40	37	36	27	37	28	37	36	45	46	48	45	35	34	33	28	28	29	27	31	30	36	31	33	34	33	30	22
39	31	38	36	38	34	42	39	33	41	41	40	55	53	59	58	56	48	49	49	46	43	45	34	41	28	31	29	32	37	36	39	36	37	34	32	31	28	26	30	27	31	29	31	31	36	30	30	22	25
32	37	39	38	39	38	40	38	43	36	34	45	45	49	44	51	50	43	41	38	34	37	46	35	40	36	36	34	30	31	30	30	26	29	23	30	24	32	27	33	31	27	40	35	32	32	33	32	22	23
31	37	32	38	35	42	42	35	38	36	30	37	38	40	40	40	39	43	40	33	37	39	37	37	36	36	33	34	34	26	27	23	25	31	22	27	24	32	29	40	35	42	37	33	31	39	32	33	32	29
38	33	34	43	39	32	41	34	35	37	32	39	30	39	38	36	40	33	38	34	35	34	35	35	40	40	38	38	28	24	22	21	28	23	27	26	31	33	37	41	40	42	46	43	42	35	31	37	32	29
36	36	35	36	44	39	41	40	36	38	35	39	35	32	35	30	33	34	33	31	32	37	37	38	38	36	35	27	27	28	24	22	19	27	27	30	28	36	43	45	48	44	49	40	42	42	34	39	38	37
35	38	36	41	37	41	44	44	44	43	33	32	37	39	34	32	34	30	29	37	39	36	38	39	41	31	38	33	32	20	28	27	25	23	27	24	31	36	43	41	45	51	56	53	47	40	38	41	34	35
40	40	39	35	37	44	39	41	41	43	45	42	40	38	34	35	36	41	33	30	30	36	36	42	34	34	25	27	27	27	33	26	27	29	33	29	33	39	45	52	52	55	60	55	50	50	40	40	39	27
35	33	34	35	39	40	41	38	43	52	48	41	38	37	34	31	35	34	32	37	38	31	38	33	29	30	27	29	27	25	24	28	26	26	32	30	31	39	46	45	47	53	50	56	50	53	45	42	37	37
34	35	32	35	34	41	43	45	44	47	43	42	36	33	32	33	33	35	32	37	27	30	34	38	34	32	25	22	24	25	25	27	28	32	29	37	37	34	35	44	48	51	50	48	49	52	49	44	33	32
29	31	35	32	39	39	36	46	39	53	48	38	33	32	33	31	36	31	32	27	31	29	30	31	32	29	28	16	22	20	22	26	29	30	27	33	33	26	38	40	35	45	39	48	47	52	43	40	40	35
35	33	34	30	38	40	44	43	40	41	37	39	32	26	27	28	27	28	35	27	23	26	33	26	25	24	26	18	20	21	23	29	26	31	28	28	32	30	35	34	41	35	42	35	43	48	43	38	38	34
28	30	29	36	32	34	31	35	43	43	40	32	30	25	27	26	29	23	20	25	22	20	27	21	28	22	27	22	25	22	21	19	29	28	24	26	30	34	32	34	34	34	38	33	37	35	37	33	32	27
35	36	30	39	33	36	42	41	38	39	34	34	31	27	29	24	24	24	32	26	20	21	27	26	26	27	20	22	20	25	32	25	28	23	23	28	30	32	26	30	27	39	29	30	33	25	29	23	25	28
32	34	30	36	37	44	40	40	39	45	37	34	27	32	29	30	33	35	30	28	24	25	22	23	31	26	25	27	22	25	18	25	20	26	25	29	26	28	32	27	25	27	29	20	29	25	27	27	28	25
29	41	39	39	36	36	45	38	40	34	34	31	25	34	36	36	34	35	35	30	28	21	24	21	33	24	34	28	24	21	21	24	23	25	24	29	25	28	24	29	29	22	27	26	29	24	24	27	19	21
41	36	33	40	38	37	43	36	35	35	36	30	36	32	33	40	41	39	44	33	34	36	28	30	22	27	26	33	22	27	19	18	25	23	26	26	21	26	24	29	26	28	23	20	29	23	25	25	25	26
35	38	37	40	43	40	38	41	36	41	28	31	35	42	39	45	41	45	48	40	36	32	33	32	27	34	34	32	29	25	23	25	24	19	18	20	24	22	22	23	30	28	24	29	27	25	27	28	30	33
39	40	36	37	41	40	43	35	39	32	36	35	40	40	45	48	44	45	40	37	42	30	37	25	27	32	28	27	27	27	21	19	19	27	24	24	23	25	26	31	22	32	32	30	30	28	34	28	28	31
37	40	45	43	42	36	40	36	38	30	34	30	33	32	39	46	39	43	39	37	37	39	35	32	34	35	34	32	28	25	28	24	26	19	24	27	30	28	31	31	27	28	30	29	32	29	29	36	36	34
47	42	43	44	41	40	38	33	34	27	31	35	38	38	39	41	42	39	43	36	31	34	37	41	36	40	35	28	36	31	28	27	27	26	32	25	24	28	24	29	28	34	32	32	27	36	38	39	38	30
39	45	49	39	42	34	38	37	37	34	39	33	30	32	34	37	37	32	33	30	38	32	33	27	36	32	36	34	28	30	29	29	32	32	26	36	34	37	30	25	23	26	32	29	29	25	30	38	29	33
47	47	42	40	40	45	39	39	38	35	39	33	32	30	32	33	36	35	35	36	32	27	34	34	44	44	43	35	35	28	30	30	31	33	38	35	34	32	31	35	27	28	29	31	26	34	32	33	35	21
39	50	49	41	39	40	42	38	37	30	42	31	30	30	34	33	31	28	28	29	31	44	31	44	46	48	44	48	28	28	23	33	30	36	37	36	45	36	34	36	29	28	26	27	32	29	27	26	24	22
42	41	45	45	44	38	43	36	41	41	33	35	25	33	32	27	28	32	33	31	39	39	45	42	46	46	44	40	34	31	28	33	28	34	46	41	44	38	39	33	31	26	29	23	32	29	32	29	30	28
48	43	44	48	40	41	42	39	33	30	35	25	33	27	31	33	26	30	29	29	37	45	42	52	46	49	43	40	35	29	30	26	29	38	38	45	42	49	39	38	27	27	25	26	32	32	27	28	28	27
47	50	43	43	45	42	37	37	29	31	25	25	33	31	31	26	27	28	29	31	38	46	46	43	44	50	41	35	40	35	36	28	37	39	40	51	49	47	41	39	36	25	25	28	25	31	31	21	26	21
45	43	41	46	42	35	34	31	32	32	31	33	25	34	23	30	25	20	25	28	40	46	50	51	50	43	44	44	41	32	27	30	32	43	43	42	48	47	46	38	36	27	24	28	27	28	34	29	31	28
40	48	45	45	41	35	34	32	33	24	22	31	27	35	32	28	23	24	27	21	35	40	46	45	55	50	48	38	35	32	35	29	34	36	33	43	49	44	43	37	32	33	28	28	25	27	22	31	27	24
41	44	42	47	42	41	30	32	34	28	35	27	32	33	30	22	27	24	33	28	35	37	37	43	42	44	43	33	33	37	23	30	35	39	40	39	46	41	41	38	32	27	24	25	21	29	27	28	28	28
45	41	38	40	34	28	25	32	30	33	25	30	34	39	35	32	27	24	29	26	31	38	31	37	40	47	37	38	35	35	35	29	34	39	39	37	46	45	46	41	39	28	29	26	30	30	28	31	33	34
35	39	40	40	31	30	28	26	27	25	33	36	35	35	35	33	29	29	23	27	30	37	36	37	35	35	37	38	33	32	29	34	32	39	43	44	38	44	30	35	34	28	21	26	30	29	29	25	35	32
38	36	30	33	27	28	25	30	37	32	37	32	37	31	35	22	27	27	26	30	31	37	29	35	32	38	38	33	35	29	31	33	36	35	36	40	44	47	48	34	32	32	31	27	28	29	25	35	35	42
31	30	30	29	31	24	29	29	27	33	31	39	34	34	29	33	35	33	28	30	32	31	36	40	33	32	33	37	35	30	33	36	37	37	40	48	48	46	49	46	36	37	37	34	34	34	32	37	35	41
38	33	35	32	27	30	30	28	32	34	30	34	28	35	33	27	33	30	28	34	37	32	29	31	38	36	33	34	31	29	31	35	35	37	40	46	47	49	49	42	39	40	38	35	39	32	34	29	36	31
32	32	32	33	22	30	28	32	27	25	36	34	37	30	28	30	34	29	37	35	37	32	32	34	31	30	29	31	37	28	30	33	40	43	41	46	48	44	43	51	48	43	38	40	38	34	42	41	29	28
36	34	34	32	29	33	33	38	33	30	28	31	30	31	29	35	27	30	30	31	35	37	29	32	33	34	37	34	28	33	33	39	37	39	45	44	58	53	56	47	46	37	41	41	39	37	40	37	35	31
31	32	31	24	28	31	33	35	28	28	33	34	34	35	30	35	32	39	30	43	30	32	30	39	34	30	33	36	34	37	36	25	34	36	45	50	50	45	47	56	49	47	51	45	46	43	36	39	35	25
25	33	31	26	29	26	32	31	38	34	35	33	33	29	29	36	28	27	36	38	35	35	34	30	30	29	34	28	29	32	36	32	36	39	46	46	46	50	50	50	44	44	48	42	49	40	40	38	36	32
31	32	30	34	29	31	34	37	37	32	30	32	37	35	33	30	30	36	35	41	39	34	28	31	23	30	26	27	30	27	29	32	39	36	34	37	43	50	52	47	45	59	49	56	47	41	39	40	38	34
35	32	31	33	31	34	32	29	30	32	34	30	30	26	29	34	33	39	32	32	35	30	32	28	27	25	26	26	26	33	29	27	30	34	39	38	37	36	45	48	48	49	52	48	51	46	39	37	32	29
36	33	26	28	27	28	32	25	29	21	29	28	26	32	28	29	26	31	29	34	29	29	28	25	32	26	21	18	25	24	29	29	27	27	32	31	32	39	44	49	42	51	56	48	41	43	40	37	35	28
35	39	31	26	30	26	24	25	24	26	26	19	22	23	27	20	30	31	32	35	30	30	36	29	19	24	23	28	19	21	18	26	24	28	32	30	31	31	39	42	41	45	36	42	44	37	36	33	24	22
46	38	32	25	25	24	24	21	25	28	23	27	23	26	22	21	23	26	31	28	26	26	29	28	30	23	20	20	27	25	20	22	24	26	26	28	29	35	34	38	42	37	36	38	36	32	32	27	24	27
36	39	38	30	32	24	25	18	26	26	28	31	24	23	20	26	24	21	21	24	23	30	25	27	19	18	20	26	23	21	21	20	24	23	23	28	23	33	23	30	37	37	33	34	38	35	26	30	25	21
33	33	31	29	28	28	29	28	31	32	24	26	33	27	34	30	21	24	23	24	26	21	23	24	21	22	23	22	21	22	21	19	24	27	28	30	35	33	29	32	31	38	32	35	28	28	25	29	29	25
36	30	31	27	27	33	23	29	29	41	38	39	36	31	37	33	32	22	26	25	26	25	25	26	23	22	22	26	27	24	26	25	28	35	32	32	34	37	35	38	39	32	35	36	27	26	27	26	30	31
39	39	35	33	35	28	24	25	34	37	35	42	48	45	41	36	26	34	26	28	29	27	24	19	26	22	25	20	34	33	34	33	40	41	41	43	45	43	37	42	43	40	40	39	35	32	33	31	30	32
41	43	35	27	29	27	35	34	33	38	42	45	47	47	50	43	46	40	40	30	28	33	28	27	27	24	26	30	33	31	38	36	38	40	43	52	48	40	48	53	49	51	44	49	46	38	34	33	29	30
40	42	39	36	28	26	23	28	31	43	46	49	46	57	50	48	50	37	39	36	39	33	26	32	29	29	30	37	34	30	40	40	47	47	52	42	55	47	54	55	64	53	52	49	45	40	34	26	29	32
51	47	41	31	34	26	30	28	30	42	41	50	57	54	45	49	47	40	39	36	34	33	38	39	33	29	35	31	34	38	37	41	44	58	49	58	56	53	49	58	61	53	47	47	43	38	27	31	29	34
42	49	40	41	34	26	26	22	27	29	36	43	47	52	47	58	46	41	38	35	34	37	39	35	35	31	32	34	39	41	45	40	51	56	56	47	51	52	56	59	52	48	48	45	45	36	27	25	28	24
38	41	34	37	26	27	30	25	29	34	39	38	39	41	46	47	44	43	42	40	37	29	34	37	40	33	34	32	31	32	31	39	41	48	54	56	58	52	49	46	40	46	40	40	41	36	41	29	23	33
37	30	33	30	30	22	24	28	36	38	39	42	39	39	36	40	37	34	40	37	36	33	33	35	30	34	33	29	29	31	29	39	38	44	43	50	55	53	46	46	46	41	41	38	38	31	28	30	27	32
29	33	25	29	23	30	27	27	37	30	36	37	42	41	39	31	28	32	30	28	26	29	33	35	34	31	29	27	27	22	26	34	35	37	40	51	44	49	54	46	40	41	38	40	33	28	35	32	31	32
30	22	24	25	28	27	27	26	31	38	39	33	31	31	30	30	31	30	26	30	30	26	28	32	29	29	26	25	27	21	27	28	31	39	36	43	45	41	48	49	45	36	38	42	36	41	29	32	33	38
30	28	22	21	24	21	29	29	38	29	30	34	21	20	20	27	29	29	29	26	27	26	26	24	24	27	24	28	21	26	25	24	24	35	36	47	47	48	51	42	46	40	44	43	41	36	38	40	35	29
33	24	24	21	23	24	28	27	33	29	36	26	26	24	21	29	28	33	26	27	32	28	31	27	31	26	26	25	23	27	26	26	34	35	36	41	41	43	47	53	49	46	45	41	42	39	36	34	31	30
31	33	27	23	22	23	22	24	27	26	23	23	26	21	31	25	29	29	28	31	29	27	27	30	23	22	22	26	36	28	37	33	34	29	37	39	40	48	47	51	46	49	43	42	37	41	33	34	32	36
42	35	28	24	27	19	27	23	25	29	27	29	25	29	22	34	31	33	31	33	33	31	31	30	22	29	28	29	34	30	30	32	31	35	34	37	39	47	49	46	50	37	46	33	34	36	30	32	25	31
36	35	28	28	27	23	25	21	29	24	29	29	29	32	33	32	33	35	30	33	33	22	26	23	30	31	36	31	35	31	40	35	45	42	41	46	42	47	36	50	37	43	35	39	31	33	29	28	32	32
36	39	26	31	21	25	28	24	29	29	32	34	39	37	41	44	39	40	36	34	29	31	31	28	32	35	32	38	38	44	35	38	35	42	46	49	52	47	42	46	38	37	33	36	29	32	33	32	26	36
33	35	27	26	24	24	23	31	39	36	33	41	40	42	41	47	34	40	35	38	29	32	33	32	32	33	38	38	41	40	42	47	47	40	49	52	49	45	42	34	38	36	32	36	33	29	34	38	40	42
40	31	37	31	36	34	33	38	31	35	39	46	44	47	39	42	39	40	45	36	33	41	37	29	39	33	30	33	40	45	49	40	51	56	51	58	55	50	43	47	39	32	35	26	30	31	39	41	43	46
37	37	35	38	40	36	36	35	40	41	39	39	41	42	38	46	41	40	40	40	43	37	38	36	36	33	40	37	35	44	44	43	44	45	53	56	52	54	45	47	34	38	37	35	39	39	45	40	46	53
44	41	37	40	39	43	37	39	36	41	42	37	37	32	35	33	39	44	43	37	42	43	49	42	39	34	31	34	37	38	42	54	47	46	56	51	53	47	50	39	38	37	36	32	31	39	43	40	41	53
48	47	50	45	48	44	43	38	31	41	35	32	29	33	32	41	36	39	38	44	47	46	41	38	35	36	29	31	30	36	38	53	52	55	54	59	56	55	53	46	44	35	37	39	34	38	32	42	48	51
47	55	55	50	51	48	49	38	37	36	26	29	25	28	30	35	37	39	50	46	47	46	42	51	40	42	36	28	35	36	41	44	56	55	61	60	57	54	48	42	43	33	36	30	31	35	41	40	40	41
52	65	54	59	48	45	38	36	30	31	30	33	25	29	36	40	46	37	44	54	54	52	58	54	43	44	33	24	30	26	38	48	59	63	57	58	58	54	53	49	41	37	37	36	35	34	34	40	40	46
59	54	61	53	55	43	34	32	26	23	16	25	26	35	33	42	50	54	51	54	52	55	62	61	49	47	33	32	32	34	36	44	55	52	68	63	56	58	54	49	41	41	43	30	33	32	28	38	42	43
53	58	57	50	52	44	41	33	31	27	28	28	30	35	41	47	53	46	53	52	63	60	76	64	55	52	51	33	29	25	33	45	53	63	55	62	64	55	48	49	42	34	34	30	31	33	36	34	39	45
61	51	53	51	43	42	35	32	34	24	29	32	35	36	47	51	54	55	56	59	58	65	75	75	65	61	49	34	36	36	39	49	46	58	62	60	60	54	52	48	37	38	35	31	29	38	36	35	41	45
68	49	48	40	53	49	38	35	30	27	31	31	33	43	50	55	61	58	59	64	68	62	63	73	65	60	60	55	43	39	40	40	47	54	61	65	55	53	49	40	38	36	30	31	31	32	30	33	37	39
47	51	49	48	40	31	37	36	38	30	29	35	43	45	54	57	53	58	55	57	61	56	67	69	76	70	71	60	44	42	43	44	49	56	53	57	55	51	50	44	34	35	32	28	30	33	32	31	36	39
46	51	48	44	38	36	34	33	39	31	33	29	41	45	54	63	59	64	61	57	55	53	61	66	65	61	67	52	55	48	46	42	48	51	47	60	49	47	44	38	39	35	29	25	29	27	29	28	32	36
36	43	39	40	37	42	38	33	31	32	29	34	34	42	56	52	54	60	60	50	51	49	55	53	60	60	62	52	52	49	43	43	45	47	43	42	49	43	30	34	31	29	28	32	22	25	21	33	30	34
31	39	43	41	38	31	32	28	32	30	32	32	37	45	41	51	46	53	50	50	47	43	47	40	49	44	60	47	49	44	42	34	36	39	40	39	36	30	36	30	28	30	29	28	30	23	23	33	25	27
36	30	36	34	31	30	27	27	34	29	30	26	40	37	41	52	43	50	44	47	36	46	35	41	39	48	43	41	38	40	37	32	32	34	30	33	32	30	34	27	27	28	27	24	27	20	31	26	25	25
33	34	34	28	31	28	28	29	27	33	24	33	38	42	42	46	42	45	47	38	45	37	34	37	30	33	32	30	32	33	32	27	27	27	28	27	23	27	29	32	29	31	27	28	29	27	23	37	29	25
29	34	31	34	29	24	25	26	28	20	28	29	29	38	42	39	39	39	40	39	46	40	34	29	26	31	31	21	27	28	26	25	24	23	21	23	21	24	27	28	22	33	33	26	26	27	29	28	34	36
28	32	26	32	29	27	23	22	22	26	33	27	33	32	40	37	42	38	39	34	37	38	36	36	31	27	29	27	33	17	24	20	21	19	22	26	21	22	23	33	29	33	26	27	27	29	34	31	34	39
25	27	27	31	25	27	22	23	27	27	25	29	31	36	39	35	34	31	36	25	29	39	36	40	39	32	38	24	25	28	25	23	22	21	25	25	27	22	29	28	31	28	34	30	34	28	29	35	38	38
31	32	30	22	24	27	32	27	28	26	29	35	30	37	31	32	27	33	33	31	31	36	38	41	41	38	31	34	30	39	29	29	20	25	21	28	30	28	27	25	29	32	29	24	28	25	33	39	39	40
26	27	23	26	25	25	22	25	32	27	29	30	31	35	42	40	33	26	24	29	31	31	43	44	47	43	37	40	37	29	31	27	28	27	26	32	25	34	33	34	22	24	32	27	28	32	29	30	40	41
30	27	26	27	23	29	25	32	33	34	35	41	36	46	39	39	39	28	27	26	28	30	36	50	43	50	36	42	38	39	40	34	36	37	37	35	40	30	29	26	29	24	27	31	26	25	29	36	36	39
28	26	27	26	27	25	28	31	30	39	34	41	40	40	44	46	39	36	35	20	26	29	37	40	40	36	44	39	42	38	37	42	44	38	38	35	38	37	33	29	28	26	21	21	27	30	28	29	33	39
22	26	26	23	25	28	34	33	34	44	48	42	37	50	49	47	44	35	34	34	23	23	25	30	33	35	36	43	39	40	41	40	43	43	36	40	44	40	42	27	22	23	29	29	31	29	32	30	29	28
28	31	21	29	32	31	31	38	41	50	47	43	49	44	46	54	46	40	34	34	26	28	21	20	30	30	33	34	43	38	42	42	49	47	46	43	48	40	41	34	27	25	21	28	30	34	31	30	29	29
30	28	30	26	34	32	33	43	44	51	53	49	56	54	52	49	50	48	42	33	33	22	24	23	23	26	28	37	35	39	42	45	50	49	46	46	46	40	33	29	30	25	25	28	34	35	39	30	33	28
29	27	27	31	37	33	33	36	45	45	46	48	50	50	55	54	53	52	35	33	27	31	29	27	24	24	25	24	39	37	41	46	49	50	42	45	44	40	33	28	27	28	25	33	36	43	36	31	30	28
29	34	30	34	24	37	41	48	46	56	55	55	51	59	60	55	52	50	50	43	41	34	27	29	23	22	24	27	29	35	41	41	44	40	41	35	46	37	36	24	29	30	26	25	33	38	31	34	31	27
25	26	29	28	27	35	38	47	51	50	53	56	49	55	50	44	50	47	50	41	36	35	31	32	31	26	24	29	29	37	35	39	43	40	41	37	38	33	32	26	25	23	24	30	29	39	32	37	23	26
29	30	32	31	32	30	39	46	49	50	54	55	50	54	43	52	45	39	45	47	44	38	35	31	29	27	29	29	25	31	34	40	40	31	33	35	31	30	30	24	24	20	25	22	27	26	30	30	32	29
29	32	29	25	30	29	42	45	51	50	44	50	48	43	38	46	37	47	42	42	37	41	30	37	36	29	30	27	32	24	30	28	34	29	35	31	28	34	27	26	25	23	23	22	23	26	26	24	28	22
27	28	28	33	30	32	39	41	48	46	46	46	47	40	47	43	39	32	39	40	41	37	34	37	31	37	34	30	27	24	24	28	27	28	30	27	33	30	28	29	29	23	25	26	27	27	22	26	23	25
34	29	27	27	33	32	35	40	41	40	40	48	39	37	35	35	39	31	39	35	37	36	39	35	33	35	30	25	23	24	23	23	29	31	28	29	27	24	26	30	29	31	24	23	25	23	23	21	21	22
28	28	25	32	34	34	31	37	41	37	40	34	35	34	32	35	35	28	34	41	38	38	34	43	40	45	34	31	24	23	20	24	26	23	26	25	24	26	28	32	29	26	23	28	26	22	25	22	22	24
27	22	27	31	31	34	31	32	36	27	25	29	32	30	34	28	36	31	36	26	33	33	42	43	47	35	32	29	32	25	19	23	23	22	27	26	25	23	25	28	28	36	32	28	29	28	33	24	23	26
34	25	27	30	29	23	27	26	30	34	30	29	21	25	26	28	32	38	35	32	34	35	34	40	38	32	37	37	34	27	20	25	17	22	24	22	28	29	33	36	32	28	29	24	26	31	22	25	28	28
28	29	24	24	25	24	31	25	28	23	28	30	29	32	29	31	30	29	27	34	32	41	35	42	40	41	34	34	36	30	28	27	25	27	32	31	35	29	26	30	29	29	31	29	32	29	29	32	29	30
30	29	25	29	23	26	21	26	23	29	30	28	26	31	33	32	37	30	30	32	35	34	38	36	40	42	43	34	35	29	33	26	31	26	30	26	29	33	37	36	35	32	24	34	32	35	26	35	28	32
32	23	26	20	21	25	23	29	30	28	27	29	35	36	44	40	37	32	33	34	39	34	38	37	45	42	41	39	39	44	32	34	31	27	30	28	38	35	26	27	34	32	28	29	29	25	26	32	28	35
22	22	23	22	22	21	21	21	29	35	36	34	34	41	51	44	40	43	34	35	32	39	41	39	35	43	44	46	43	36	38	37	31	34	34	28	33	32	36	32	32	30	28	29	28	27	29	21	27	27
21	26	25	22	20	26	21	30	31	33	38	41	50	43	47	37	39	42	43	39	41	36	39	39	50	42	53	43	41	38	39	43	37	34	28	30	29	33	32	31	28	32	31	31	27	24	24	29	24	33
26	21	29	25	27	35	37	33	35	36	42	47	38	39	52	45	51	48	45	37	36	40	37	40	40	43	44	40	49	47	42	42	36	36	32	35	34	32	32	31	28	30	24	23	26	30	25	26	22	33
29	24	32	37	40	35	38	38	41	40	46	39	51	50	49	57	46	46	47	46	43	39	38	41	39	42	39	44	40	40	41	38	38	35	29	31	34	31	36	30	29	28	29	24	27	26	26	22	27	31
28	30	33	39	41	45	37	45	49	46	53	38	49	45	47	46	42	50	42	45	42	43	46	42	41	40	40	39	40	39	38	35	36	35	34	29	32	32	31	32	31	31	24	23	22	23	20	25	29	28
31	34	37	48	45	43	50	51	45	52	42	46	43	45	43	44	44	45	49	51	42	44	47	47	41	43	48	42	41	43	34	38	39	34	28	29	33	26	30	29	30	27	28	26	23	19	22	29	26	27
29	32	37	40	46	42	46	41	51	40	45	42	44	48	38	42	46	41	40	43	45	49	50	40	36	37	42	31	31	40	40	36	34	39	36	27	27	28	25	31	32	29	21	21	27	28	25	26	24	28
31	36	45	48	44	47	43	47	45	40	39	40	38	34	38	34	38	43	42	50	45	45	46	46	44	40	34	32	39	28	46	44	38	36	37	27	29	34	32	28	26	38	25	28	21	26	24	29	28	22
40	40	41	39	39	43	45	40	44	39	40	33	36	31	35	31	29	37	44	42	46	49	43	46	37	40	30	36	32	32	37	40	40	34	35	30	27	27	32	27	30	30	29	30	24	26	25	25	30	29
36	36	38	42	44	47	45	38	39	39	32	34	26	31	34	35	38	39	41	47	49	47	48	33	36	41	28	32	34	32	33	33	41	40	38	31	28	27	30	27	37	30	24	20	24	29	28	28	33	33
39	40	36	40	42	44	41	40	41	29	33	26	27	28	29	34	44	48	49	42	42	42	36	39	34	28	31	25	33	33	34	35	39	45	34	32	29	25	25	29	27	31	18	25	25	29	34	33	29	36
38	40	37	41	43	42	32	38	37	29	36	29	30	28	28	32	37	43	42	42	42	47	45	37	29	36	30	26	32	29	35	41	50	44	43	34	30	28	29	32	28	31	29	28	31	29	32	32	36	36
32	41	45	37	42	39	39	33	37	34	31	33	24	33	30	38	39	40	46	50	42	35	35	35	28	24	17	30	26	34	37	44	44	43	39	41	31	27	23	24	30	25	27	25	31	25	34	41	46	40
37	38	39	42	42	38	42	33	34	30	30	29	30	27	32	31	42	45	42	40	45	37	37	28	27	26	28	29	26	28	31	43	43	52	43	40	29	31	26	27	30	30	24	25	28	29	37	38	37	47
35	38	43	33	34	39	36	34	35	34	29	29	38	29	35	30	31	36	41	44	42	29	26	27	29	31	29	33	28	33	38	41	40	42	37	31	34	25	21	27	27	28	28	28	28	28	28	42	38	36
31	29	32	32	34	35	36	36	33	34	31	30	27	34	31	34	30	34	33	34	35	31	27	24	29	30	30	33	32	34	35	40	38	37	38	29	27	29	29	30	30	27	27	28	29	25	27	26	37	34
27	27	27	30	37	33	34	37	32	29	28	31	37	33	36	29	29	30	30	31	31	25	28	24	29	29	35	30	31	36	34	38	38	41	32	37	30	27	27	27	28	29	24	30	22	26	28	29	33	26
29	29	30	34	30	29	30	27	33	29	33	40	35	28	28	33	31	31	30	33	34	32	24	28	27	35	33	37	41	45	39	39	39	42	33	26	23	25	32	31	31	29	24	27	27	26	24	29	28	27
33	28	26	23	31	35	31	37	30	27	34	32	36	35	34	31	26	32	28	24	29	22	27	26	30	32	36	39	47	45	47	43	36	35	27	31	28	28	26	30	29	31	26	24	26	26	31	31	23	31
33	28	30	27	33	39	33	31	32	30	29	35	35	40	33	33	29	26	24	25	22	27	29	33	37	36	42	42	45	53	50	46	41	42	33	30	25	24	29	32	34	28	30	31	25	31	31	27	24	25
27	25	34	31	37	32	35	33	35	24	31	29	33	33	35	27	28	25	27	29	29	30	27	30	37	39	41	44	45	47	51	47	48	39	36	32	30	26	33	24	25	31	26	29	25	30	29	33	27	30
31	28	31	34	36	45	38	43	31	25	23	25	27	29	26	25	29	23	26	23	28	25	36	37	46	40	47	47	51	55	51	48	47	45	39	30	28	26	25	27	26	33	27	31	30	35	33	36	38	34
29	31	41	39	43	35	39	47	38	30	30	29	23	29	25	30	31	28	23	22	29	29	30	39	42	53	58	58	54	52	49	61	49	35	36	37	27	31	27	28	24	23	27	31	33	34	35	38	42	41
32	32	37	42	49	43	51	45	40	34	23	19	21	30	28	28	32	32	26	25	25	30	33	41	42	47	52	48	57	55	50	49	41	44	41	37	32	28	27	27	25	24	27	31	36	36	34	39	43	38
28	37	37	46	47	52	47	53	44	37	31	33	20	23	27	29	38	30	29	30	31	33	44	43	43	56	54	58	61	50	53	43	49	43	38	30	29	31	24	24	33	29	23	28	37	46	35	38	40	48
39	30	39	41	51	54	56	46	46	42	35	32	26	22	25	27	34	32	24	32	27	31	42	42	46	46	56	54	55	51	49	46	40	42	40	40	27	30	28	25	26	24	26	33	41	35	40	46	47	42
26	41	38	43	42	50	43	42	45	45	36	29	24	25	27	26	33	30	26	29	33	36	41	39	44	53	57	55	59	48	44	46	43	39	33	32	29	29	28	31	31	24	32	34	38	41	35	41	42	47
35	38	38	39	43	49	44	44	36	38	40	31	29	27	24	20	24	26	28	25	25	35	39	45	48	47	48	50	51	49	44	40	41	38	33	31	32	24	30	26	30	31	30	36	32	36	34	40	39	36
34	36	37	38	42	46	43	41	40	34	28	31	29	26	19	27	24	24	24	28	27	33	31	37	36	42	42	50	42	46	43	34	31	30	27	28	29	25	31	29	34	31	32	28	34	35	36	33	38	39
39	43	37	51	42	38	36	39	41	40	38	32	27	28	25	25	22	24	24	20	28	27	29	34	42	50	46	45	43	42	39	36	29	25	26	27	22	21	24	25	31	33	38	35	30	33	32	29	30	29
36	38	51	43	48	45	38	42	43	43	40	37	37	32	28	24	25	23	22	23	24	30	30	30	28	33	32	32	34	36	38	25	33	28	28	21	25	25	26	26	33	30	31	35	32	37	32	30	28	32
43	37	42	48	40	39	47	46	48	43	44	38	34	38	37	28	21	22	25	25	24	30	28	27	29	28	35	35	30	31	30	27	31	24	27	27	27	29	31	26	35	32	29	28	28	30	28	31	29	26
37	39	41	41	47	39	44	43	42	46	49	46	41	35	30	32	28	28	19	27	20	29	29	24	23	24	26	27	27	30	32	31	29	31	29	32	26	33	30	33	33	34	27	30	32	31	35	26	29	27
32	41	38	38	43	42	41	49	43	47	37	42	45	40	38	29	25	27	20	26	26	24	17	21	23	21	26	26	34	22	35	29	34	29	28	30	30	28	31	32	30	35	31	35	29	34	31	30	38	31
41	36	40	38	34	43	37	40	44	41	37	40	37	32	30	26	29	25	28	22	23	24	23	28	29	25	26	27	29	30	32	32	31	35	39	35	31	29	34	32	30	36	30	29	30	31	30	31	27	33
35	38	35	35	33	32	41	42	35	36	34	33	38	37	26	29	24	25	27	25	26	22	21	24	30	27	30	32	33	34	43	36	37	30	30	35	32	38	30	32	33	32	34	32	31	33	30	31	35	38
40	39	30	33	28	29	30	28	38	36	31	29	28	25	29	27	29	30	29	26	34	29	23	29	30	28	27	33	31	35	35	32	36	31	37	32	32	34	33	35	31	31	30	27	26	31	29	37	37	35
37	39	37	39	31	31	33	29	29	24	25	24	29	24	30	25	28	21	29	25	30	27	33	26	25	31	36	31	29	36	33	41	33	34	37	34	35	28	36	32	26	32	25	31	33	31	32	31	29	33
42	38	38	36	30	28	30	27	28	27	21	28	26	27	28	27	32	31	28	25	26	28	27	29	30	35	38	29	35	35	32	36	31	41	37	31	34	30	28	31	30	27	32	29	30	33	33	33	26	26
41	38	32	29	33	28	27	27	24	26	26	24	25	32	28	36	31	30	28	27	20	31	28	32	38	33	44	40	34	38	37	39	32	36	31	34	33	34	32	31	34	26	28	31	31	30	25	25	33	28
40	43	33	33	32	28	28	26	26	26	24	31	33	35	35	32	39	34	28	19	25	28	27	37	40	40	42	42	44	37	46	41	37	35	36	34	31	28	34	25	30	33	33	31	29	32	31	31	27	23
42	31	35	31	32	32	31	24	23	26	28	32	28	32	36	35	33	28	24	20	26	25	34	37	45	49	55	57	46	45	46	43	43	41	35	41	37	35	31	34	30	29	31	30	30	30	27	25	27	33
36	37	38	30	33	30	30	28	27	27	26	27	38	39	37	33	32	30	24	27	25	33	41	46	56	60	60	59	51	53	53	49	43	49	38	40	35	37	27	30	28	28	37	32	32	29	37	30	39	30
36	36	47	35	34	27	24	28	26	28	31	34	29	31	38	37	25	29	22	15	26	31	40	49	59	68	77	79	72	72	71	58	49	47	43	35	34	27	36	29	30	29	34	35	32	41	35	33	40	40
39	41	41	33	25	27	24	30	28	35	29	33	32	34	27	30	23	23	25	27	34	34	47	57	68	74	77	79	74	83	70	59	52	46	39	41	37	36	27	30	29	32	31	35	32	33	37	39	41	41
44	35	39	34	34	33	31	30	37	37	41	35	32	27	26	24	23	25	20	25	32	35	51	64	69	70	74	80	88	77	67	68	55	46	35	36	29	28	26	25	31	32	31	34	33	40	41	34	45	38
36	38	37	35	28	27	22	26	30	31	42	36	39	28	26	22	24	16	23	30	35	47	49	62	72	71	74	81	80	82	68	64	50	37	31	28	23	25	26	28	29	30	33	33	35	37	35	36	44	45
40	39	40	32	30	29	29	27	34	41	37	45	32	25	26	20	22	23	25	26	40	39	50	54	56	64	69	75	73	69	55	49	40	35	29	28	25	25	26	28	30	30	35	35	34	43	37	37	33	34
37	39	33	33	27	22	19	30	36	39	41	50	39	34	27	23	23	26	26	33	38	43	43	48	53	54	59	53	48	48	47	46	33	24	27	21	23	20	27	25	26	30	33	33	32	31	36	29	29	36
27	37	30	31	22	21	22	28	34	32	42	39	43	34	29	28	27	25	28	28	37	39	44	46	47	44	40	41	42	41	30	33	30	24	24	23	26	33	22	30	27	29	25	28	29	30	30	28	29	25
26	25	24	26	24	24	23	25	34	33	32	38	35	37	32	25	27	26	30	31	30	38	38	35	35	39	33	28	25	23	21	22	26	16	22	26	34	29	33	25	24	25	32	25	28	26	26	29	27	29
29	25	24	26	27	22	22	22	25	31	36	31	33	29	23	31	28	29	32	31	30	34	33	35	32	25	24	25	20	22	21	25	21	30	22	26	27	36	27	28	27	28	25	21	27	28	34	30	28	26
24	20	21	25	24	26	22	26	29	28	34	32	31	29	30	31	32	32	31	30	32	35	37	32	33	33	36	33	30	23	25	25	26	31	28	32	32	33	28	26	25	19	25	24	28	26	21	28	31	28
28	28	26	30	26	29	27	32	26	26	30	31	28	30	26	25	27	28	37	29	29	30	30	38	38	39	32	36	35	29	32	29	34	32	34	29	36	30	26	26	25	25	24	26	28	33	26	27	25	27
28	23	26	23	30	29	27	29	29	38	31	29	30	36	34	32	29	37	34	37	47	44	43	40	50	46	46	45	35	31	32	34	29	30	24	34	25	27	27	23	23	23	24	28	31	34	34	31	34	36
30	25	21	27	30	31	30	29	35	35	32	31	33	37	27	22	33	38	37	40	44	49	44	47	50	55	43	55	51	43	38	34	34	29	29	30	27	24	29	27	25	23	26	27	29	40	36	38	37	40
23	24	28	29	27	34	39	33	34	37	33	29	32	34	37	36	41	37	39	45	50	57	53	49	60	59	52	53	53	44	42	35	38	33	29	29	28	24	24	25	24	26	28	34	35	41	37	38	40	43
29	27	28	27	27	31	32	35	35	29	33	39	40	34	35	42	50	44	49	49	55	54	58	55	59	57	53	46	44	47	41	39	32	30	26	22	29	29	29	27	28	26	32	32	35	36	43	45	40	34
26	21	28	26	31	28	36	30	31	33	38	35	36	40	43	43	47	48	50	59	51	58	62	58	61	51	58	51	46	38	37	37	35	35	32	29	29	31	31	30	29	25	31	35	41	40	39	43	39	41
24	28	24	24	29	27	30	23	27	29	34	39	40	42	48	48	53	54	59	54	51	53	55	58	49	55	42	46	45	37	40	41	32	33	33	29	32	30	31	26	30	36	31	29	28	30	33	39	41	37
25	22	28	24	24	26	30	30	30	35	31	35	35	49	38	54	53	56	57	50	59	52	56	53	44	44	42	42	43	39	33	36	34	35	36	33	32	26	33	31	31	28	24	27	31	39	36	34	36	36
32	32	28	27	29	22	26	24	28	27	32	35	42	45	39	53	53	58	58	55	51	58	48	45	42	38	38	31	35	35	34	37	39	30	28	26	23	27	26	27	30	32	34	32	31	30	32	33	35	40
25	28	28	27	26	25	31	27	28	27	35	35	46	47	42	47	61	55	49	59	42	54	46	48	47	40	34	35	34	31	31	29	32	31	28	29	22	26	28	28	23	28	26	27	28	36	34	40	36	34
30	29	32	29	27	28	26	33	27	38	37	34	42	51	44	48	54	49	54	52	46	49	44	37	35	35	33	34	29	30	28	28	36	27	29	23	29	24	26	23	25	23	34	29	30	29	34	37	35	35
34	34	28	27	25	21	32	31	32	35	38	42	42	41	42	43	46	43	47	48	48	41	45	44	39	33	34	37	37	34	32	32	27	25	25	22	25	23	19	25	27	29	27	32	30	25	31	33	39	33
31	33	29	29	26	27	30	35	43	34	42	39	44	35	38	41	43	42	40	44	47	45	44	40	39	49	38	43	33	36	33	28	32	26	23	23	21	28	26	25	26	24	27	24	27	31	33	33	35	36
28	28	27	25	32	32	34	28	33	44	37	38	35	36	37	37	43	39	44	41	48	43	39	42	42	39	49	54	42	36	30	29	22	18	21	22	24	24	30	23	25	24	25	24	24	27	27	29	31	31
26	29	30	31	34	33	32	31	40	42	39	37	33	33	34	32	39	39	37	43	43	48	40	41	38	45	49	47	42	42	32	31	22	25	19	29	27	25	27	24	22	22	25	26	23	24	26	27	30	34
26	27	32	31	30	28	31	36	30	33	30	35	29	27	31	35	34	38	44	45	46	43	39	49	48	47	45	45	47	36	35	25	22	23	20	28	25	26	29	21	24	18	19	20	20	24	28	25	28	23
30	28	21	29	29	29	31	30	34	28	32	28	29	31	32	32	42	36	38	31	46	51	53	55	55	58	62	47	54	38	32	23	22	22	25	25	26	28	28	29	24	19	20	19	18	24	21	24	28	25
30	36	34	32	32	22	31	32	27	26	23	31	30	34	26	33	38	38	44	41	48	50	56	52	54	55	54	55	41	43	36	29	24	23	26	29	30	33	31	24	30	25	23	21	24	24	27	34	28	24
30	29	24	30	27	33	29	21	30	32	25	25	28	37	38	33	37	41	42	47	54	54	57	53	52	59	65	45	47	38	30	28	30	29	27	30	31	37	36	35	28	30	28	25	31	30	27	28	36	33
33	29	28	26	28	27	26	28	27	28	25	26	28	34	34	35	44	38	48	51	56	53	56	56	57	60	50	51	47	29	25	24	26	26	34	31	36	31	36	31	35	31	29	26	33	30	40	37	39	41
34	28	26	27	27	28	22	26	24	27	29	28	28	30	32	34	39	38	45	53	52	49	53	61	56	55	58	43	45	37	35	30	29	29	27	37	34	41	42	37	40	35	34	31	28	35	35	43	38	42
33	32	34	25	23	23	27	25	27	25	28	28	29	38	45	37	40	41	44	45	46	55	51	54	58	52	53	42	41	35	30	28	28	29	24	32	35	35	40	34	44	36	38	38	30	35	38	42	38	38
34	29	28	27	25	31	23	22	22	28	31	32	33	31	34	33	44	37	42	48	51	50	46	44	45	44	43	37	38	36	27	28	29	30	30	33	32	35	44	42	42	30	32	36	36	34	34	35	41	38
32	35	35	26	28	23	24	24	22	26	25	29	32	37	32	35	38	40	42	45	44	39	41	43	37	40	37	35	41	40	32	29	28	29	28	32	36	40	30	36	43	41	36	32	27	31	31	38	38	34
33	31	25	30	29	27	28	26	30	24	31	34	31	28	29	35	36	35	35	37	44	41	37	40	43	39	35	37	34	33	29	32	34	34	39	34	34	33	34	42	43	38	36	30	32	31	30	38	36	34
29	26	27	27	26	25	29	29	31	29	29	30	35	31	33	32	36	36	33	36	38	36	35	38	35	40	42	36	34	30	34	34	28	34	31	36	34	35	36	37	34	33	35	28	33	25	33	38	41	41
29	26	27	28	28	24	25	29	28	25	28	31	26	32	36	36	38	34	38	38	36	38	35	33	29	33	34	38	37	33	33	32	31	31	35	27	38	36	39	39	35	35	32	27	30	31	35	33	39	48
27	26	22	31	31	31	36	33	35	26	26	29	36	36	32	31	34	38	32	39	30	33	34	35	28	33	40	35	36	39	33	38	35	38	32	44	40	35	35	41	33	36	34	34	36	26	35	39	51	47
24	28	27	29	34	28	38	35	32	27	27	25	30	31	29	30	37	35	34	40	25	33	37	36	42	29	38	35	38	38	43	40	37	37	39	38	28	38	31	33	31	27	36	31	32	34	46	44	55	57
24	26	33	35	34	28	30	34	32	32	23	31	26	33	31	33	36	36	32	30	30	31	32	32	37	36	36	39	36	42	40	41	40	37	36	31	35	30	36	27	34	34	37	38	39	44	44	55	55	60
27	30	34	29	36	27	38	34	34	30	26	26	24	27	26	34	30	33	31	34	31	31	37	33	27	38	33	37	41	44	41	45	36	38	39	36	32	28	28	37	30	35	31	35	44	47	55	54	54	67
23	23	28	29	37	33	33	31	32	28	25	21	22	23	26	30	28	22	35	35	33	35	36	39	34	42	42	41	43	46	48	43	46	37	31	36	30	30	29	30	32	30	31	35	46	54	46	57	66	71
28	33	36	40	39	37	34	28	29	24	21	25	27	28	28	23	28	31	33	32	39	33	35	39	38	41	42	50	44	47	51	45	37	39	39	32	32	26	25	24	27	41	37	38	42	50	52	56	67	62
34	28	34	32	44	43	35	30	29	28	22	26	22	24	23	32	37	33	34	32	30	33	27	35	35	37	48	50	44	50	39	41	42	36	41	29	33	34	33	27	33	31	35	40	51	50	63	54	61	66
27	28	33	40	32	33	35	30	29	21	23	19	30	31	31	33	30	35	36	32	24	30	32	37	36	40	32	42	41	38	38	40	36	35	33	36	30	30	23	29	30	28	37	40	41	45	54	53	58	50
28	37	33	39	37	37	35	25	25	31	25	25	23	24	38	31	34	27	34	33	30	31	34	35	30	35	30	34	37	36	34	36	38	32	32	27	27	24	30	27	23	26	33	33	37	43	40	44	41	42
37	31	35	33	38	31	32	31	27	21	25	30	26	34	33	38	34	34	38	32	31	27	27	25	23	27	32	31	29	32	29	34	30	30	30	30	27	27	26	28	32	24	29	27	35	33	42	40	35	36
29	29	32	36	38	34	32	28	32	21	30	30	32	31	36	34	42	35	30	33	36	27	30	27	29	28	23	23	20	22	25	25	30	33	29	31	25	17	24	29	26	32	24	31	29	32	30	31	30	32
29	35	36	34	36	36	26	28	28	27	25	27	28	33	37	40	34	41	31	37	32	31	28	25	30	22	24	19	19	28	26	31	34	26	28	33	33	32	31	28	28	24	23	27	27	29	29	30	35	30
29	30	31	30	29	25	24	28	25	32	28	29	32	40	42	41	42	42	34	31	36	29	29	24	29	30	33	30	28	26	28	33	32	28	30	31	28	32	30	31	30	24	31	26	33	29	25	27	31	38
29	30	36	30	30	31	28	28	27	27	29	33	34	47	43	42	37	43	43	43	36	34	28	31	29	30	33	36	36	36	42	48	46	38	29	29	29	28	36	32	32	28	32	33	33	29	31	32	38	33
35	36	26	37	33	31	34	33	34	28	37	34	37	44	46	45	37	41	45	36	42	40	33	38	32	39	40	43	51	47	53	51	44	40	42	32	27	34	28	32	30	39	29	39	36	38	41	32	32	34
31	36	37	38	37	32	30	36	35	37	37	39	37	42	44	44	45	42	50	49	42	55	43	42	43	41	51	52	59	67	59	53	53	41	40	31	35	27	28	30	35	36	37	38	32	34	35	35	35	36
39	35	41	40	39	35	37	29	33	31	32	44	36	38	41	42	42	48	52	50	52	44	47	46	45	49	49	62	71	66	62	56	46	43	34	26	25	25	29	34	40	34	35	36	38	35	35	33	32	30
40	39	37	43	41	33	35	35	41	32	36	40	38	46	41	43	40	49	50	57	57	54	52	51	47	46	58	56	61	61	57	56	44	36	30	28	24	26	27	27	32	37	34	38	36	31	32	27	36	32
33	38	40	45	37	39	33	28	29	24	29	33	38	38	40	40	44	43	56	56	55	52	56	48	49	50	49	47	53	50	50	42	41	36	31	26	25	25	23	24	29	36	39	37	35	35	23	30	32	33
34	39	45	42	43	41	29	34	33	35	31	33	40	35	42	38	36	49	52	52	56	45	53	48	39	42	39	42	37	35	35	42	33	29	22	24	14	27	24	29	26	31	36	31	29	35	29	26	30	26
36	35	40	49	42	42	38	36	38	27	24	27	34	35	40	46	43	48	46	55	47	48	41	44	38	34	33	27	33	34	30	26	29	29	30	25	28	25	23	23	25	27	33	29	31	26	33	27	25	28
35	27	41	48	50	49	47	41	35	29	30	32	34	35	37	46	47	55	48	57	50	49	40	42	31	30	26	31	32	26	24	29	33	29	34	22	29	27	27	24	28	29	28	29	32	24	34	24	30	24
34	37	42	51	44	53	52	54	42	33	24	26	28	37	36	46	48	48	63	50	46	41	39	28	35	29	25	27	26	30	30	36	34	34	37	38	34	29	24	25	23	23	31	33	33	33	32	34	30	34
31	39	46	59	58	71	55	51	35	42	26	26	30	37	39	51	50	52	55	48	48	44	35	30	28	28	29	33	40	31	36	47	44	44	38	36	30	27	28	26	21	29	33	40	39	35	38	38	39	36
37	49	61	61	62	64	60	65	53	35	31	28	33	28	45	47	56	58	57	52	50	39	35	32	28	35	28	40	49	52	51	46	44	48	45	39	32	30	27	26	32	36	40	43	46	51	48	51	54	43
36	42	45	52	53	63	58	54	50	37	38	29	31	27	39	43	58	52	46	42	46	36	32	33	32	33	38	47	45	59	50	57	55	54	42	39	31	30	33	34	30	39	42	53	58	69	66	61	51	47
31	35	49	53	54	48	50	50	50	33	28	32	27	38	38	45	42	51	45	43	39	38	34	30	36	28	40	46	55	59	62	61	55	52	39	36	29	33	33	33	41	48	54	55	69	69	65	59	58	49
29	30	33	38	39	39	49	48	44	36	36	30	26	29	41	40	47	45	45	40	41	36	38	33	26	28	39	39	40	46	51	59	55	44	44	31	37	30	31	40	38	44	52	55	64	77	62	64	54	53
30	27	33	35	38	36	35	38	33	37	29	30	30	37	37	39	37	41	42	35	32	31	28	28	28	34	37	42	38	44	44	47	43	39	34	33	36	30	35	35	44	44	58	54	60	57	62	54	52	42
33	33	27	34	33	33	27	29	30	30	30	31	29	34	33	39	31	34	35	32	25	26	35	29	27	26	34	29	41	40	39	41	39	31	31	33	33	34	34	36	41	45	48	44	52	50	49	40	42	37
33	37	33	33	38	35	24	31	35	23	30	28	34	33	35	37	39	39	31	36	30	33	25	33	26	32	36	40	34	32	36	29	35	23	27	32	28	32	37	37	32	39	35	39	34	42	34	33	34	28
43	39	39	37	43	42	31	31	29	28	22	30	28	32	40	37	46	42	38	31	32	30	27	30	28	34	36	39	36	35	31	33	33	32	28	23	31	36	38	39	31	29	34	33	32	31	27	27	21	24
41	48	50	45	45	41	34	29	31	31	24	29	32	37	38	49	49	51	42	41	36	35	27	33	35	32	35	38	40	41	39	37	37	35	32	30	32	29	30	26	29	25	25	28	30	21	21	25	23	24
44	50	51	52	48	45	47	33	30	21	28	29	38	47	54	58	57	56	58	44	33	34	34	28	36	42	38	44	42	44	46	47	38	38	40	41	30	30	29	25	21	23	19	21	20	21	18	25	28	26
48	53	55	61	51	50	35	31	29	22	28	34	34	45	63	59	64	55	60	44	45	31	31	31	36	43	42	48	53	60	51	55	49	47	50	29	25	32	24	25	20	24	22	27	24	25	25	31	30	37
45	53	55	52	51	46	40	37	26	29	24	31	41	46	52	60	64	65	55	45	38	26	27	31	28	41	45	58	65	64	64	60	65	45	45	36	36	26	27	24	27	23	18	19	28	31	38	41	47	38
42	46	52	49	57	47	42	34	27	24	24	29	34	42	56	64	67	63	49	38	40	31	28	28	34	42	48	56	66	61	66	58	65	57	43	42	35	33	24	24	23	27	29	31	39	37	36	38	49	45
40	48	47	47	47	48	39	33	26	28	21	24	33	36	50	46	49	51	43	40	32	30	22	29	38	39	46	49	63	65	63	61	66	52	40	37	36	31	26	30	31	34	32	31	35	43	39	45	48	54
37	41	47	42	36	33	32	27	29	23	27	26	24	33	33	38	47	50	44	42	28	28	25	25	30	40	48	54	58	51	52	53	45	53	43	35	34	36	32	30	37	34	36	33	38	41	44	48	56	62
37	37	43	43	37	35	40	29	33	27	22	20	25	29	34	31	29	33	30	33	25	24	30	24	29	32	45	44	50	43	49	52	42	38	34	38	37	34	35	42	33	45	42	46	40	38	50	43	55	57
34	34	36	30	36	39	32	27	29	28	25	26	22	20	23	26	32	31	30	32	23	28	27	26	31	32	35	41	44	42	39	45	32	32	33	27	32	36	34	34	41	49	40	39	38	47	48	51	56	51
30	27	27	33	30	28	31	31	28	27	21	28	17	24	24	34	25	23	32	27	30	28	27	33	39	37	40	35	34	36	32	33	30	29	33	25	38	34	36	37	42	45	47	38	40	46	42	51	55	61
28	22	28	24	35	29	35	29	31	30	25	30	27	27	26	33	29	33	34	24	32	31	36	35	31	30	25	29	30	30	37	31	30	32	28	33	33	35	41	41	42	38	40	35	37	36	42	37	44	52
24	26	26	30	27	29	30	30	31	32	32	31	27	28	32	32	27	30	35	39	32	32	33	32	22	28	32	29	25	30	27	31	30	27	28	33	36	41	39	38	36	41	33	29	28	33	34	37	47	43
26	21	23	24	32	33	26	29	26	29	32	24	37	42	31	37	40	34	34	33	33	34	37	30	29	29	18	23	26	28	31	27	34	27	30	32	33	32	38	35	32	36	33	28	24	33	33	31	34	35
24	28	31	30	29	27	22	25	24	26	32	31	36	41	32	38	37	30	32	36	29	33	32	22	28	25	29	23	28	29	35	33	29	31	36	32	29	32	28	32	28	29	33	30	35	26	31	30	28	38
32	37	29	31	26	29	26	25	24	31	28	31	35	35	41	37	30	36	33	27	23	29	28	25	23	26	26	25	33	29	34	31	26	33	29	32	30	26	27	29	28	31	26	27	20	32	35	34	34	29
33	27	30	31	32	23	24	26	20	27	28	37	31	32	35	31	34	26	29	24	25	28	26	26	28	23	25	33	25	31	27	27	31	26	26	36	28	30	28	21	27	23	28	29	31	36	32	36	30	30
35	34	29	28	27	28	23	22	22	24	26	30	27	34	21	26	27	30	30	25	22	23	26	25	32	31	28	28	32	30	28	28	24	22	31	32	32	28	27	29	29	25	33	30	33	36	39	41	33	30
32	36	32	36	32	29	28	21	25	22	23	26	27	24	25	26	25	28	29	22	23	21	24	27	30	30	32	29	31	24	27	30	27	29	35	37	37	33	30	30	29	36	39	34	44	40	39	36	37	34
27	31	28	30	33	35	31	27	19	25	22	28	21	27	20	17	27	27	25	22	28	26	26	27	30	27	32	29	32	24	28	25	23	24	35	27	38	33	36	36	37	39	43	42	45	43	44	45	38	39
32	28	31	30	29	31	23	20	20	26	26	22	19	21	23	21	23	21	27	25	23	27	30	28	31	31	35	35	31	28	27	23	25	27	32	34	39	42	36	40	42	38	46	49	45	48	37	38	44	40
23	27	28	31	32	27	31	25	26	27	26	25	26	23	23	26	21	24	24	26	25	28	28	30	35	39	35	34	30	28	30	20	23	24	31	32	43	51	42	43	48	43	47	50	48	41	47	45	39	33
26	30	26	35	31	29	23	27	27	28	35	29	27	21	26	27	22	24	24	25	24	26	26	39	36	35	37	32	35	31	22	25	24	24	34	38	49	50	46	54	53	49	54	41	46	42	42	34	32	35
28	31	27	30	33	29	26	25	29	31	29	30	24	29	24	25	26	26	28	29	25	24	27	31	36	42	37	37	34	40	29	26	18	28	32	42	54	46	48	49	54	44	47	42	45	40	38	42	33	31
20	29	29	31	27	35	24	23	30	27	32	26	28	25	28	27	20	28	27	26	25	30	36	29	40	41	38	41	39	29	28	28	21	23	21	32	48	53	48	54	51	48	48	43	43	38	36	23	27	30
23	31	30	33	29	31	18	34	35	28	25	27	26	27	32	28	29	26	32	29	27	36	38	38	36	44	37	39	41	38	38	26	31	22	28	33	48	39	50	46	54	52	53	48	41	40	31	33	33	25
28	26	28	30	30	29	28	28	25	25	24	26	28	24	31	36	35	30	34	29	33	29	38	36	46	47	41	49	43	45	39	26	26	26	30	33	38	51	44	45	56	46	46	37	46	38	35	34	24	31
28	30	31	30	33	32	26	30	32	32	26	20	24	23	26	33	29	29	30	38	33	41	43	42	42	45	45	39	46	41	36	36	31	25	30	32	36	33	40	48	48	47	59	55	46	41	35	26	32	30
28	34	27	30	25	29	33	31	25	26	31	24	28	24	32	30	32	35	31	36	36	41	34	40	45	44	36	42	44	40	37	37	34	26	29	29	38	42	38	42	43	51	41	47	42	38	42	43	31	29
27	24	33	33	32	29	29	32	27	25	24	21	20	27	28	30	33	33	33	35	31	41	41	42	39	46	40	47	40	40	39	38	38	33	33	32	29	32	42	38	38	40	45	46	53	43	41	41	37	35
29	28	29	28	32	34	32	26	28	24	30	28	25	26	27	37	29	28	29	37	39	38	45	39	41	42	38	43	37	43	39	37	35	44	34	32	33	28	30	37	39	35	44	33	46	43	47	47	40	45
27	24	31	28	25	28	31	23	29	25	25	23	28	27	29	26	28	33	33	40	36	44	34	42	41	48	49	45	44	42	48	43	37	37	34	36	29	35	33	34	35	36	30	35	41	41	37	39	49	53
27	26	32	30	28	31	32	23	25	25	26	22	28	28	35	29	32	26	37	31	36	38	39	44	41	46	40	49	51	50	50	38	40	37	36	34	32	27	35	30	40	37	34	34	32	38	41	40	49	45
26	30	27	24	27	31	34	25	23	29	27	21	25	24	29	29	32	28	33	36	36	31	35	42	40	39	43	44	42	47	42	42	38	44	41	40	38	46	51	54	45	47	44	42	44	39	38	40	48	37
29	26	26	24	25	31	31	29	32	26	19	24	28	33	32	32	28	32	27	38	33	34	33	42	42	44	33	37	40	45	38	42	37	43	34	44	44	57	46	54	47	53	50	43	43	41	43	36	39	38
32	31	31	32	29	36	34	31	39	25	30	32	29	23	28	26	33	37	30	32	32	43	40	38	36	37	40	43	46	40	39	41	36	33	40	45	50	52	59	66	69	67	58	53	45	50	41	40	34	36
33	28	35	31	33	29	32	37	38	32	30	29	27	29	31	36	32	36	37	38	38	33	35	34	40	42	41	43	46	48	41	38	33	36	34	40	43	62	77	80	94	88	80	70	61	49	47	49	41	37
29	37	30	34	40	34	36	34	38	30	29	25	30	29	32	40	26	38	39	32	37	35	43	40	40	42	44	42	39	34	34	32	32	34	32	37	46	65	74	87	88	83	82	90	74	68	47	34	36	38
31	36	35	36	36	37	35	47	35	36	25	25	32	30	40	38	44	40	42	36	40	35	39	40	43	41	45	33	39	35	40	33	32	29	30	26	43	56	66	76	75	75	74	76	72	71	56	49	36	34
33	32	37	36	38	38	34	36	33	38	27	26	32	40	43	53	59	48	39	37	40	42	39	41	36	38	32	37	39	37	32	27	27	23	34	33	43	47	53	49	63	63	69	52	64	60	52	37	36	38
31	29	40	34	36	32	38	29	29	28	28	29	28	43	50	53	57	49	46	41	36	39	41	40	42	33	39	34	33	31	38	30	25	26	26	27	37	39	37	43	52	56	54	46	46	43	42	41	36	38
28	32	32	31	34	36	36	35	35	33	36	33	32	45	49	53	59	56	46	37	33	33	35	37	34	29	31	34	33	29	38	32	25	21	24	26	27	29	32	46	41	51	49	40	37	44	46	42	32	33
32	27	32	33	34	24	26	34	28	33	30	32	41	43	48	52	49	42	41	40	32	29	32	33	32	37	33	22	33	35	36	30	35	26	25	23	28	30	34	36	46	48	50	48	37	31	33	38	27	30
29	30	30	24	29	28	30	23	30	30	27	28	37	34	44	43	40	29	37	27	32	27	34	28	34	26	38	35	38	47	40	39	30	31	28	24	25	23	23	31	40	48	51	46	43	34	42	43	42	35
34	31	33	29	33	27	21	27	32	28	31	32	33	35	37	34	35	31	29	21	23	21	21	28	33	30	41	36	44	48	49	36	34	31	24	26	24	28	29	37	39	50	57	65	47	51	45	44	51	36
40	38	35	31	29	30	25	26	28	31	30	27	30	30	26	27	28	26	23	25	20	24	31	32	34	44	42	50	47	58	52	48	45	32	29	26	26	28	29	35	42	58	68	61	59	68	63	57	50	42
38	36	33	41	40	32	33	29	32	28	26	32	29	28	23	24	19	22	23	23	29	25	23	32	38	45	46	58	66	61	53	55	42	43	31	29	21	32	41	36	36	57	73	75	84	73	78	70	54	56
40	44	41	39	45	45	43	38	32	34	31	39	24	25	24	26	23	25	22	22	21	29	24	31	41	42	51	65	69	65	62	61	49	40	35	33	25	27	37	42	47	68	71	81	86	83	72	64	62	49
37	46	44	57	50	50	43	40	34	45	39	36	30	32	31	30	30	19	26	26	28	31	34	44	47	54	56	57	63	62	61	64	56	49	34	28	26	26	37	54	56	72	75	75	83	83	66	71	57	54
40	47	51	44	50	47	47	46	42	50	38	42	39	37	34	27	32	29	30	32	31	31	41	38	49	53	50	61	57	69	62	57	51	47	38	33	33	31	34	38	46	61	62	75	63	63	66	67	56	47
40	44	49	47	58	53	50	42	47	46	44	47	49	41	40	38	37	35	34	34	35	42	43	46	44	45	55	54	54	56	57	56	56	40	52	43	39	35	42	38	45	39	52	52	66	55	54	48	41	30
34	42	48	49	47	55	49	50	54	46	48	39	46	48	42	42	36	38	35	35	35	39	43	40	44	45	42	48	40	46	48	49	49	43	47	43	44	40	42	31	43	47	50	46	47	49	36	34	27	32
33	33	40	37	46	49	50	54	45	47	43	46	49	43	48	43	42	37	40	39	38	37	37	34	35	33	38	31	37	38	32	40	34	41	48	38	40	38	39	39	37	36	36	38	36	32	31	26	22	25
34	36	41	33	36	39	47	48	49	43	42	49	52	39	43	40	42	44	42	38	36	32	37	33	38	29	30	31	29	26	29	31	32	32	37	47	30	39	31	41	37	33	26	32	28	28	28	26	23	28
37	36	25	28	28	31	37	36	38	34	40	37	39	36	43	36	39	37	39	34	33	36	33	32	35	28	24	27	24	26	21	19	24	33	35	37	30	35	32	37	33	29	24	26	26	24	27	36	32	33
41	29	35	27	28	23	37	37	36	36	28	34	35	37	36	35	35	34	42	33	32	28	31	27	29	25	23	25	20	23	25	27	25	35	32	32	30	35	33	32	32	23	23	27	35	34	38	38	43	42
39	39	28	27	24	29	22	29	31	27	34	38	32	32	32	32	28	34	31	30	33	29	30	30	34	33	32	31	28	24	21	21	25	33	39	31	28	29	30	30	30	24	28	34	35	34	35	46	57	55
33	35	33	32	26	23	27	26	29	27	32	35	32	30	35	30	31	33	35	33	29	33	25	31	31	29	35	28	37	27	32	30	33	34	32	33	33	32	32	25	25	26	29	32	40	41	47	54	60	64
34	34	33	32	26	25	25	23	24	26	27	25	25	31	32	27	37	28	29	28	37	33	34	37	32	40	39	41	40	38	36	33	29	37	32	33	30	30	35	29	24	26	30	31	38	42	56	61	60	61
37	40	35	34	29	24	24	20	22	25	22	24	27	30	24	28	25	31	27	28	34	27	32	37	36	38	39	38	46	45	38	37	35	30	35	33	35	29	29	25	29	26	33	34	32	39	52	56	52	72
32	34	34	28	30	28	31	24	25	21	20	26	22	25	22	22	24	32	29	33	32	30	33	33	41	39	37	37	49	52	48	42	35	36	33	35	39	34	35	33	29	24	25	26	26	38	48	53	56	53
37	36	36	36	36	23	23	24	24	26	25	19	27	25	26	24	23	24	26	27	29	29	33	32	34	33	36	40	39	43	41	40	40	34	34	34	39	35	33	34	32	25	28	32	29	30	35	40	40	42
38	37	32	29	28	24	20	25	21	21	26	24	28	28	21	23	21	27	31	28	33	31	35	34	32	32	33	35	41	42	35	39	29	32	34	31	33	25	34	33	34	29	28	26	25	30	30	39	36	43
35	34	33	31	32	26	31	27	30	24	26	24	28	24	23	26	20	23	24	28	30	32	33	32	27	38	30	30	31	29	30	32	30	32	32	36	33	35	37	28	27	28	26	26	27	28	27	30	35	39
35	39	36	32	31	26	27	29	34	18	26	29	28	27	31	25	23	24	27	29	21	30	25	33	34	35	33	29	32	32	33	38	32	29	29	35	35	37	33	36	35	29	30	29	24	26	25	24	29	35
40	34	40	36	32	29	33	31	35	33	30	32	31	32	27	32	34	28	24	27	31	28	35	31	36	35	32	25	30	31	30	28	26	36	25	31	36	35	37	42	36	34	31	22	30	26	27	33	33	39
35	42	41	39	37	33	33	37	34	33	28	33	41	37	38	36	33	32	24	32	28	24	34	36	40	34	34	31	33	29	37	30	29	26	30	38	40	41	42	37	36	40	38	38	35	30	29	27	30	31
42	38	38	39	40	39	31	37	39	35	36	33	39	43	40	43	34	32	35	27	28	32	39	37	39	43	37	35	39	34	32	31	30	28	38	36	40	35	44	41	43	35	37	34	30	30	29	26	31	27
43	37	43	32	40	40	46	35	34	36	35	34	39	44	49	46	51	47	43	40	31	29	29	31	30	36	39	38	30	37	33	32	29	30	30	40	43	44	45	40	44	42	40	34	32	28	28	30	30	32
46	33	36	39	41	38	42	32	40	34	36	42	43	38	39	56	51	44	44	34	35	33	30	34	34	32	31	36	32	39	31	34	30	34	34	32	37	43	45	49	44	42	34	28	35	30	35	23	29	27
42	43	47	37	30	40	35	36	38	33	36	38	42	47	43	49	54	47	48	36	35	26	23	30	28	33	34	35	35	34	38	32	26	32	32	32	38	35	41	39	36	40	36	29	25	27	27	23	24	22
41	42	39	31	35	37	40	38	35	31	33	34	34	34	44	48	48	47	43	41	38	26	22	29	24	27	26	35	30	31	29	28	27	34	31	28	32	30	46	33	35	35	33	28	28	32	28	31	21	22
33	37	33	32	35	35	37	27	33	35	37	32	35	38	37	44	41	43	41	40	35	32	27	25	18	21	27	26	26	27	27	32	29	32	25	36	29	30	34	36	33	34	34	29	27	24	26	29	31	28
34	36	29	34	30	34	39	39	33	29	37	35	35	35	32	35	38	38	42	32	30	26	24	26	27	23	23	22	28	28	28	26	32	28	28	23	28	29	30	36	32	35	26	29	21	26	37	31	36	31
29	30	29	34	26	30	28	31	26	31	33	33	31	28	37	33	36	33	39	34	35	36	33	27	23	23	26	23	20	25	27	27	25	28	23	27	25	27	32	36	33	32	25	24	23	29	29	38	35	41
36	27	25	25	25	27	25	25	31	24	24	36	30	32	34	32	26	36	31	33	31	29	30	25	30	24	21	23	23	27	24	22	28	25	26	18	24	24	35	28	35	26	26	19	25	33	34	41	37	43
25	25	24	31	26	25	30	29	31	31	26	29	31	32	36	33	30	23	24	31	31	33	27	33	26	29	23	27	24	20	26	26	24	23	21	29	24	31	29	26	23	29	24	22	23	27	34	42	44	42
20	21	20	24	32	36	35	34	33	26	25	24	31	38	30	30	26	27	27	27	30	34	35	29	29	24	26	26	29	23	23	19	25	23	23	19	25	23	23	21	25	27	20	24	30	32	40	35	41	37
24	23	28	27	34	35	39	31	34	29	26	26	24	35	29	30	27	23	28	25	33	30	30	29	26	25	32	33	25	26	19	25	24	19	20	18	25	24	26	22	22	21	19	20	25	35	35	35	40	32
25	29	25	35	34	38	45	35	36	36	26	25	35	34	37	33	29	28	25	30	33	27	32	28	29	29	32	27	25	21	25	23	21	20	22	24	24	24	21	22	23	19	24	28	25	25	28	32	34	30
34	25	30	36	38	39	42	39	32	27	30	27	29	35	45	34	31	32	22	25	26	26	22	26	27	33	33	35	27	21	17	22	26	27	25	24	26	20	19	18	19	20	20	28	24	26	25	25	26	32
38	27	30	27	36	42	45	42	36	33	27	27	34	35	36	33	33	31	36	29	26	26	30	24	27	27	26	35	30	31	26	24	19	25	25	29	27	22	19	22	23	22	27	25	22	26	26	26	29	29
32	32	28	30	40	39	41	40	42	30	34	23	32	38	39	39	36	30	29	28	29	29	26	25	24	28	31	37	29	26	25	26	24	32	27	36	29	31	28	20	26	21	22	23	25	24	21	25	25	26
30	37	32	34	37	42	34	41	33	29	27	26	33	28	42	36	42	39	35	32	33	26	21	22	20	27	30	29	32	34	26	30	26	29	33	33	32	28	28	23	22	23	21	26	18	23	24	29	28	30
36	35	30	29	34	38	37	38	34	28	27	27	27	36	32	35	43	33	36	32	23	30	25	22	24	29	32	33	30	26	27	29	32	29	33	39	30	27	25	27	23	23	26	25	23	26	24	19	27	30
39	29	34	29	33	30	39	40	32	29	27	25	25	36	27	40	31	37	34	31	29	28	21	20	27	28	31	36	35	30	29	32	32	31	32	31	30	29	30	26	25	23	27	24	26	24	28	30	36	36
30	31	27	23	29	31	41	34	29	16	25	24	26	30	27	35	32	40	32	29	26	26	21	24	27	32	33	35	31	34	34	31	31	27	35	29	27	27	25	19	20	20	23	22	27	29	27	29	31	34
41	30	33	25	30	32	30	27	30	23	20	25	21	25	28	26	34	29	33	26	28	19	24	24	28	38	32	32	30	34	35	34	35	32	26	35	31	32	31	25	32	25	24	25	24	24	22	29	29	35
33	28	29	29	32	28	30	25	30	22	26	25	25	20	23	27	29	28	21	23	22	22	29	33	30	26	28	36	35	37	37	30	33	30	28	32	26	28	27	31	32	31	27	26	29	23	26	29	31	33
[truncated: 206 more columns]

## Sheet: Fig 3c
20	14	15	17	20	17	21	16	19	18	19	14	21	15	18	17	19	15	19	18	18	17	16	17	17	18	18	20	18	19	17	17	14	18	15	18	17	19	17	20	17	21	16	15	16	17	14	13	20	15
22	16	23	21	17	15	15	15	20	19	18	8	17	19	21	18	20	12	14	16	10	16	14	20	19	18	16	19	22	16	16	21	18	14	18	19	16	17	19	15	20	11	18	18	17	16	18	16	17	15
15	19	20	19	18	18	19	16	16	14	16	21	19	18	13	20	16	20	17	18	17	18	19	14	18	15	18	18	15	21	14	18	16	17	15	19	16	16	17	16	18	19	20	16	16	15	17	20	19	18
16	23	19	20	17	18	16	17	19	20	17	18	16	15	19	16	18	17	19	16	20	17	11	21	18	18	16	17	16	19	22	17	15	13	15	16	17	16	14	20	14	21	18	18	12	16	15	20	14	17
17	18	19	16	16	17	15	20	17	15	21	17	20	19	19	15	17	13	15	16	13	20	19	22	17	18	17	18	18	18	18	13	18	14	21	15	18	13	18	17	21	18	16	12	17	16	18	18	15	21
17	19	24	16	18	18	18	19	22	21	14	18	16	15	16	16	15	16	16	15	19	16	18	15	16	14	17	22	17	16	17	19	21	22	14	17	16	17	17	18	17	18	17	15	16	18	19	17	15	16
21	18	15	19	20	21	21	22	17	15	18	17	14	16	14	17	15	20	18	20	14	17	18	20	19	18	16	16	18	18	16	17	19	19	19	17	17	18	15	17	18	21	20	15	17	16	21	19	20	14
14	18	18	18	13	19	14	16	15	20	19	18	14	17	22	16	19	15	20	17	13	21	17	17	17	21	14	19	17	15	19	15	21	17	17	18	16	16	15	17	15	13	11	18	16	19	17	18	17	18
20	18	20	17	16	18	19	21	18	12	16	15	16	18	18	16	18	14	20	18	18	16	17	18	19	22	16	15	14	19	17	18	17	19	19	17	21	23	17	14	16	16	19	18	17	13	17	20	20	18
15	22	18	21	17	17	15	17	19	16	14	16	14	18	21	17	17	17	15	10	18	15	21	14	16	15	23	19	19	15	21	18	23	20	18	18	15	20	15	20	16	17	17	19	17	19	21	16	17	9
22	22	19	17	16	20	18	17	15	17	14	17	21	17	17	17	15	16	15	18	19	14	16	21	19	21	18	17	18	20	18	18	17	15	18	17	15	16	13	19	21	19	19	21	15	17	14	13	19	16
20	17	20	13	14	15	11	18	19	19	16	18	21	19	16	18	19	19	18	17	19	14	14	14	15	15	18	17	18	17	13	13	17	15	17	13	19	15	19	21	18	17	18	18	21	20	16	8	17	18
22	19	21	18	21	18	20	17	20	19	22	17	19	19	17	17	17	15	18	22	22	17	18	16	18	16	17	16	13	18	17	20	19	18	15	17	16	17	18	17	15	18	18	17	20	15	20	15	19	17
16	22	12	17	19	20	18	17	18	16	17	17	24	19	20	13	17	20	19	13	6	19	13	18	19	18	20	15	20	20	18	16	17	15	16	14	13	17	17	16	17	19	15	14	15	19	19	15	17	15
18	20	17	17	15	15	19	19	16	15	13	17	14	21	19	19	20	18	20	17	19	15	17	19	19	15	18	15	16	17	20	16	17	15	20	16	18	18	16	15	13	16	15	16	15	12	19	18	16	21
14	20	18	15	18	19	21	13	18	16	21	21	21	15	17	21	19	17	12	16	19	14	21	18	14	18	14	15	14	13	16	18	15	18	18	16	17	16	14	20	15	18	15	15	18	15	20	16	19	19
16	20	18	18	18	17	15	17	22	19	18	16	17	19	17	15	16	17	14	21	15	18	20	18	19	16	19	20	16	17	17	16	19	19	17	18	20	17	12	18	18	17	17	18	22	16	16	16	19	16
19	15	19	18	21	22	17	14	19	20	15	19	18	20	17	26	24	21	16	13	18	19	18	11	13	19	17	20	14	19	16	15	19	16	17	18	17	18	20	18	19	13	14	14	21	19	22	18	17	15
19	19	20	17	20	16	18	19	18	21	18	14	16	15	13	14	19	12	15	15	20	18	18	19	22	15	18	18	19	16	18	19	17	21	16	18	17	24	19	22	17	16	17	18	19	16	15	21	19	21
20	18	17	15	17	17	20	15	17	16	23	18	19	19	16	18	18	17	17	15	18	20	19	18	15	21	18	18	16	15	15	16	18	17	19	13	15	14	18	16	18	20	16	16	17	18	14	16	15	18
19	19	18	21	17	19	16	18	17	17	20	14	16	18	21	16	19	17	19	18	18	20	18	20	6	20	16	16	19	19	19	18	18	16	17	16	16	12	18	18	16	13	11	20	16	18	13	17	18	18
20	20	20	17	19	15	16	14	16	16	18	18	11	20	17	18	18	23	19	16	18	17	17	17	15	16	15	17	15	14	15	19	12	15	18	13	23	11	14	16	19	16	18	16	15	14	18	19	16	14
15	17	15	20	20	19	21	15	19	20	22	16	18	17	20	19	21	16	12	16	14	14	18	17	20	18	21	18	19	18	17	14	16	19	17	15	14	20	18	19	15	17	16	17	22	16	17	16	18	16
20	17	18	15	13	10	17	16	19	15	15	19	20	19	16	16	17	16	15	19	15	18	16	15	16	17	17	19	18	23	17	14	11	17	20	17	20	14	18	18	16	19	20	15	19	15	18	14	17	14
15	17	19	17	21	20	17	17	19	22	18	19	17	19	16	12	16	14	20	18	20	14	19	16	21	14	19	17	18	21	15	17	15	20	19	16	18	20	20	20	19	17	17	16	12	15	12	16	17	20
16	19	20	14	21	16	23	16	18	15	20	18	22	18	21	15	17	18	20	19	16	13	17	19	18	17	16	11	19	15	16	17	6	15	16	19	19	22	17	17	12	21	18	17	14	16	20	17	20	13
19	20	18	22	22	19	18	20	15	21	21	19	16	16	21	21	18	17	16	16	16	17	17	17	16	16	17	15	18	17	18	19	23	18	22	15	18	15	17	18	22	18	16	18	17	18	18	20	17	20
19	15	17	21	16	17	15	22	17	22	16	19	18	23	26	16	17	15	17	18	16	18	9	18	19	17	18	21	13	16	12	13	16	12	16	17	20	20	19	17	17	17	17	19	19	14	13	19	17	17
16	20	24	18	19	19	21	15	18	15	13	18	18	13	15	21	18	18	17	13	17	21	21	17	20	13	19	15	19	19	19	15	15	21	21	18	18	16	19	16	19	17	16	17	17	12	17	14	19	17
16	21	17	17	18	16	17	20	15	17	15	16	21	18	21	16	19	19	20	19	20	15	17	17	18	19	18	15	18	17	20	22	20	16	17	18	18	14	15	16	17	19	21	23	13	19	16	22	21	20
16	21	16	18	14	20	19	20	17	21	15	22	20	18	17	16	15	16	20	17	15	11	14	21	20	16	21	16	17	14	14	15	18	14	19	17	19	14	18	18	20	18	14	14	19	15	18	17	16	16
19	19	23	23	20	17	17	18	17	15	17	16	16	18	17	20	19	20	17	21	19	16	16	19	17	16	18	18	13	16	16	25	16	18	12	22	18	18	16	16	15	13	21	18	19	16	21	14	19	18
18	19	22	19	16	20	16	19	18	19	18	18	15	16	18	18	14	17	15	16	19	22	17	19	15	18	18	16	18	15	14	15	18	15	17	11	17	14	20	24	22	22	15	16	13	19	15	14	14	17
20	19	17	23	19	20	16	15	17	15	17	19	16	18	18	19	21	17	16	15	16	17	16	18	18	18	20	18	18	17	17	20	19	17	18	17	13	11	15	14	16	17	15	20	14	17	10	16	14	16
21	20	17	14	17	18	18	16	14	16	18	22	16	17	17	12	17	17	18	15	16	15	17	20	17	18	21	17	22	23	18	14	14	19	15	15	16	17	17	18	17	20	16	15	16	16	10	16	12	12
17	16	19	15	16	14	16	17	14	19	22	17	17	16	18	22	17	16	15	19	13	20	12	18	17	20	21	21	16	15	19	17	19	18	17	18	19	17	23	18	15	18	15	13	15	15	17	16	20	16
15	23	20	18	17	17	18	21	16	18	17	20	17	20	17	14	17	11	16	15	14	18	21	20	17	15	18	17	17	17	16	14	16	16	20	18	16	16	17	16	22	18	18	17	15	12	17	18	15	19
14	16	19	17	18	16	17	19	19	19	20	17	16	15	20	13	17	14	17	15	17	18	21	20	20	20	17	20	20	18	17	19	16	16	15	13	18	18	24	19	12	17	16	16	16	19	12	18	16	20
21	22	16	19	17	15	22	21	14	13	19	19	20	14	20	19	24	16	17	19	18	18	15	16	15	16	17	14	23	24	18	21	16	13	17	13	20	18	16	16	18	19	15	18	15	20	18	20	10	16
17	18	17	22	18	15	12	19	15	17	16	19	16	19	18	17	17	9	12	14	19	21	17	18	19	17	17	17	16	21	18	19	14	20	18	14	15	15	18	17	14	20	18	16	18	21	13	20	17	19
22	18	17	21	21	18	20	16	20	16	16	14	16	15	15	15	14	16	22	19	15	13	16	16	17	20	15	17	17	23	15	21	15	16	19	21	19	20	18	16	18	16	18	15	16	20	18	18	17	19
21	16	14	20	22	23	17	16	18	18	18	20	17	18	16	20	12	18	16	18	17	13	17	18	18	16	19	15	19	19	17	17	15	18	21	19	15	17	14	18	18	14	17	17	19	18	12	17	18	18
26	22	20	16	14	20	16	20	18	18	14	16	18	17	17	12	15	17	14	18	14	19	16	20	16	15	16	17	16	15	17	19	16	16	19	19	19	15	15	16	19	21	19	17	15	18	21	12	14	15
16	14	19	16	17	21	14	16	16	23	16	19	13	17	20	18	17	17	17	16	21	16	18	13	19	15	20	16	17	18	16	16	17	18	15	17	17	19	19	16	18	16	19	19	18	15	15	13	12	20
18	13	23	18	14	6	16	18	15	18	17	16	17	18	17	19	17	16	14	17	17	18	19	15	16	16	18	15	15	16	16	21	19	20	15	14	12	13	18	13	17	17	20	20	20	15	18	15	15	18
16	20	23	18	19	19	19	20	16	16	17	19	20	16	15	15	17	19	20	23	15	17	15	15	18	18	17	16	23	17	20	13	20	15	23	19	16	17	16	21	12	21	18	18	16	19	18	20	17	18
15	12	15	16	16	18	17	22	18	18	17	16	14	17	16	15	18	17	17	15	21	14	20	16	18	22	20	19	17	15	16	14	17	14	15	15	22	19	17	14	12	14	17	20	14	19	19	21	18	23
20	21	19	17	20	16	12	17	18	16	19	18	17	22	13	17	16	16	22	18	15	15	18	16	19	15	17	18	18	18	17	20	16	18	16	19	17	15	14	19	21	18	16	18	16	15	15	16	14	18
22	18	17	19	17	13	18	17	19	16	19	15	16	17	18	14	17	19	19	21	16	19	17	19	15	19	18	18	19	17	18	18	17	16	15	13	19	20	22	16	17	15	15	13	18	16	13	18	20	14
16	17	17	17	21	20	18	20	15	18	13	18	16	16	16	16	18	18	16	14	19	17	21	18	19	17	13	19	16	18	16	18	18	17	20	20	17	15	17	16	14	19	11	16	18	19	18	17	17	21
14	12	22	19	17	18	19	17	17	16	19	15	13	21	16	18	17	16	17	18	18	18	17	14	14	14	15	16	17	17	15	17	14	18	15	15	13	17	20	15	15	16	21	15	18	18	18	14	20	18
16	17	18	17	17	17	21	20	15	20	12	18	18	15	16	18	20	20	18	18	13	22	18	18	19	20	21	17	19	20	17	15	16	19	18	21	15	19	15	17	10	12	15	17	17	16	22	16	21	9
17	18	12	21	19	21	16	16	17	19	21	18	16	16	15	16	18	15	14	17	16	23	23	17	15	13	14	16	13	12	16	19	21	16	18	13	19	15	20	18	16	17	16	18	16	20	16	20	17	20
22	21	16	13	20	17	16	15	16	19	17	19	15	17	16	17	16	17	18	18	19	18	21	17	21	16	19	18	21	18	16	17	18	14	16	14	18	16	13	15	19	21	16	20	16	15	15	18	13	14
15	15	18	20	20	20	18	16	15	18	19	16	11	16	17	21	20	16	16	19	16	22	19	18	10	15	20	15	20	18	23	15	17	19	21	17	14	18	14	18	14	17	9	17	19	17	17	13	18	14
18	23	23	15	17	15	17	16	17	17	18	20	21	20	17	14	15	16	17	17	15	17	17	18	18	19	15	16	19	19	21	19	19	12	18	15	23	12	18	18	17	21	20	18	14	16	16	16	19	16
20	11	19	17	17	20	18	21	16	20	17	19	20	16	16	17	22	17	14	15	18	17	15	12	17	17	20	18	16	18	16	20	12	19	20	18	17	23	16	19	18	18	17	16	19	20	17	14	15	17
21	21	19	20	20	16	17	17	15	15	15	15	17	20	19	20	15	17	17	11	19	19	12	16	21	14	19	17	19	17	23	19	16	17	15	16	16	17	15	16	12	17	18	15	17	14	20	14	18	17
21	17	16	20	20	19	14	18	17	21	23	19	14	16	17	17	15	17	16	19	18	18	16	17	17	13	14	14	19	17	18	14	20	17	23	13	16	14	23	21	17	14	16	17	15	17	14	18	21	20
19	21	20	22	18	17	16	17	15	17	14	16	15	20	22	18	18	11	19	18	18	21	16	16	16	20	17	22	16	19	18	20	18	19	18	14	16	15	14	19	16	17	16	18	17	21	11	13	15	13
18	19	21	19	22	15	20	17	19	15	18	22	22	19	17	19	17	21	10	13	15	18	21	22	14	18	14	19	17	15	16	17	17	20	18	18	19	16	19	18	18	17	16	12	19	14	19	15	18	16
14	23	19	21	17	17	20	23	21	12	21	15	19	15	18	19	18	18	13	21	21	19	17	14	15	19	15	12	18	16	20	14	22	17	15	12	17	21	15	16	10	22	16	19	16	23	19	23	16	19
19	19	11	18	15	21	17	16	19	15	17	20	15	17	15	15	24	17	19	17	19	16	21	22	18	14	14	12	17	14	16	16	17	19	20	20	18	18	16	16	12	17	18	16	13	18	18	20	15	17
18	18	17	19	18	13	17	15	16	20	20	16	12	17	18	20	18	11	9	19	22	17	18	17	21	16	22	20	20	15	14	20	18	19	17	15	18	18	17	19	16	18	21	15	15	16	15	20	15	19
19	17	16	18	16	14	19	19	16	15	19	18	17	16	17	17	19	21	15	17	17	13	18	17	12	21	20	22	19	14	18	17	17	17	15	17	16	18	16	19	13	12	14	14	15	14	18	18	15	18
16	18	18	19	24	19	13	18	16	11	18	14	18	20	22	15	19	16	19	14	16	18	13	17	16	19	18	19	17	20	16	17	18	17	19	21	19	17	16	15	18	17	15	19	16	16	17	13	16	15
22	20	20	18	15	15	20	16	18	12	14	19	19	18	15	17	14	17	14	21	18	17	18	13	21	18	19	14	19	18	21	12	14	15	17	16	17	14	19	14	22	17	20	14	18	13	23	18	16	15
17	20	20	17	17	22	21	16	15	15	19	17	13	19	17	20	19	19	15	18	12	16	16	18	17	14	19	17	20	14	14	16	19	21	16	17	17	20	19	18	13	17	20	20	18	21	15	15	20	15
18	22	19	19	14	16	16	14	17	16	12	19	20	16	18	13	16	17	17	14	16	20	19	20	17	17	17	19	14	19	15	15	17	19	17	18	21	18	16	16	21	15	16	18	16	17	18	15	18	15
20	16	16	19	21	20	17	13	16	21	14	20	16	15	20	21	17	19	18	17	15	15	14	13	14	19	19	23	18	17	14	18	16	15	20	16	16	17	22	18	21	14	17	17	19	20	20	17	15	11
17	19	19	13	16	18	22	20	20	20	18	19	19	20	22	16	13	16	19	17	15	16	18	20	19	16	23	15	16	16	17	18	17	18	10	19	16	20	16	22	19	22	16	18	17	17	18	15	15	18
17	19	20	20	17	19	19	21	16	17	19	19	17	14	17	15	17	16	15	17	17	20	11	18	15	21	16	22	16	21	15	20	21	18	20	16	17	19	24	23	19	17	13	18	16	18	16	16	16	19
20	20	15	19	15	16	17	21	18	16	17	15	17	20	21	19	19	15	21	15	20	16	16	16	20	22	19	19	16	16	17	10	14	19	16	19	20	22	17	16	15	16	14	15	11	15	17	21	18	23
16	18	19	22	21	21	13	15	16	16	15	15	14	15	19	20	16	18	17	14	18	14	19	21	18	16	20	16	20	16	16	16	22	19	17	15	16	17	18	13	18	21	16	20	12	16	18	16	14	12
17	18	18	18	19	17	15	17	22	18	18	19	18	20	18	15	17	12	14	21	16	19	15	22	22	19	20	15	17	24	18	16	21	16	18	17	18	19	18	17	17	11	16	17	15	15	17	15	21	18
21	20	14	13	24	18	15	14	15	22	18	17	15	21	19	19	19	17	15	11	17	15	15	17	17	15	17	23	16	20	17	13	16	18	20	20	14	16	17	17	19	14	17	16	17	19	14	15	13	18
19	21	20	20	21	16	20	17	18	19	18	17	16	23	15	18	17	14	17	20	23	21	16	17	15	15	17	19	15	15	18	18	16	17	16	17	19	19	18	21	15	13	19	16	22	17	18	16	20	24
16	20	16	22	14	25	16	20	18	15	18	17	16	16	19	19	19	16	16	19	14	14	15	16	18	13	16	17	20	18	18	17	18	17	21	19	19	17	15	23	14	16	14	14	20	18	16	17	18	18
17	16	17	21	16	21	15	19	22	19	17	20	19	13	18	19	19	16	14	15	19	21	14	17	14	18	17	13	20	17	17	14	20	15	21	17	17	16	22	19	21	20	16	14	17	19	18	15	15	21
18	15	18	14	17	15	20	18	17	14	21	17	18	21	16	21	19	17	17	15	16	18	22	19	17	15	16	16	13	13	18	14	17	20	14	17	12	21	16	19	16	14	17	16	18	14	16	17	21	14
16	17	16	15	19	16	17	18	21	19	16	14	16	14	17	16	17	17	16	20	18	26	16	18	16	25	20	19	17	17	16	16	17	18	19	16	14	20	16	17	16	16	16	14	19	15	18	17	18	19
24	17	17	19	17	20	17	17	18	22	16	21	19	18	15	17	19	16	19	15	17	17	19	19	18	14	17	14	13	18	18	15	13	14	22	18	17	13	17	16	21	18	13	19	16	20	16	20	13	16
17	16	19	20	14	20	17	16	14	18	18	20	16	13	16	17	20	19	14	15	17	19	19	18	19	16	20	20	19	19	16	20	15	19	14	17	16	18	22	19	19	19	18	18	15	10	13	15	16	21
12	17	16	17	19	15	23	15	19	19	15	18	22	16	19	16	18	20	14	19	17	15	19	17	20	15	18	19	17	20	10	16	16	15	19	21	16	22	16	17	13	19	22	18	17	17	17	18	20	17
18	14	19	18	18	18	20	17	16	18	25	16	19	13	15	18	16	17	16	16	16	15	17	18	12	19	16	21	20	17	18	17	20	17	21	15	17	18	18	18	19	13	17	17	19	15	20	13	18	19
18	19	17	17	17	16	17	16	15	12	15	19	18	18	16	20	19	19	19	19	18	17	21	19	21	18	19	13	20	19	18	19	18	19	15	19	16	18	20	15	20	15	19	15	17	15	17	14	16	18
19	18	19	19	18	18	19	15	20	16	18	17	18	16	20	22	17	17	16	20	22	16	16	15	18	20	22	19	16	18	20	18	13	18	19	19	15	17	17	19	12	17	17	17	21	17	17	16	20	20
18	23	15	22	16	20	20	18	23	17	17	15	15	19	17	18	14	17	18	19	18	18	18	18	13	21	17	16	18	16	21	19	22	17	17	16	21	17	21	20	14	12	15	17	17	18	18	14	20	19
22	13	20	19	22	19	15	17	17	17	18	16	19	16	18	19	17	16	16	17	14	17	17	18	18	16	19	24	17	22	18	17	12	18	21	18	17	16	15	17	20	16	15	15	17	21	19	17	15	18
20	23	22	19	18	17	15	19	19	16	16	18	19	20	21	21	15	14	18	19	20	17	16	14	17	16	21	12	17	19	21	19	18	17	14	16	15	19	18	15	15	14	19	19	21	18	15	18	15	17
20	18	15	19	16	20	20	17	20	20	19	17	21	15	15	16	14	22	17	15	20	19	19	22	18	15	16	21	20	18	15	15	23	15	20	17	18	17	21	23	18	21	18	13	16	18	19	16	15	17
19	17	19	19	17	17	18	21	22	20	16	23	19	25	22	20	17	17	19	16	21	20	16	17	23	27	17	18	16	16	15	16	16	17	16	15	17	22	20	9	21	14	26	21	20	19	15	21	19	19
20	20	18	19	26	23	23	20	23	18	15	19	23	21	20	19	21	21	21	16	16	18	22	19	20	17	17	15	12	18	15	14	17	20	19	22	17	14	14	21	22	13	14	21	20	17	19	16	20	19
19	18	19	16	22	17	22	20	26	24	17	16	15	20	16	17	21	21	16	18	19	19	17	18	17	25	19	22	18	16	21	16	17	15	15	14	19	20	21	19	21	17	19	15	22	20	17	18	20	22
25	23	20	19	17	20	22	22	21	20	20	25	21	22	18	19	22	19	19	17	17	19	17	20	19	20	17	19	17	19	17	17	19	13	21	10	20	17	20	22	26	22	20	15	20	19	19	21	19	21
23	18	20	19	21	24	20	21	19	23	25	22	21	23	18	26	23	23	21	23	19	21	19	19	22	23	22	21	19	19	16	15	17	17	21	14	16	17	25	18	21	17	21	22	21	18	22	20	16	25
19	20	23	22	22	22	20	20	20	16	18	16	21	23	19	23	17	23	18	20	22	19	20	22	23	22	19	17	20	20	20	18	12	22	21	20	19	19	18	19	19	16	17	21	18	17	20	22	21	17
16	21	23	27	22	22	18	24	21	18	26	18	22	23	21	18	19	19	23	17	23	22	20	21	20	22	23	24	21	24	22	22	20	19	20	16	19	19	16	19	17	17	27	21	20	18	18	21	20	22
26	23	23	21	25	18	26	22	21	22	22	24	20	23	20	18	21	19	24	22	18	18	19	17	23	21	21	18	19	24	20	20	18	18	17	19	21	18	17	17	21	12	22	18	18	19	19	26	22	21
22	22	21	24	25	22	24	20	22	22	24	25	23	22	21	23	21	25	21	20	21	23	24	25	19	19	20	18	20	20	23	19	21	24	20	16	22	18	19	19	20	17	19	20	23	21	19	17	20	16
23	24	20	22	20	23	20	21	26	24	20	20	30	19	23	20	21	18	19	19	17	20	21	23	25	22	23	23	18	22	20	21	21	17	19	18	21	22	21	19	20	26	21	16	15	17	18	16	19	17
21	22	22	21	21	27	25	25	22	26	27	28	20	24	16	24	24	21	15	23	23	22	22	20	22	24	23	25	20	22	17	18	18	17	16	15	18	21	21	17	20	15	20	18	17	25	18	21	20	22
18	23	27	25	18	19	23	26	25	22	23	23	28	24	22	21	22	22	19	17	21	19	17	21	25	27	20	19	19	15	16	19	17	22	19	20	15	23	16	22	16	23	20	16	16	17	20	20	21	19
18	22	22	26	26	25	22	20	24	19	22	25	21	22	28	25	22	23	19	19	22	23	23	20	19	17	16	18	18	15	20	17	21	19	17	18	18	23	20	20	22	19	18	18	21	25	20	20	17	24
23	17	23	23	26	24	23	20	22	19	26	21	24	23	22	21	21	17	19	15	17	16	13	21	20	21	25	21	20	21	17	19	16	20	21	20	22	17	20	21	20	18	21	21	21	19	19	19	19	14
27	22	22	20	20	21	20	21	22	19	21	29	19	22	20	20	18	22	24	19	22	16	20	18	24	19	21	21	23	21	16	19	20	19	16	16	19	17	20	17	22	20	11	18	17	17	22	22	20	21
19	20	19	25	23	23	24	22	27	23	23	19	26	19	19	18	18	19	21	21	22	17	18	17	20	17	20	19	19	18	21	13	20	16	21	17	27	18	21	18	13	17	19	20	19	18	18	18	23	21
21	23	24	21	24	19	22	21	19	25	23	22	24	15	19	20	23	20	22	18	20	21	17	23	17	20	18	22	16	16	22	23	18	23	20	21	20	20	19	16	20	19	18	19	20	21	22	21	23	23
19	22	21	20	22	20	19	20	24	23	17	26	19	21	18	23	19	19	16	21	21	21	24	20	20	18	24	24	22	22	16	21	17	19	18	22	20	20	24	19	15	16	17	18	19	19	19	18	24	23
25	24	22	20	23	24	21	22	19	21	19	19	20	20	16	20	19	22	21	20	19	18	18	19	21	26	21	21	25	18	22	15	21	22	20	21	18	21	20	19	20	17	17	19	20	17	21	23	18	19
20	18	20	19	21	20	17	23	25	25	22	16	19	18	21	19	19	21	22	19	21	17	19	15	22	21	22	23	23	17	20	20	19	19	19	22	23	19	19	19	13	9	16	19	18	19	21	22	18	24
24	20	19	22	21	19	19	19	17	21	17	23	24	23	20	21	20	22	21	21	18	20	23	16	20	20	18	22	21	26	20	19	20	16	18	22	24	16	17	15	28	19	18	17	18	15	19	22	22	21
20	21	19	17	20	18	19	18	19	20	23	21	21	16	23	24	14	17	19	22	16	18	15	20	19	27	20	22	21	18	18	20	23	21	17	22	20	21	20	21	15	18	13	13	22	16	19	21	27	22
29	22	25	16	17	21	19	20	20	17	21	23	23	22	23	19	18	18	16	23	17	21	17	21	18	21	16	20	20	21	21	22	20	17	22	19	21	21	28	20	20	22	21	22	14	14	20	18	22	19
23	20	19	21	21	20	23	18	20	22	19	21	17	22	17	25	23	18	18	18	23	11	21	19	21	21	23	24	25	21	15	22	21	25	19	22	21	24	21	21	22	20	19	17	20	20	16	20	17	27
15	21	22	21	23	23	19	22	21	24	19	15	22	21	22	23	16	21	21	19	19	20	19	17	24	20	21	21	22	17	26	22	23	20	20	24	22	23	22	18	18	18	21	21	17	18	19	20	22	22
21	20	24	18	21	23	20	24	18	20	23	25	27	20	22	23	24	19	22	15	19	19	21	24	21	17	19	21	24	23	20	22	19	18	18	25	21	20	17	23	20	25	20	16	16	20	22	22	20	19
21	19	22	15	21	22	29	29	25	22	21	22	24	24	22	21	18	21	20	21	17	17	18	20	16	26	16	18	18	27	20	19	20	19	21	26	24	23	23	19	23	17	16	16	18	18	23	24	26	25
19	20	20	18	25	25	28	23	29	18	27	25	26	22	26	23	17	20	18	27	22	25	22	25	20	16	20	19	22	21	20	14	24	23	27	26	25	24	22	22	19	18	21	20	22	15	23	21	26	24
20	21	19	24	20	22	21	22	33	22	28	21	25	23	24	24	22	18	17	20	19	22	20	19	19	24	23	26	21	18	19	22	22	20	17	21	24	26	21	19	16	20	19	17	16	19	18	23	26	23
18	27	16	24	26	21	27	27	21	24	23	25	23	24	25	24	26	17	23	17	20	21	23	18	22	21	19	25	20	26	17	24	19	20	26	23	22	21	24	20	18	20	19	18	21	21	22	27	15	27
28	25	31	30	32	26	29	26	25	27	25	24	24	26	22	25	17	22	18	20	23	18	16	22	23	20	24	21	22	15	26	22	19	21	23	21	23	19	23	23	24	18	20	20	24	17	18	16	22	23
28	28	21	23	27	27	25	26	28	28	28	25	20	19	18	20	20	20	18	19	15	20	20	22	19	20	17	20	28	23	23	18	20	20	22	26	20	20	21	23	20	18	16	21	16	17	19	21	19	19
27	30	28	34	27	32	26	27	21	24	19	27	24	20	25	22	20	24	18	19	20	21	22	15	18	18	16	16	22	22	22	19	25	22	22	22	27	18	21	18	20	25	19	24	17	21	19	19	20	21
29	33	34	29	27	26	30	28	21	25	16	27	25	25	20	23	21	24	20	19	19	19	24	17	18	19	16	21	22	21	30	21	17	18	22	23	22	22	23	20	28	21	21	21	20	20	20	20	20	17
25	30	30	28	33	25	26	29	26	26	21	19	20	16	17	26	15	17	17	22	21	20	16	16	18	21	21	18	19	19	23	23	20	19	18	22	24	22	23	21	17	24	23	23	22	17	18	19	24	20
30	28	34	30	32	36	26	29	20	25	27	23	21	19	21	22	19	19	21	19	18	20	20	21	18	16	17	19	18	19	20	18	20	25	26	20	25	23	26	21	22	25	23	20	16	20	17	21	19	19
28	30	27	29	33	29	27	25	26	27	24	23	15	21	22	18	19	18	20	19	23	18	22	19	19	16	22	20	26	20	17	23	22	24	21	25	21	21	20	24	21	23	22	21	21	18	20	25	17	22
32	25	25	29	23	23	30	25	24	24	22	16	23	24	21	20	19	18	25	24	20	21	21	23	22	19	18	18	22	20	23	20	19	21	19	22	25	24	18	18	18	23	18	21	19	20	26	21	18	16
27	26	28	31	23	27	21	21	22	25	23	23	22	20	24	19	27	19	21	22	18	21	21	22	18	20	18	15	15	17	18	22	23	21	15	20	23	18	23	21	20	20	22	24	24	21	21	18	21	24
29	25	30	24	26	18	26	25	29	20	25	22	22	25	21	24	24	29	26	23	23	23	21	20	21	20	18	20	21	26	19	21	19	18	18	17	18	20	20	12	24	22	24	19	26	21	21	19	23	18
24	26	23	22	25	26	21	18	20	19	24	19	18	22	21	28	22	21	22	23	23	23	17	23	23	19	22	22	21	18	20	20	24	25	19	19	17	19	20	23	18	21	19	19	23	19	22	21	19	19
28	23	22	23	22	22	19	22	20	20	18	20	26	22	22	21	24	21	16	25	25	21	24	26	21	25	19	24	23	22	24	20	19	21	20	22	20	15	19	19	13	21	20	20	20	19	23	21	20	17
21	24	21	19	21	25	21	20	20	22	20	21	20	20	20	23	23	27	21	21	20	21	20	19	21	27	18	28	21	26	22	24	19	24	22	20	22	21	23	17	23	19	18	19	19	25	25	21	19	18
21	18	24	19	20	17	17	20	24	20	22	17	21	20	20	23	22	22	20	24	26	24	22	21	22	22	24	22	22	20	22	24	25	25	17	23	21	24	20	19	19	19	20	15	23	17	20	24	24	18
21	19	19	23	19	19	19	19	15	14	21	20	23	19	19	22	22	17	21	20	19	25	23	19	20	24	21	21	21	25	28	25	26	27	24	21	21	19	23	17	18	21	17	19	20	21	18	14	20	18
24	20	23	21	19	22	17	18	16	18	18	20	16	20	22	19	22	17	19	18	17	22	17	21	20	23	25	25	21	20	24	25	29	26	29	18	27	21	29	20	23	22	21	19	20	19	19	21	18	19
26	25	17	20	21	19	20	17	15	19	22	23	19	19	19	19	18	19	15	23	17	19	21	22	22	22	19	24	25	26	23	24	27	25	24	25	24	20	23	24	16	17	16	19	18	17	20	19	18	17
21	22	19	24	23	27	19	17	18	18	15	16	19	18	18	17	16	22	19	17	18	17	19	20	21	18	23	20	27	21	25	21	29	32	30	31	28	25	26	23	18	19	19	15	22	21	17	18	16	20
24	26	20	24	21	28	22	23	19	22	17	23	18	17	18	18	19	19	19	18	19	20	22	23	21	21	15	21	13	20	27	20	27	20	32	30	29	24	28	22	24	23	21	21	14	20	19	22	16	21
23	28	29	24	26	23	20	20	17	18	15	17	18	23	17	18	13	17	16	22	23	19	19	15	23	22	22	18	22	19	23	23	26	24	25	26	27	24	25	21	22	23	25	23	19	17	16	17	20	23
27	30	26	26	27	23	24	19	23	18	19	19	16	18	20	18	16	25	17	19	17	15	16	22	16	17	18	19	13	22	22	23	25	27	27	29	27	28	23	26	25	22	18	15	17	16	20	20	21	15
24	21	23	28	23	24	22	21	21	21	21	21	20	16	18	19	14	16	15	18	15	21	21	22	17	20	18	24	27	21	24	18	27	23	31	23	27	23	26	20	23	21	18	18	19	17	21	21	15	19
26	25	26	22	19	20	19	14	16	21	19	21	20	20	16	17	18	16	16	18	18	18	23	21	24	21	24	19	22	23	24	21	21	27	23	25	24	23	18	20	25	20	21	16	18	20	16	19	23	22
19	23	22	20	25	22	23	20	17	20	17	16	16	20	19	18	16	19	18	20	18	21	20	19	19	25	21	26	21	23	29	21	21	23	26	19	22	17	20	20	18	17	18	18	21	21	25	18	17	22
23	25	24	23	19	23	20	17	18	17	20	20	24	19	21	19	17	13	19	21	23	18	18	19	23	23	20	23	23	26	25	29	24	24	21	26	21	22	15	18	19	24	21	22	18	22	14	22	20	23
20	18	22	22	24	22	20	18	19	22	18	20	18	22	22	23	19	18	20	18	21	19	20	19	18	20	21	25	20	22	23	17	21	23	21	20	17	20	25	21	24	15	18	21	21	18	19	18	17	24
23	22	23	19	23	19	23	22	23	19	22	16	21	20	19	17	16	15	18	16	16	19	21	13	22	22	22	23	24	20	25	23	23	20	17	25	19	22	20	20	22	20	24	23	19	19	20	16	19	16
21	21	20	23	23	24	19	18	22	19	22	19	20	19	17	17	19	22	19	17	20	20	20	19	16	20	18	21	19	18	19	21	19	23	23	17	24	19	20	22	20	23	18	17	17	22	19	20	20	22
23	24	26	21	23	13	20	22	15	19	18	18	16	20	23	20	23	16	19	12	14	19	19	21	18	26	18	19	17	21	19	24	21	22	17	15	23	21	20	22	14	18	22	21	19	17	19	19	20	17
20	24	19	22	21	18	23	23	18	21	18	20	20	22	20	20	17	18	17	15	18	16	24	19	22	22	23	17	21	18	21	18	18	21	19	22	17	19	19	16	22	17	20	18	22	18	17	21	24	19
22	26	22	23	25	24	19	23	20	21	17	20	20	22	21	19	18	22	19	23	19	19	18	20	18	20	21	19	18	21	24	19	22	16	20	18	16	17	19	17	20	20	15	19	18	20	17	24	24	22
26	23	21	21	26	23	22	19	21	23	17	20	18	21	18	22	16	20	14	15	16	18	19	23	17	22	19	29	21	19	16	20	21	17	19	18	18	13	22	19	20	17	22	18	21	24	25	20	19	22
22	20	21	19	17	21	23	15	25	20	22	22	20	19	19	20	21	23	17	17	23	21	22	19	23	22	28	25	27	14	19	20	21	16	17	21	19	17	19	19	23	19	19	16	19	23	22	22	22	23
25	26	20	28	18	26	30	19	16	18	19	18	23	20	19	18	20	17	19	18	16	19	16	17	20	19	20	18	27	22	27	21	19	20	24	22	21	18	20	23	17	20	20	21	20	19	22	24	18	21
20	23	21	26	20	23	18	25	16	21	22	20	19	20	25	14	19	17	19	22	21	25	22	21	17	15	18	19	20	21	20	16	27	23	25	20	18	20	14	19	21	17	22	24	17	22	20	24	17	20
27	24	24	23	23	19	27	22	21	24	18	18	21	20	18	16	19	22	19	20	17	18	18	16	14	21	17	20	17	27	25	25	25	19	19	22	19	27	17	14	21	18	22	18	21	17	24	21	24	20
19	22	21	23	23	13	21	24	24	23	22	16	19	19	19	23	19	10	19	21	20	24	22	22	20	18	19	23	21	18	24	17	23	23	19	20	22	24	19	13	16	16	16	20	20	18	19	21	23	18
20	19	20	20	22	21	21	15	16	16	18	17	23	16	17	15	21	15	23	14	23	17	23	21	19	19	16	24	22	17	19	20	22	26	28	24	18	18	16	16	19	19	16	15	16	21	21	20	20	25
18	19	21	16	21	18	22	19	21	24	17	20	17	17	17	15	20	19	17	17	22	26	27	20	22	23	22	20	17	18	20	22	19	20	21	16	22	19	21	19	18	14	19	15	16	25	19	22	22	25
15	22	23	22	18	18	19	19	22	21	18	17	18	19	19	20	15	14	16	19	23	18	21	18	25	23	18	18	21	19	19	18	16	21	24	20	18	21	21	20	16	19	18	22	18	15	23	19	23	22
16	19	20	22	17	25	16	17	17	19	20	19	18	18	21	20	20	18	21	21	22	22	25	16	17	18	18	19	14	18	19	20	24	23	24	20	15	18	19	22	19	19	15	21	16	25	17	21	17	26
19	17	17	16	20	17	19	21	23	19	13	16	15	16	23	18	16	20	13	22	20	16	21	22	20	20	18	19	18	23	20	24	18	23	18	24	21	20	19	22	14	15	14	16	15	14	20	24	18	20
19	15	19	17	21	18	19	21	19	18	23	22	19	18	16	17	17	21	19	20	20	19	21	18	20	17	18	17	16	20	18	20	23	19	23	24	23	18	19	17	20	27	20	13	21	19	25	15	20	21
20	23	23	19	17	16	18	21	18	15	14	18	22	19	19	17	22	16	24	17	18	19	17	20	19	23	22	17	19	19	18	21	19	16	18	23	19	20	18	22	20	21	21	23	19	21	19	19	21	20
20	18	19	21	20	24	21	20	16	19	17	18	21	17	17	18	23	14	22	19	16	18	24	18	19	19	16	18	19	23	20	21	19	23	23	21	19	18	21	18	17	20	18	22	23	22	16	18	18	17
22	24	22	23	18	21	22	20	20	19	21	18	18	26	21	20	19	15	18	17	18	17	20	17	21	20	22	18	20	10	22	19	19	18	20	22	20	21	18	18	22	23	19	22	21	18	20	19	18	17
25	23	18	25	18	24	24	19	23	20	20	19	18	22	16	18	20	26	21	18	17	17	16	19	19	22	17	17	25	19	21	20	21	19	22	23	19	17	18	21	21	22	23	17	20	22	23	24	19	17
22	20	22	27	26	18	18	23	14	24	15	20	23	26	22	17	15	19	19	22	15	17	19	20	20	23	19	21	16	21	13	19	21	16	19	19	22	21	21	18	20	25	23	20	18	21	17	24	14	17
22	22	25	23	23	21	23	22	23	21	23	21	22	20	16	16	18	22	21	11	21	18	23	20	19	21	20	18	20	21	21	15	19	16	16	20	16	17	20	20	21	20	22	15	23	20	17	16	17	15
20	25	18	24	22	22	22	19	16	22	23	19	19	22	22	22	16	17	16	20	18	16	17	18	20	23	22	18	22	17	20	18	18	19	17	19	17	19	14	21	19	20	20	25	21	20	16	15	20	19
23	24	22	21	21	20	19	20	23	23	20	18	20	20	22	20	16	19	19	18	16	22	17	25	21	22	19	21	18	20	19	21	21	20	23	18	21	21	19	19	20	21	16	18	17	20	16	18	18	18
17	17	23	21	21	18	20	18	22	21	22	20	15	17	18	18	16	15	20	19	22	23	24	15	23	20	24	22	21	23	20	24	19	25	19	21	23	23	22	14	16	21	18	15	18	20	18	19	18	19
22	22	18	21	19	23	24	14	23	21	17	20	23	21	18	20	21	20	15	18	16	18	21	20	22	22	18	19	24	20	21	19	22	22	20	23	21	22	17	23	20	19	14	20	19	22	21	21	16	20
15	23	19	23	17	23	15	22	18	22	19	20	19	18	20	14	21	21	17	20	17	18	18	20	21	20	18	22	20	20	19	23	24	20	26	25	22	19	24	24	18	18	15	22	19	19	17	20	14	21
22	19	17	18	21	18	20	16	19	17	18	19	16	16	19	13	16	17	27	17	19	13	18	22	23	17	21	24	19	22	23	18	23	23	24	23	24	20	19	21	20	19	20	19	17	12	18	22	18	17
17	22	22	26	24	19	18	18	17	13	13	16	18	19	16	17	22	21	16	20	12	16	18	17	17	16	18	19	21	19	18	23	26	27	20	24	25	22	23	21	20	17	18	23	17	19	19	17	12	19
22	24	25	23	17	21	17	22	16	15	21	19	24	20	19	21	15	16	17	17	20	20	14	23	20	24	19	18	17	20	19	22	21	19	22	22	23	22	24	18	17	23	23	20	21	20	18	22	20	20
20	23	24	22	25	24	24	19	16	19	21	19	21	18	14	26	22	21	21	15	19	17	15	16	17	17	21	21	20	22	16	23	24	22	25	22	18	18	22	26	21	20	23	22	24	23	24	19	19	19
25	22	22	22	21	22	21	17	22	23	19	19	21	25	21	23	15	16	19	21	18	20	19	21	23	19	23	19	23	21	21	21	21	20	20	20	21	24	20	18	22	19	25	21	21	22	21	15	16	19
18	24	19	23	24	25	20	20	20	19	23	23	22	23	21	22	17	22	23	21	16	19	19	20	22	19	19	17	20	21	23	19	18	19	21	17	24	18	18	24	22	26	18	22	17	21	22	21	19	17
23	24	22	18	21	19	18	26	22	17	17	20	23	20	23	22	20	19	26	23	24	16	21	21	27	25	14	22	22	19	21	24	21	21	19	24	23	21	22	18	18	16	16	20	17	21	21	21	20	22
25	23	20	18	22	23	24	23	25	19	23	22	21	22	21	20	21	29	22	20	28	18	22	23	24	23	19	18	18	20	20	21	18	22	20	19	18	12	20	19	22	19	19	19	20	19	22	18	27	25
19	20	22	22	23	13	22	20	27	24	24	18	24	22	30	25	24	21	21	23	26	21	21	21	22	22	26	22	24	19	23	18	23	25	16	19	20	22	21	21	19	20	20	21	16	19	23	21	25	27
23	25	24	18	19	20	19	21	17	21	22	23	26	26	20	21	17	21	23	26	22	24	25	24	20	27	18	28	26	22	23	24	21	19	23	21	23	22	21	17	24	21	24	17	20	22	12	21	24	19
21	23	20	19	19	21	23	20	25	26	25	23	22	22	21	20	24	23	21	20	26	25	28	20	20	21	28	28	25	24	20	22	20	24	25	18	19	21	24	21	23	18	17	18	15	24	20	22	20	24
24	26	23	23	21	24	30	22	20	22	26	22	27	23	23	23	24	25	21	24	22	21	21	26	25	17	25	20	25	22	24	19	19	17	21	20	22	25	20	21	20	22	19	23	21	22	25	18	21	22
19	22	24	26	24	25	24	23	22	21	18	22	23	25	28	18	25	19	24	23	33	24	26	22	22	24	25	26	19	21	19	23	23	20	16	18	18	11	17	19	19	17	20	26	19	24	17	20	23	24
25	26	27	23	26	21	31	30	31	29	24	24	24	26	27	22	25	21	22	21	24	21	20	20	22	21	22	17	20	22	20	24	18	24	20	25	18	22	18	20	22	15	21	20	22	22	23	23	22	22
24	27	25	24	33	31	34	27	29	30	24	28	26	27	27	24	26	23	20	23	22	20	20	18	24	18	23	21	21	18	19	16	21	21	18	11	16	19	20	18	15	17	20	22	21	17	19	19	19	18
29	25	31	33	33	30	24	34	32	34	28	28	32	29	26	24	21	21	20	24	17	24	24	24	19	22	19	23	18	25	22	20	20	18	18	17	10	20	16	18	20	21	23	20	17	20	19	21	20	21
29	28	34	30	30	35	37	39	35	35	32	33	26	26	29	25	26	24	24	24	22	22	22	19	17	14	20	20	20	17	18	21	17	17	16	25	15	21	22	20	18	17	19	19	20	20	17	16	20	20
32	33	32	31	33	39	44	39	42	34	34	38	34	31	36	21	28	28	20	22	28	21	20	20	21	22	21	17	19	18	19	17	16	18	17	20	18	19	19	19	19	19	20	27	17	14	16	17	21	21
28	30	31	39	33	38	35	39	40	41	35	37	32	32	31	28	24	25	22	23	22	26	22	22	19	20	10	14	20	20	16	15	23	22	21	16	21	19	20	21	19	16	19	21	18	21	18	19	20	20
29	29	27	39	35	39	36	44	35	43	36	38	33	34	33	32	27	28	27	27	26	24	24	20	23	22	21	21	19	15	16	19	20	14	21	21	23	18	22	14	14	14	19	18	16	15	15	20	20	23
25	30	30	30	35	31	40	37	38	34	35	38	36	30	33	33	33	30	24	22	25	28	26	19	23	19	18	19	17	17	15	19	20	23	16	12	17	17	19	19	24	18	21	16	16	17	23	17	20	17
26	31	33	35	27	33	37	41	40	34	31	30	32	32	28	33	26	28	26	28	25	24	18	19	21	17	19	18	23	19	22	20	22	16	23	21	24	23	19	19	17	20	17	16	19	16	22	17	21	15
27	28	27	26	36	30	29	28	36	36	36	31	31	27	29	27	30	30	29	25	20	22	19	17	25	18	21	26	16	27	20	22	20	21	23	22	19	19	22	18	19	18	19	22	19	19	20	21	20	16
22	23	25	23	29	26	26	26	31	30	36	30	27	23	34	26	26	28	26	25	27	23	25	19	22	17	22	26	20	18	19	25	18	28	23	18	18	20	26	22	20	20	17	21	15	19	19	18	20	23
20	20	20	25	25	26	24	25	26	28	25	28	28	24	23	28	21	32	26	27	23	24	23	26	20	20	22	18	27	19	22	17	20	21	22	21	24	21	22	23	19	21	18	18	23	20	17	23	19	19
19	20	23	23	21	24	16	27	22	26	27	27	30	24	31	24	24	25	23	25	19	21	21	22	20	25	23	22	20	21	17	21	24	24	24	21	20	23	24	18	25	21	22	18	21	21	20	24	19	23
20	20	19	19	22	19	20	23	21	21	21	27	25	24	23	23	20	25	23	21	22	21	22	22	24	17	18	18	22	20	23	24	16	24	20	25	19	26	23	24	22	22	23	18	25	19	17	24	21	22
20	22	20	17	21	21	23	19	21	17	23	18	22	21	28	26	25	24	22	22	24	22	22	19	23	26	24	22	19	19	17	19	19	22	21	23	22	27	26	26	20	21	17	24	23	21	21	18	21	23
27	17	22	20	18	9	17	20	19	24	24	18	27	22	24	20	21	21	23	22	26	19	21	21	19	23	19	14	20	22	23	22	19	22	19	22	21	22	23	25	20	20	22	26	19	21	17	22	18	21
21	20	23	18	27	20	22	22	22	26	23	25	19	18	21	23	22	19	18	20	23	22	25	20	20	19	17	27	22	22	20	21	19	26	22	23	22	27	25	26	23	20	22	19	21	20	19	24	22	23
23	23	23	21	23	22	25	21	24	19	24	22	27	24	21	15	22	22	21	19	19	20	23	23	23	24	20	19	20	21	25	21	24	21	18	28	18	23	22	21	23	26	23	23	19	23	24	21	24	17
23	26	21	22	21	24	19	29	19	21	26	23	24	21	24	22	25	21	20	22	20	28	21	27	22	14	22	24	22	21	25	22	25	21	26	18	23	24	23	23	24	19	20	24	17	20	18	16	21	22
26	26	22	22	19	20	22	25	24	27	22	22	18	27	21	25	21	17	25	21	25	21	24	23	31	23	23	20	21	25	21	23	27	24	24	24	24	25	24	21	23	21	17	22	20	20	17	20	22	22
21	20	22	19	21	19	24	21	22	24	26	24	21	31	25	26	20	20	22	18	18	24	22	25	18	21	21	24	18	20	24	21	25	27	25	22	19	23	20	20	24	22	19	23	20	18	21	19	17	19
23	24	30	24	20	21	20	19	20	21	21	20	25	23	23	18	21	19	25	21	22	21	21	21	21	22	23	19	22	23	23	24	26	22	26	26	20	22	20	20	19	24	25	22	18	21	17	21	20	20
25	19	19	19	23	25	25	20	23	25	22	22	18	20	22	25	24	19	20	22	24	22	22	22	28	20	23	22	21	22	19	20	23	23	25	17	25	19	27	22	23	15	22	21	20	20	19	18	20	20
19	21	21	25	24	21	19	19	21	24	19	20	19	23	22	26	22	21	20	24	22	23	21	21	25	24	25	19	24	21	31	25	32	23	22	25	21	23	18	21	21	20	20	21	19	14	19	15	16	20
21	28	24	20	23	27	22	22	20	20	24	23	17	19	20	20	23	26	20	24	21	20	23	20	24	20	21	19	25	25	27	25	25	22	19	25	23	23	18	24	21	23	18	20	21	24	23	20	20	20
23	20	24	26	24	22	21	26	20	21	17	23	22	21	21	25	26	21	22	19	22	28	22	22	26	21	20	23	24	25	23	28	28	22	20	19	25	23	18	22	24	21	23	21	20	18	17	18	21	20
21	25	18	26	25	24	23	19	23	19	24	24	19	19	24	20	23	19	26	26	27	24	25	22	25	19	23	16	21	28	23	19	27	26	26	25	21	21	21	25	25	23	20	16	25	17	23	25	25	18
18	19	21	16	21	19	19	22	23	22	21	19	16	15	24	21	21	22	22	28	25	23	22	27	20	27	26	25	20	24	23	27	24	14	24	26	25	24	30	20	21	21	19	18	18	21	19	23	26	21
23	24	24	23	22	24	18	21	20	20	21	15	22	17	22	15	17	21	26	24	22	24	21	18	22	24	21	28	28	30	27	23	22	20	22	23	25	21	22	23	23	26	23	20	21	16	16	20	17	22
21	15	20	23	20	22	18	23	24	20	20	22	17	20	16	21	23	24	21	19	25	23	26	19	23	22	27	29	26	25	22	25	19	19	21	20	25	21	22	25	26	20	21	19	18	20	22	23	17	22
18	24	21	21	20	21	24	22	19	16	16	17	19	18	17	17	19	21	22	26	21	21	19	22	20	29	22	22	29	25	27	26	22	22	23	27	28	25	21	23	22	22	22	18	20	24	19	20	25	19
20	23	24	23	20	21	23	23	21	24	23	23	20	17	14	16	20	22	20	21	19	24	21	21	21	28	23	24	27	28	27	24	23	24	30	25	27	25	27	24	25	26	22	25	23	21	21	18	24	23
21	23	20	11	20	21	21	24	23	23	18	19	19	19	21	18	19	18	21	24	22	14	19	23	25	25	23	28	28	26	28	32	21	24	26	31	32	29	30	26	20	17	22	22	23	23	22	21	21	20
19	17	21	24	24	22	17	18	25	20	23	22	17	19	20	23	19	17	18	18	20	17	18	22	22	24	28	31	31	28	28	27	27	29	37	31	23	32	27	28	25	26	28	23	19	24	19	20	22	23
15	22	21	22	23	21	21	20	22	19	22	13	22	22	19	17	24	15	18	21	21	19	22	25	28	28	23	27	30	34	31	31	27	22	31	32	26	28	26	27	24	26	22	23	20	23	22	17	23	22
23	20	23	23	24	23	24	19	20	19	25	16	19	19	16	20	19	17	19	20	18	17	22	25	20	24	28	30	31	30	27	31	29	29	40	35	32	30	36	33	28	23	30	23	26	25	19	18	19	23
20	18	22	22	23	17	23	20	24	17	23	16	26	22	19	19	18	19	20	20	18	18	19	22	20	21	23	30	25	32	35	34	35	30	31	39	39	33	31	23	26	28	25	19	30	21	24	24	21	18
27	21	20	20	21	24	21	25	23	23	21	16	21	20	19	17	17	21	18	19	20	28	23	24	22	21	25	27	31	29	36	39	39	37	40	32	38	33	33	30	28	30	22	23	24	25	22	23	21	24
20	21	26	24	20	19	20	20	19	18	14	15	16	16	19	17	16	15	26	17	21	20	21	20	24	25	31	24	30	31	33	37	37	36	32	35	36	35	28	25	27	25	22	25	18	26	20	24	24	21
24	25	23	23	21	17	18	19	19	19	20	25	22	18	22	19	18	21	20	17	19	19	23	22	31	20	24	26	31	35	36	32	31	30	36	28	31	26	26	30	28	24	22	20	21	22	20	24	18	24
19	20	21	20	30	20	18	16	22	18	20	20	24	18	21	20	18	21	19	19	19	22	22	19	22	23	29	28	32	29	29	30	31	27	33	33	23	27	23	26	25	22	17	22	25	23	22	22	20	20
25	22	23	24	21	23	24	19	17	21	20	20	22	9	15	20	22	21	19	20	23	22	18	17	20	21	23	26	24	32	32	22	26	31	24	26	21	27	26	21	27	21	21	20	17	24	23	21	19	15
22	23	24	18	25	23	19	16	20	23	20	21	19	19	17	19	19	17	22	21	24	21	21	20	18	19	20	24	25	26	25	26	23	21	24	21	17	25	22	22	21	18	24	20	19	18	16	19	23	24
19	21	23	20	23	20	26	16	21	17	22	18	22	21	20	19	18	17	23	25	22	24	21	21	20	21	19	25	25	17	19	22	21	18	24	28	22	19	18	18	17	19	16	17	18	16	20	20	20	14
26	23	18	25	21	18	20	18	21	19	20	24	17	17	17	16	18	22	22	24	17	29	26	23	17	19	17	20	27	22	20	18	22	21	17	24	22	20	19	23	21	18	18	18	19	16	18	20	16	17
24	25	18	20	21	21	19	23	16	19	16	23	23	24	17	17	19	18	22	25	22	24	23	17	20	20	19	22	22	21	23	15	17	15	22	24	23	23	17	24	24	22	19	18	17	15	17	19	15	18
19	26	18	24	22	21	18	21	21	16	20	19	17	19	20	19	21	22	20	24	24	24	22	15	20	20	21	14	22	19	27	20	24	25	24	22	26	22	23	24	23	19	22	20	19	12	20	18	20	18
24	24	22	14	17	23	19	24	18	21	19	21	20	20	20	19	19	17	22	25	22	25	24	30	27	20	19	22	20	18	22	22	24	18	26	27	25	22	27	24	23	20	24	17	18	23	14	21	19	20
23	22	17	19	28	23	20	16	19	19	17	20	17	17	19	21	21	21	23	23	25	24	23	21	23	21	22	25	23	26	24	22	22	25	26	25	24	26	29	21	22	18	16	19	23	23	22	19	22	16
16	21	23	19	23	18	19	17	23	23	21	19	15	20	18	20	21	23	21	26	22	29	20	17	18	26	21	27	19	26	20	23	24	27	22	25	26	28	20	21	25	18	19	17	21	22	19	18	23	26
22	16	19	17	19	19	24	16	18	16	23	18	18	18	22	21	25	24	22	20	19	26	24	16	22	24	25	26	26	27	23	22	24	23	26	23	20	22	23	25	20	19	15	19	21	16	19	21	20	19
27	22	23	20	19	20	19	20	19	17	19	19	16	20	16	19	24	22	23	25	21	22	15	21	23	22	25	17	20	27	22	18	24	26	22	27	23	24	23	19	22	19	18	16	20	20	23	22	23	21
21	20	22	22	21	21	21	19	19	20	21	18	21	18	17	18	21	17	20	18	18	17	25	22	21	17	20	20	20	23	24	23	20	26	22	24	21	25	19	23	20	18	21	18	23	18	23	20	19	24
19	22	17	17	24	17	17	19	20	16	17	16	16	20	14	20	17	17	21	22	22	24	15	20	17	24	19	25	18	22	19	20	21	18	22	19	21	21	21	20	18	19	21	19	11	17	18	21	26	23
17	19	16	23	21	18	19	20	16	17	20	20	19	19	20	17	21	22	18	17	18	22	23	22	19	19	19	21	18	23	21	20	19	19	19	19	21	18	17	17	26	21	20	17	18	22	18	22	19	23
22	15	22	23	20	17	22	15	17	17	18	23	17	21	20	21	17	19	18	23	22	22	20	16	22	20	21	21	22	20	25	19	19	17	15	22	17	16	20	18	21	19	21	22	26	18	17	23	24	26
18	25	19	24	16	24	22	21	18	17	21	15	19	13	20	21	20	23	20	23	20	19	17	19	23	17	21	18	22	23	21	16	19	21	21	23	20	18	18	25	19	22	23	17	20	22	23	25	25	19
21	26	23	22	19	22	19	20	19	20	22	18	15	17	20	18	20	14	20	21	20	24	26	22	21	24	18	20	23	21	24	22	21	20	20	18	19	20	18	17	17	21	20	23	19	24	18	23	21	26
22	20	19	25	21	19	21	23	24	19	17	21	18	19	20	19	19	19	22	20	23	21	19	25	26	23	20	26	23	23	16	21	19	17	17	24	21	22	16	19	18	15	19	21	15	21	20	27	25	26
19	23	23	24	21	21	18	21	22	24	20	17	18	17	18	21	20	18	18	20	20	29	22	23	18	25	24	23	26	20	20	21	20	9	21	17	23	25	19	22	14	21	17	17	24	21	20	22	30	26
20	21	16	21	19	27	20	25	18	19	20	19	19	14	21	20	23	19	19	19	24	24	22	24	27	27	20	23	26	25	22	20	18	22	25	19	18	16	18	19	20	20	18	20	17	23	22	20	20	22
21	18	21	20	21	18	18	18	26	23	17	24	16	21	19	22	23	21	22	21	18	20	21	26	26	27	22	26	27	24	15	20	19	19	19	19	17	19	23	18	24	17	18	21	24	25	25	25	21	25
22	22	25	20	21	15	25	23	27	20	21	20	27	24	22	21	16	25	24	23	20	25	32	27	26	28	26	23	20	23	19	19	19	15	18	23	21	19	16	19	18	26	21	20	21	22	26	23	26	21
21	18	21	23	20	17	20	18	26	18	21	23	26	20	20	18	23	24	22	21	21	22	24	25	26	27	26	26	25	23	21	15	18	14	18	20	20	17	19	23	21	22	19	15	21	19	23	28	24	26
19	23	20	22	18	20	21	25	21	25	18	18	19	22	23	22	25	22	23	21	24	23	30	24	24	28	26	23	25	22	15	19	20	10	17	19	22	18	19	20	18	19	20	17	22	19	19	19	23	27
25	19	22	17	28	22	25	19	22	20	30	30	25	22	20	26	21	23	22	25	25	26	28	27	24	24	23	25	21	25	18	19	21	24	21	21	15	22	19	25	19	23	17	19	22	21	23	23	21	27
21	24	22	26	20	24	23	22	24	25	20	25	23	26	21	20	15	20	26	27	23	24	22	29	22	25	24	26	21	19	19	22	21	19	22	21	23	21	20	20	19	19	15	21	20	20	21	24	26	24
21	22	22	25	17	21	21	26	24	27	23	27	24	25	18	19	25	22	20	17	26	30	23	24	27	24	26	19	24	20	18	21	17	17	17	19	20	17	18	19	26	20	21	18	21	20	20	18	20	26
27	26	27	22	24	27	28	26	21	26	24	28	24	28	24	24	21	21	20	28	24	25	26	24	28	25	25	22	19	27	23	22	19	20	15	18	18	16	19	14	17	18	24	23	23	19	25	23	25	24
25	26	22	23	25	23	25	26	26	23	30	24	27	22	22	19	20	20	27	22	20	23	25	25	26	23	22	23	23	25	21	18	18	21	17	17	16	22	20	24	18	21	23	23	21	23	25	26	21	23
28	22	27	28	26	25	19	25	29	26	23	25	21	24	23	22	20	21	18	20	23	23	21	25	21	24	24	26	19	20	17	16	19	18	16	18	24	21	22	17	20	21	25	22	23	24	19	24	21	27
27	25	27	22	23	23	23	25	24	25	18	26	22	24	19	24	20	23	23	20	19	21	27	23	25	21	26	22	26	22	18	22	19	20	19	21	18	19	23	19	14	21	22	18	25	25	24	26	17	21
22	28	26	24	22	23	26	26	27	21	23	23	24	20	18	24	24	20	18	23	25	24	20	25	27	22	23	23	21	16	16	19	18	16	19	24	20	25	19	21	18	22	19	24	22	21	24	22	24	24
33	29	27	24	19	24	25	21	23	21	22	25	30	23	25	18	17	20	16	18	19	18	18	26	26	23	25	19	16	25	25	17	16	19	21	22	22	19	21	18	22	18	22	19	22	23	21	22	21	19
22	23	24	22	20	19	19	19	21	21	22	25	16	27	21	23	22	17	23	19	22	25	17	21	20	24	21	25	24	22	17	18	17	19	22	18	22	22	22	19	22	17	19	17	21	22	24	20	19	25
29	23	24	25	20	24	23	27	18	19	23	23	18	23	21	20	22	24	21	20	22	20	21	20	18	20	21	21	24	19	24	19	19	17	22	22	24	19	18	26	21	23	23	21	21	26	25	19	17	19
21	22	22	24	23	24	18	18	16	26	29	24	21	26	28	18	22	18	19	21	20	22	21	23	18	21	20	19	23	17	23	22	19	24	22	20	21	23	23	25	23	23	19	23	21	19	16	19	21	23
20	25	24	19	19	19	19	24	22	25	19	24	22	25	26	23	25	22	23	20	22	18	19	19	21	19	23	17	18	18	23	16	23	18	19	19	24	26	24	20	25	21	24	23	20	17	18	19	19	16
22	19	21	27	23	19	21	18	25	23	25	24	23	25	30	22	22	16	18	21	19	15	28	17	19	15	26	16	21	18	19	23	23	24	21	18	18	22	22	20	24	23	25	25	23	27	19	19	21	21
19	20	22	20	22	18	20	15	22	21	22	19	25	23	22	22	18	24	18	26	22	22	17	20	19	23	22	21	19	13	19	19	19	19	23	22	29	27	26	26	24	27	19	27	23	16	18	20	24	23
23	20	25	22	25	24	24	20	22	21	21	23	21	19	23	22	21	21	21	11	19	19	18	20	18	19	16	21	18	16	18	19	18	19	23	25	23	22	22	27	32	25	25	24	25	26	23	21	19	20
19	25	22	25	25	19	18	18	21	22	19	21	21	25	22	27	20	18	15	20	19	20	17	18	24	24	23	22	21	17	21	17	21	17	16	23	22	23	21	24	25	26	27	27	19	21	15	13	22	21
20	20	21	21	20	23	19	19	21	18	23	20	22	18	20	23	21	23	23	20	19	19	16	20	21	20	22	18	22	21	19	17	18	20	18	19	18	17	22	26	24	25	27	24	23	21	24	20	19	18
17	17	19	22	21	21	22	21	23	23	19	23	22	25	23	24	19	20	23	24	22	21	23	26	23	20	19	21	18	19	18	17	21	16	19	18	22	18	20	22	20	23	22	21	24	19	21	20	20	24
20	18	20	20	22	22	25	22	16	17	24	23	24	25	23	21	19	25	20	26	19	22	23	21	20	20	20	18	17	16	16	17	18	24	21	19	20	18	19	20	24	27	22	22	23	20	23	19	19	21
20	18	24	23	23	20	18	24	27	22	26	22	27	25	31	27	28	22	21	23	22	21	19	19	20	25	27	21	21	17	18	19	19	20	12	20	19	22	17	26	18	22	18	19	19	22	17	21	22	20
24	30	24	22	21	24	21	23	21	18	24	29	28	30	21	23	24	22	20	22	19	23	18	23	20	22	19	19	22	24	24	19	21	20	21	20	20	19	19	12	21	19	22	18	21	19	17	20	17	16
22	23	24	22	26	23	21	20	20	27	31	22	25	26	33	29	25	22	24	25	20	21	21	18	18	17	18	22	20	22	16	27	21	24	19	19	20	20	25	26	21	23	18	16	20	21	20	19	18	21
23	22	18	22	22	25	20	21	26	22	26	25	29	30	27	24	25	30	22	23	19	22	20	25	22	20	17	15	26	21	25	22	21	18	26	27	22	20	19	24	17	18	21	16	16	21	24	18	20	17
23	23	27	26	23	21	16	21	23	27	27	24	30	33	34	27	19	29	24	20	22	25	18	23	21	23	20	25	20	20	23	18	23	24	25	20	28	24	25	21	20	21	23	19	17	19	16	15	19	18
26	22	26	20	22	18	23	27	24	21	26	28	31	27	26	24	22	30	23	17	22	21	22	23	19	25	17	21	20	24	30	24	20	21	26	25	19	20	21	21	24	21	20	17	20	14	19	20	20	13
24	25	27	22	25	24	25	27	24	17	26	29	32	26	22	26	26	21	17	21	24	25	26	21	24	20	18	23	17	24	21	25	24	28	22	27	23	23	21	22	23	22	22	18	22	18	20	17	23	20
24	29	26	24	24	26	23	20	24	25	23	21	24	21	23	27	21	19	25	26	21	22	20	22	24	24	24	22	22	23	22	24	25	25	23	24	20	20	21	21	16	23	19	20	16	17	16	16	19	18
27	21	21	24	28	23	25	25	22	28	23	23	25	24	22	24	22	22	17	20	27	26	21	22	20	22	17	26	25	23	24	22	18	20	24	23	23	22	26	19	15	18	17	16	20	19	15	18	22	21
21	26	27	25	26	24	26	24	18	19	21	23	23	24	21	17	19	27	18	21	20	20	24	20	26	22	21	17	17	18	17	22	20	17	23	26	25	20	20	18	18	25	20	21	16	17	21	16	17	19
27	25	23	27	26	27	20	26	20	20	20	19	20	16	21	19	16	20	17	20	22	27	22	22	18	21	17	22	24	20	20	22	18	22	22	21	23	18	22	21	23	20	15	20	19	22	22	16	20	20
23	24	22	28	23	18	20	27	24	17	14	17	17	25	22	23	23	21	24	18	20	22	19	20	23	21	21	18	18	16	21	20	20	16	16	20	23	17	19	10	18	19	19	21	22	19	17	17	17	21
26	24	25	22	29	27	21	17	20	18	23	22	20	21	19	27	26	24	22	24	23	26	23	25	17	17	20	17	23	22	18	17	20	26	20	23	20	19	22	23	22	16	16	20	18	20	18	16	21	22
25	24	21	23	23	20	18	19	26	22	21	23	24	22	26	26	26	22	20	20	17	19	18	24	19	22	19	18	19	18	20	20	17	20	16	20	21	28	22	21	16	19	18	17	21	20	21	15	20	14
24	23	24	19	22	25	25	21	20	25	21	24	31	26	28	21	27	30	27	22	23	21	24	24	24	20	19	19	21	14	21	17	23	21	26	17	28	18	25	22	26	24	20	19	15	22	19	24	16	17
24	21	21	22	21	21	16	21	25	25	24	28	24	26	27	29	26	25	22	15	23	21	20	21	24	23	22	22	21	20	19	21	20	20	22	22	21	20	24	26	23	19	21	19	21	20	15	16	18	13
26	24	18	23	21	22	22	17	20	26	26	27	26	25	30	29	25	20	23	23	20	23	21	19	21	22	22	24	25	27	20	21	22	22	20	24	23	25	23	20	24	22	16	21	17	20	20	19	20	17
24	24	26	25	24	20	18	22	22	25	23	23	23	31	27	27	20	25	21	19	19	17	20	20	18	20	19	20	20	16	23	22	27	21	23	23	20	28	23	19	20	22	19	20	20	21	16	18	19	20
23	22	25	22	26	22	21	23	22	24	22	25	23	24	23	26	26	21	26	24	18	22	26	20	19	18	19	22	21	26	20	22	22	22	19	24	23	20	19	16	20	13	23	20	18	23	21	22	18	22
21	24	22	24	25	22	19	18	24	23	22	28	22	23	24	23	28	24	21	18	17	18	22	19	18	18	23	20	23	18	19	22	25	19	24	22	18	18	22	20	22	18	14	21	20	19	21	18	20	19
30	29	24	19	16	25	19	19	20	20	24	26	21	23	22	21	21	19	16	16	19	19	16	23	20	22	17	18	18	26	24	20	21	18	23	16	23	21	22	18	20	25	22	24	16	27	20	16	18	15
22	21	21	18	23	17	17	20	23	21	24	24	22	23	28	20	21	14	19	19	23	19	21	23	23	20	24	23	20	19	19	24	22	20	21	19	21	17	22	22	20	17	23	19	24	20	21	24	19	26
20	23	23	23	19	18	20	18	22	17	20	19	23	28	23	17	20	17	17	17	19	19	20	21	22	19	20	9	21	19	18	24	19	20	17	20	19	21	19	22	22	23	23	23	21	21	19	19	17	14
17	15	18	25	20	22	20	20	19	19	24	21	19	19	22	17	20	21	19	16	20	26	19	18	19	18	21	21	19	18	20	22	20	19	23	20	20	19	21	19	17	23	18	25	23	24	20	22	20	27
18	19	21	20	18	15	21	24	21	19	17	23	23	22	18	24	24	16	24	18	23	25	20	20	24	26	21	19	22	23	20	17	20	21	20	23	22	19	19	26	18	19	21	18	19	22	23	22	20	25
18	21	19	18	21	19	23	17	21	15	19	20	16	18	19	27	22	26	17	26	22	23	31	23	21	23	24	20	18	20	26	18	21	19	23	20	17	17	20	20	19	20	24	23	24	18	24	21	19	24
20	19	23	20	15	20	11	17	6	16	18	23	27	23	31	21	24	26	25	28	25	26	19	24	27	27	17	22	16	26	25	21	24	18	21	19	17	19	14	22	22	23	23	25	18	18	21	21	27	22
21	20	23	21	19	17	17	18	16	22	21	18	18	21	27	23	28	22	26	25	23	23	24	24	26	23	22	26	17	22	19	22	21	25	21	23	16	22	19	21	21	21	26	17	19	26	24	27	29	24
23	15	26	19	23	19	14	17	21	21	21	18	19	27	27	25	23	26	26	32	26	28	25	26	21	24	23	25	21	21	22	25	22	21	19	18	16	18	21	19	19	17	28	20	26	23	28	23	28	30
21	21	19	21	19	19	19	21	19	21	23	21	30	22	22	30	26	33	30	28	25	26	24	21	24	21	23	23	24	20	19	18	20	23	22	23	22	22	20	23	20	21	20	18	21	26	29	22	27	29
21	21	23	22	21	18	20	22	19	17	20	23	25	27	21	27	25	27	29	22	29	28	24	26	23	25	28	22	22	20	19	21	19	20	22	20	21	19	19	19	24	20	23	21	24	21	25	28	24	20
23	22	23	19	25	22	19	23	22	17	20	23	22	24	28	26	26	26	29	28	34	30	25	24	24	29	24	23	20	30	23	24	20	17	20	22	21	19	23	19	24	19	21	21	23	22	28	22	29	28
20	23	21	26	21	24	17	16	26	24	24	20	23	21	28	28	27	26	31	30	30	30	27	22	27	28	25	22	24	24	22	24	20	22	22	22	21	26	25	25	20	19	16	18	21	22	21	20	25	27
24	20	21	21	26	28	25	18	22	22	17	21	21	20	22	25	25	34	27	28	30	29	31	35	27	24	25	29	24	27	26	29	21	23	23	18	21	20	23	20	12	21	18	17	19	19	25	22	18	19
23	21	21	25	22	24	21	21	22	25	25	25	23	23	24	22	28	28	28	29	32	29	29	25	27	28	30	29	29	25	18	25	20	22	20	22	21	20	25	19	23	21	21	16	16	23	24	15	17	26
23	22	26	22	22	20	24	21	24	22	25	22	23	25	28	25	20	32	32	26	29	31	31	29	34	30	26	24	20	25	28	25	19	21	26	30	24	19	20	19	20	21	21	20	22	18	23	22	22	11
19	16	21	28	23	23	24	27	20	25	23	25	19	25	28	26	28	30	35	32	36	29	30	27	25	29	28	23	25	23	26	23	26	21	21	22	22	23	22	24	23	18	15	23	21	19	22	21	22	26
24	25	21	22	22	17	23	27	28	19	25	21	24	20	26	23	25	22	30	28	27	24	27	26	29	24	23	24	17	24	21	20	22	25	25	26	25	25	24	21	22	22	18	21	17	18	20	24	23	18
17	21	20	25	23	21	21	22	25	27	24	19	23	21	23	22	23	26	24	25	20	27	25	20	22	22	26	24	22	24	20	23	21	25	20	24	24	29	25	26	22	24	21	21	19	22	18	19	20	20
23	22	18	24	21	22	19	26	26	22	23	22	22	18	23	20	25	22	25	25	26	28	21	19	22	23	25	21	24	24	24	25	21	21	24	22	25	22	21	22	23	22	22	23	20	22	18	23	21	26
22	18	20	19	22	25	22	22	19	22	23	20	15	17	18	22	25	21	22	21	20	21	22	23	18	21	22	25	25	21	23	23	24	28	31	24	26	22	26	27	22	20	19	22	25	20	18	19	18	19
22	22	22	16	20	17	20	18	17	21	16	19	16	22	19	22	17	20	17	22	23	22	20	24	21	21	22	17	22	25	24	28	28	23	23	27	23	21	23	20	19	25	26	20	21	15	19	21	17	16
15	21	17	20	20	20	18	19	22	19	21	20	25	20	18	14	21	24	19	19	20	18	18	20	18	23	17	19	22	24	25	19	24	24	26	25	28	24	23	26	29	29	19	18	19	18	18	19	20	18
22	20	21	19	16	14	21	22	20	17	16	17	19	21	19	19	16	16	18	17	22	19	18	21	22	22	19	19	18	21	22	22	24	20	28	28	29	27	26	25	25	23	20	22	19	21	21	24	17	22
20	18	20	17	19	20	20	15	17	18	22	19	22	18	20	24	17	24	18	19	22	24	21	22	21	17	16	16	19	21	17	21	21	29	24	28	26	26	23	28	28	24	26	24	22	25	21	21	21	16
21	20	20	20	20	17	19	17	21	17	23	17	19	19	24	22	22	22	23	24	23	25	18	23	18	20	23	19	11	17	22	21	21	23	22	28	28	28	24	28	27	24	18	23	21	21	24	22	21	17
22	18	19	21	18	21	19	21	22	21	18	19	20	18	21	19	24	21	25	23	25	23	26	21	21	17	20	21	20	24	19	26	22	24	30	26	29	25	22	28	26	30	24	22	21	30	25	23	18	21
22	24	19	18	20	18	17	15	23	21	19	20	22	22	20	18	24	25	22	27	25	20	24	19	23	17	15	15	16	15	23	25	26	28	26	28	30	30	26	29	25	29	24	21	23	22	22	22	25	26
23	26	21	18	17	19	24	19	22	20	17	17	21	23	16	20	16	25	23	24	19	25	22	24	19	22	18	16	16	20	21	19	22	17	27	32	26	29	27	26	27	30	25	22	25	20	25	29	24	19
21	18	23	23	19	18	16	17	16	15	20	17	20	19	21	25	22	19	17	23	23	27	20	24	20	23	17	19	17	22	20	22	23	26	23	24	26	28	26	24	25	27	27	26	26	24	23	20	22	24
27	21	22	22	25	17	19	15	16	20	21	20	20	24	22	22	19	21	24	22	23	18	21	21	23	18	19	18	15	23	16	16	17	21	19	26	25	30	27	26	26	25	28	24	26	24	26	27	24	25
20	22	18	24	27	25	20	19	18	17	20	21	17	19	20	24	18	18	18	16	17	21	21	20	20	13	19	26	20	17	19	19	23	29	28	27	27	29	28	29	25	24	29	32	30	28	32	27	27	26
23	25	24	20	21	24	18	23	18	21	19	17	24	20	25	17	19	21	22	21	21	19	18	21	20	21	20	21	21	21	21	19	22	23	24	26	29	27	29	26	31	32	32	27	29	32	27	26	30	30
22	17	26	23	25	22	19	19	18	25	19	22	17	21	16	17	17	16	16	14	22	19	21	17	21	18	20	21	20	16	23	20	18	23	23	25	30	33	33	31	29	29	32	24	27	27	28	35	32	27
26	24	23	27	22	23	23	25	26	15	23	17	22	23	23	22	18	17	18	17	23	17	18	19	22	25	19	22	19	18	18	18	22	23	22	28	27	30	26	26	24	30	29	33	31	26	27	31	35	33
26	24	21	31	24	29	25	17	21	20	25	18	22	19	18	22	19	20	21	21	19	21	15	23	15	25	20	20	23	21	20	20	23	22	22	25	22	25	26	32	26	30	28	29	31	31	31	30	28	28
30	24	23	20	25	27	22	26	27	24	18	20	22	20	24	23	19	17	18	21	19	21	22	26	19	23	20	26	19	20	19	21	17	19	23	24	26	30	29	23	23	28	26	31	28	30	32	31	30	27
32	30	26	24	27	26	26	20	18	18	22	22	22	23	20	20	20	23	22	24	20	24	24	24	19	20	22	19	21	21	19	22	21	24	23	26	27	29	22	30	28	30	23	25	29	27	30	27	29	27
28	28	26	27	23	18	19	25	25	20	20	18	17	19	20	25	21	19	20	23	20	21	18	27	22	26	24	23	21	15	24	21	20	20	20	22	27	24	27	27	25	27	26	27	22	25	30	26	31	27
26	24	22	27	24	25	24	20	19	17	22	20	19	18	20	19	24	21	19	14	23	22	23	21	24	28	20	22	25	25	17	24	17	25	23	22	21	26	27	15	26	23	26	27	25	27	27	24	26	22
22	22	23	25	28	22	19	17	23	25	22	20	19	22	20	20	21	21	23	19	24	22	25	24	18	20	18	23	13	21	17	22	22	25	16	23	21	31	25	24	27	25	27	26	27	27	27	24	26	26
24	24	22	27	20	23	22	22	19	18	17	22	22	18	18	18	19	23	23	19	16	22	25	26	26	18	25	21	26	21	22	18	19	18	23	22	21	19	21	27	24	20	25	24	23	23	25	22	22	17
26	21	24	23	26	17	14	22	20	25	24	21	23	23	25	18	20	20	20	23	24	22	20	23	20	26	21	24	19	17	15	20	17	19	17	20	23	19	23	15	23	22	26	26	23	20	24	21	21	23
25	25	22	17	24	19	21	22	23	25	24	21	23	18	19	18	18	21	21	14	23	20	28	23	26	21	22	22	22	18	20	19	16	16	19	20	18	22	20	21	20	22	18	21	20	18	18	21	21	16
20	18	19	23	23	23	21	26	28	19	26	21	23	25	19	24	23	23	21	22	27	27	24	24	26	29	26	23	25	18	21	20	14	15	15	17	19	18	18	12	17	17	18	22	25	16	20	17	26	18
21	21	21	21	23	28	25	27	28	29	27	23	23	25	22	25	21	22	23	28	26	28	28	30	31	30	24	22	25	18	15	15	21	21	24	22	21	15	23	16	22	20	18	23	17	22	19	20	18	17
26	21	19	21	25	24	23	23	29	29	26	23	22	20	20	21	26	25	28	24	25	26	31	34	33	29	27	27	28	24	22	23	19	21	19	21	19	21	24	18	22	17	22	19	20	23	21	21	18	22
19	24	20	23	24	24	30	24	21	23	25	23	23	26	24	24	22	22	24	29	33	29	25	30	31	27	33	28	22	22	11	21	20	20	19	20	23	22	20	19	14	21	25	21	18	17	25	19	19	19
22	20	24	19	22	17	26	26	27	26	26	28	25	25	21	25	23	25	27	27	31	32	29	36	30	33	35	33	28	25	21	22	26	19	22	19	22	20	19	19	19	17	17	21	22	21	21	20	21	20
22	19	18	19	19	18	24	26	26	26	18	21	21	19	24	26	26	26	30	28	34	28	33	30	35	32	31	31	26	29	27	22	23	19	23	21	24	21	20	17	20	19	21	22	23	19	17	22	21	20
21	19	22	18	29	14	22	21	22	24	26	21	21	21	21	20	25	25	26	25	29	26	30	28	32	29	28	30	23	23	26	26	28	28	19	22	16	25	20	20	22	24	19	19	27	21	22	21	20	20
16	22	23	24	19	17	18	25	23	19	19	20	24	19	21	23	23	22	25	31	31	35	25	29	28	25	36	24	28	27	29	23	23	16	18	17	22	20	18	18	16	23	18	22	20	26	20	23	24	24
19	18	22	21	17	21	17	17	20	23	21	21	16	22	20	25	25	25	23	26	27	22	26	29	27	30	29	29	29	27	24	22	19	16	23	16	20	16	21	23	20	20	19	19	24	21	25	20	23	25
21	19	25	22	23	17	22	14	24	19	21	17	19	18	25	17	18	17	26	23	28	30	26	25	27	24	23	23	29	24	19	21	24	26	21	18	21	22	20	19	16	18	19	25	22	24	25	16	23	27
22	25	23	19	22	22	23	19	21	16	16	18	20	20	19	19	20	23	22	23	20	23	22	26	24	25	27	25	26	22	24	28	18	22	22	23	22	24	20	20	20	26	21	20	20	24	29	24	22	24
21	20	30	23	21	19	17	21	22	17	17	17	20	17	21	19	20	17	20	17	19	19	18	23	21	24	17	30	19	26	22	29	26	22	20	22	21	17	24	22	22	20	26	26	25	22	19	25	22	18
23	24	24	17	18	20	16	20	18	16	15	20	20	17	18	11	16	24	20	21	22	17	24	20	23	22	26	23	26	24	25	20	18	22	24	18	20	13	20	20	24	23	23	26	24	19	24	25	25	23
21	24	22	19	23	16	19	18	20	20	27	18	21	14	26	19	20	17	17	22	22	26	18	19	19	20	22	19	21	19	21	17	19	27	19	21	19	25	25	22	19	23	24	27	24	26	20	22	23	22
25	20	20	16	20	21	20	20	16	21	20	22	17	20	20	17	17	19	14	18	16	17	20	29	21	21	18	24	20	17	22	21	25	21	20	19	25	20	22	22	24	23	25	24	19	24	22	23	22	18
23	20	21	17	19	17	15	20	24	21	20	23	21	21	18	21	19	19	19	18	19	18	22	23	23	20	24	25	25	19	18	23	20	24	18	19	15	21	27	26	26	26	20	25	17	21	20	21	22	24
22	21	20	21	20	20	20	20	23	17	19	16	22	21	20	19	19	24	18	22	17	22	20	23	23	23	15	20	22	22	23	26	21	23	22	20	19	17	21	23	21	24	21	24	20	22	22	21	18	17
18	20	18	21	19	23	18	21	20	21	19	22	19	15	20	21	17	18	18	18	20	27	27	21	19	26	19	19	21	21	18	21	25	21	19	14	20	22	16	18	17	22	21	24	23	22	19	21	18	24
26	21	23	22	21	22	18	22	23	21	18	21	17	19	20	24	19	21	25	20	22	20	24	25	28	23	24	18	15	25	19	20	16	20	20	22	20	21	17	17	19	18	20	19	21	19	19	24	20	19
23	21	24	18	23	29	20	20	22	21	20	20	22	25	22	23	21	22	19	21	20	22	25	23	25	21	21	22	27	25	20	20	22	23	21	18	15	15	18	15	16	18	21	23	22	21	23	13	18	18
22	22	15	19	18	21	21	23	23	23	16	17	15	20	23	16	18	17	18	26	26	23	16	22	20	18	19	23	20	16	23	21	21	21	20	17	23	17	22	18	17	18	20	20	16	18	18	19	23	19
24	25	19	26	22	20	20	22	21	21	17	24	22	20	21	19	20	23	19	20	23	21	24	16	21	24	20	27	23	21	20	20	19	18	23	17	24	20	21	20	22	20	20	19	20	22	20	17	18	21
20	23	24	21	19	21	20	21	23	20	17	20	18	19	22	18	19	19	19	16	18	21	21	23	22	20	23	19	23	20	26	22	23	17	20	21	16	19	11	19	18	18	23	19	17	20	17	13	13	21
25	21	20	19	22	17	9	21	18	19	24	23	20	19	21	20	17	23	21	21	22	24	20	26	17	21	20	22	22	24	23	20	25	21	21	20	18	18	19	24	19	18	16	21	20	18	20	20	17	21
23	18	22	25	18	19	20	22	19	22	17	19	20	21	23	20	20	17	20	21	21	22	19	24	21	22	21	23	19	25	18	17	27	22	23	22	23	20	24	16	22	19	21	18	19	21	15	20	23	23
22	19	21	21	23	19	20	18	20	20	23	22	23	23	17	21	18	25	25	17	21	18	27	20	20	19	22	17	20	19	21	25	23	27	22	24	24	20	22	20	23	21	17	19	20	20	21	20	21	22
20	18	23	24	18	18	19	25	21	20	21	19	17	18	14	19	19	20	19	27	18	23	16	18	20	21	20	17	22	21	22	24	27	21	22	27	23	24	20	19	16	20	18	15	18	18	20	20	23	22
20	23	23	21	16	22	20	19	21	19	22	19	24	23	20	18	20	18	17	23	22	19	19	23	20	23	23	21	20	24	25	22	24	24	28	23	27	17	20	20	20	21	18	20	17	18	17	19	22	20
19	19	26	22	23	15	19	20	22	22	21	20	20	22	22	20	17	20	19	21	23	18	16	22	24	18	25	18	24	25	24	28	24	26	24	19	19	21	19	17	17	17	22	19	18	18	14	20	19	22
20	23	19	13	25	22	22	23	22	21	19	22	19	22	17	18	23	23	21	21	16	21	19	25	23	25	24	22	26	27	29	23	26	24	29	23	23	26	17	20	18	19	19	20	20	21	24	22	19	19
20	20	21	25	19	17	14	17	21	16	17	20	21	21	21	17	22	16	23	18	21	21	19	20	21	22	25	25	16	24	23	30	26	29	22	16	16	21	19	17	18	22	18	20	19	21	15	20	20	17
24	24	25	17	22	19	21	23	24	16	21	21	21	22	20	19	21	20	24	23	18	19	17	23	20	22	18	25	24	26	25	27	25	22	19	23	20	17	16	18	21	16	21	18	24	21	25	23	21	18
20	24	21	27	24	21	20	15	23	21	23	19	23	17	25	24	21	22	21	23	22	20	22	19	23	25	26	23	27	21	23	20	24	20	23	18	19	23	19	22	17	18	16	23	24	24	23	20	22	21
21	26	22	24	23	16	23	23	22	21	23	20	24	21	21	20	21	22	21	24	22	21	24	20	23	27	26	16	25	22	28	20	25	23	22	19	22	23	21	21	16	21	20	29	24	21	24	24	20	21
30	26	23	21	23	27	23	21	20	20	20	19	22	19	20	20	23	21	20	21	21	19	19	26	23	19	22	26	23	27	21	26	23	25	26	20	20	16	18	18	19	17	19	19	21	25	25	25	18	22
29	25	22	24	27	25	19	24	26	19	23	22	26	23	23	18	21	25	20	22	19	21	22	24	27	25	21	24	24	20	24	23	20	20	19	25	11	19	17	18	18	20	20	20	18	21	24	24	25	19
29	24	23	23	24	24	22	27	29	23	25	26	23	17	19	22	19	21	18	19	18	25	23	23	24	16	25	23	25	23	24	20	26	19	23	17	21	18	20	18	19	19	17	21	22	21	18	21	18	20
28	26	27	21	23	24	20	27	26	27	23	23	26	25	18	21	20	18	19	26	21	23	17	23	25	29	19	24	19	21	20	22	22	20	20	19	19	23	21	19	20	20	24	22	19	17	18	20	19	19
28	30	27	23	22	22	26	25	27	22	21	27	26	28	18	20	16	13	20	16	20	18	25	18	26	22	26	21	25	19	23	24	21	21	16	21	19	19	20	18	19	21	15	16	17	18	20	16	16	24
25	20	25	23	21	21	25	24	31	28	24	19	22	20	22	16	22	19	17	19	23	24	27	26	24	25	26	27	24	17	19	22	21	18	17	22	21	20	20	21	17	18	15	14	14	8	18	15	22	21
28	22	25	21	27	20	24	22	23	23	21	25	18	23	20	18	20	17	23	13	17	23	18	23	23	22	23	24	26	21	22	22	18	20	20	17	19	12	23	16	25	19	19	16	23	22	21	19	20	19
21	26	24	21	21	22	25	26	23	25	26	22	22	25	24	24	19	19	19	20	22	22	22	19	25	26	21	24	20	23	20	25	21	18	23	18	20	18	21	17	17	20	21	20	22	16	18	17	21	19
23	22	18	20	22	25	21	20	22	22	28	20	25	21	24	22	25	20	24	20	18	23	21	28	29	21	25	23	24	24	19	18	19	18	17	21	18	20	17	25	21	23	21	22	19	21	19	19	22	18
22	25	21	25	21	23	16	19	27	23	27	18	23	18	26	24	24	22	17	19	26	21	21	23	22	24	19	23	20	24	24	26	26	26	23	20	20	22	20	23	16	23	23	21	17	17	16	19	20	16
21	20	20	21	26	21	23	22	21	21	20	28	22	28	20	22	27	20	22	25	22	20	26	23	25	20	23	24	23	26	23	24	20	19	18	17	22	17	19	21	23	20	23	16	20	19	19	22	20	18
19	21	19	18	22	17	22	20	24	23	26	24	22	18	20	23	24	20	24	26	23	22	25	27	25	27	30	23	24	24	27	21	22	23	23	26	22	24	21	28	24	19	21	19	20	19	21	23	25	20
20	22	22	19	16	21	19	20	22	19	24	24	26	22	21	19	25	21	28	23	24	23	22	23	20	18	26	26	26	27	30	29	26	18	19	23	22	24	22	21	20	25	21	24	17	20	18	17	22	17
22	21	18	21	19	20	18	22	21	26	21	25	26	26	25	24	23	27	25	25	23	23	22	24	30	24	34	28	31	27	27	26	26	25	25	21	25	23	29	26	23	23	21	24	24	23	22	20	25	21
21	21	26	20	16	22	21	22	22	22	19	21	20	20	17	22	25	26	24	30	22	25	21	29	32	27	15	25	26	27	35	28	31	30	30	30	25	27	23	24	22	20	23	21	22	20	25	25	23	20
22	24	18	26	22	20	21	21	23	27	23	23	17	21	22	22	24	25	25	27	25	26	28	20	26	23	25	28	28	30	27	25	31	31	30	27	31	26	27	24	23	19	22	24	22	24	20	23	24	23
25	27	26	27	24	20	20	21	20	28	22	24	24	26	20	22	27	24	25	21	19	24	25	26	26	31	26	29	26	25	32	33	39	33	32	35	28	26	26	26	26	23	27	24	26	24	21	24	25	22
29	28	25	22	21	22	22	20	22	18	19	26	18	21	20	24	24	27	22	22	26	22	28	26	26	18	26	28	33	29	35	33	34	27	29	33	23	24	20	22	26	22	21	19	27	21	24	14	20	20
29	32	27	29	23	22	23	23	26	24	25	22	22	17	25	20	20	20	27	25	26	24	19	20	23	23	28	21	25	26	30	31	30	25	25	21	26	28	24	23	22	25	22	25	26	19	22	25	21	19
32	26	26	26	16	26	21	20	18	26	21	23	18	20	18	19	25	21	21	21	18	21	20	21	23	26	21	27	27	27	24	28	28	28	28	23	28	26	27	22	24	23	19	19	21	25	22	22	19	20
29	28	28	31	28	16	21	20	20	21	21	22	20	24	23	18	19	23	20	20	24	21	23	19	25	21	27	19	23	22	25	30	31	25	24	28	25	22	25	23	23	24	22	24	24	16	24	20	19	24
25	31	30	29	22	26	20	24	25	24	25	22	20	24	15	18	20	22	20	19	22	22	19	18	25	24	22	20	25	23	27	25	28	22	27	28	27	26	23	29	23	24	21	22	28	21	25	24	21	18
27	33	25	24	25	21	22	24	18	21	21	24	20	21	25	22	21	20	18	17	21	18	19	24	23	26	24	21	24	26	20	23	24	23	26	23	27	26	27	29	26	29	28	24	23	19	17	24	18	19
25	26	30	25	26	25	26	19	17	20	26	24	26	20	14	21	22	19	20	24	21	21	25	22	25	21	21	20	24	27	23	21	19	27	24	26	19	27	24	31	27	28	25	20	23	18	24	19	22	22
24	24	23	24	20	22	19	21	22	29	25	24	24	23	23	20	16	22	19	20	21	23	25	27	25	27	24	25	25	21	21	18	22	23	22	23	26	28	28	27	25	25	23	29	23	24	21	15	26	22
21	21	27	24	21	26	23	24	21	20	22	26	25	25	23	21	21	18	18	18	18	17	25	27	26	23	21	23	24	21	20	22	23	19	19	25	27	25	24	28	29	30	26	21	21	22	23	22	22	22
23	18	21	21	23	21	21	22	19	26	26	25	24	26	21	23	25	26	19	17	25	20	24	26	25	29	28	28	26	24	27	21	20	21	19	20	23	24	29	26	30	24	24	18	20	21	20	20	21	22
19	21	23	19	20	20	24	22	25	16	23	21	26	22	20	20	19	22	22	22	19	21	23	26	30	18	24	22	21	20	27	21	20	18	19	29	19	27	22	25	23	23	25	22	21	16	28	18	23	22
24	18	19	24	20	22	19	20	20	23	23	23	25	21	19	20	20	23	20	23	24	26	22	23	25	26	24	23	21	25	24	23	21	21	26	19	21	25	25	29	27	25	29	24	19	19	20	18	22	23
20	19	21	18	20	22	29	21	29	22	26	27	21	29	20	23	22	16	20	20	20	19	18	23	20	25	21	23	21	24	23	26	24	24	21	25	26	31	21	27	26	23	21	19	22	23	26	27	20	24
22	18	19	22	20	22	15	22	28	25	26	25	26	27	24	26	21	22	21	20	19	20	20	22	21	22	30	24	22	21	23	21	20	21	24	25	22	29	26	31	25	26	23	26	26	25	23	22	27	29
23	25	20	22	21	19	19	20	21	20	25	25	25	23	23	18	27	19	23	19	20	22	22	21	21	25	22	22	21	26	23	25	23	21	26	26	22	24	30	30	25	26	20	25	20	21	21	22	26	25
25	25	22	20	19	25	27	21	18	26	26	31	27	27	25	26	24	20	20	21	21	22	19	23	16	19	18	20	22	22	22	22	20	22	27	22	25	23	26	24	32	27	25	21	21	22	16	22	18	26
23	29	26	21	23	18	23	24	20	24	24	25	25	25	21	22	20	21	21	25	19	18	18	20	21	22	21	19	19	20	26	22	26	24	22	27	27	28	26	27	25	31	29	21	24	23	24	25	24	25
23	20	21	27	21	23	26	25	24	28	24	23	25	25	25	25	23	24	24	19	23	23	25	22	20	13	21	24	20	24	22	22	28	22	24	25	28	27	27	28	24	26	24	27	27	24	22	19	21	32
21	22	22	25	21	22	23	25	23	30	24	27	27	30	24	27	25	18	25	19	21	22	21	20	17	25	25	20	19	21	21	23	19	17	26	28	31	29	32	31	28	29	28	28	26	18	23	25	26	26
24	20	21	25	24	24	24	22	23	23	24	22	26	31	26	29	26	25	23	21	21	26	23	19	19	19	19	17	19	24	23	18	22	22	22	26	25	26	27	28	26	26	26	29	25	28	28	23	22	25
31	24	22	17	17	22	24	22	29	26	30	30	24	23	28	27	24	23	20	30	22	23	18	20	11	23	21	22	18	23	24	22	20	27	25	25	33	29	27	27	24	26	25	30	29	23	23	21	31	27
26	25	24	25	27	24	24	24	24	26	23	25	25	23	27	26	26	25	28	26	22	21	22	24	19	16	21	21	21	23	21	23	27	28	31	28	30	31	31	32	28	27	31	26	28	27	23	27	24	21
22	20	26	24	23	21	21	24	27	27	27	25	24	24	24	26	19	22	24	21	27	18	24	21	20	19	21	18	20	22	22	23	30	27	23	26	26	38	34	32	32	28	29	28	27	31	25	27	24	26
24	21	20	23	19	20	23	20	23	26	25	26	26	25	27	27	25	22	26	21	21	24	26	25	19	18	19	23	22	21	21	22	27	20	23	31	26	30	32	34	33	31	29	25	30	30	31	29	27	24
24	25	24	24	26	23	25	23	24	27	31	25	29	21	27	25	20	27	18	19	20	25	21	21	21	23	21	26	23	19	21	17	23	26	33	27	30	29	32	33	32	26	28	24	24	28	27	24	27	24
30	24	28	24	27	22	26	26	28	23	22	27	29	25	26	26	25	26	23	22	24	19	20	17	22	13	16	18	16	25	23	24	21	23	27	26	25	30	27	30	35	30	27	24	25	23	30	22	27	23
22	26	25	26	26	24	22	20	26	22	27	28	25	25	25	23	25	27	20	21	26	17	21	17	23	23	24	24	20	18	20	21	23	23	27	24	22	30	28	32	29	29	29	28	27	29	23	18	28	20
22	24	21	26	28	26	26	27	23	29	30	26	30	26	28	26	27	23	23	18	23	19	26	23	23	17	22	19	19	17	20	19	23	25	25	26	25	25	27	27	25	28	23	28	27	27	27	30	22	26
22	27	20	24	22	28	22	24	27	26	27	31	26	28	26	21	15	22	23	22	26	22	25	19	22	21	21	24	23	21	19	22	27	26	22	24	26	22	27	28	26	25	25	24	26	22	18	27	18	25
21	26	26	25	26	20	23	25	21	26	27	28	33	32	29	29	22	24	21	21	22	25	21	16	20	21	25	21	20	20	22	19	21	24	23	28	22	21	24	28	25	28	25	25	24	26	25	24	24	22
24	27	20	22	22	25	26	25	26	21	30	31	33	25	28	30	28	29	27	22	21	23	17	22	19	19	21	19	23	20	25	21	20	20	23	27	21	25	25	29	30	21	23	23	24	25	22	14	22	22
26	22	28	21	24	25	22	28	29	28	29	29	29	31	30	26	25	24	28	26	24	24	13	19	22	25	21	20	22	17	20	18	21	19	27	26	24	26	28	24	27	21	31	27	23	24	19	30	23	22
24	20	22	20	29	23	31	26	30	27	31	27	29	30	30	33	29	29	33	26	24	24	24	18	20	11	20	17	16	20	18	24	20	28	19	25	25	25	19	23	25	26	22	23	21	21	27	21	25	22
21	24	28	22	23	27	23	27	31	31	29	20	31	31	22	39	28	33	28	29	29	27	17	21	16	25	24	24	21	15	25	24	23	23	24	26	25	22	26	22	20	20	24	21	17	24	23	17	26	25
22	26	19	19	28	25	25	28	25	31	23	30	29	32	33	29	32	30	29	30	29	25	26	22	21	23	16	21	20	20	22	22	21	17	26	27	21	22	27	23	27	20	25	19	24	23	23	21	22	21
20	20	25	26	27	21	19	23	28	24	25	29	28	35	31	25	35	30	26	25	30	26	20	20	22	19	22	28	23	20	16	24	21	24	22	26	25	25	27	27	23	24	22	21	18	22	22	22	18	22
23	23	23	20	21	22	22	27	24	25	29	22	27	25	32	30	38	35	32	28	27	26	24	23	23	22	21	20	26	21	22	18	20	17	22	17	23	27	25	29	28	27	21	21	22	24	25	22	20	18
26	20	22	23	19	23	26	24	28	25	29	28	23	26	30	31	36	30	38	36	34	33	26	25	21	25	22	25	20	26	23	26	19	23	27	26	23	27	21	25	22	21	21	27	24	24	23	25	19	23
27	21	23	17	19	18	26	22	28	25	22	24	17	27	23	32	31	35	39	35	36	26	23	28	22	22	20	25	21	26	24	23	25	27	23	26	28	23	26	20	30	24	20	26	25	24	27	26	22	20
22	23	16	17	22	19	24	22	31	27	27	19	20	25	26	28	32	30	32	34	29	27	26	25	22	25	24	24	24	23	20	25	23	25	22	25	30	31	25	24	18	23	24	24	22	19	23	26	28	23
25	22	20	23	18	20	19	22	27	26	25	23	23	23	23	23	25	34	30	30	27	22	22	29	23	24	21	21	22	26	25	32	26	26	23	22	25	22	25	27	26	29	24	26	23	25	24	22	23	23
23	21	21	23	22	20	23	23	28	24	24	21	17	20	17	22	27	28	30	23	29	26	24	24	21	19	22	26	23	20	21	26	21	21	22	28	25	26	27	32	27	22	22	21	19	23	21	25	22	25
25	19	21	23	21	16	31	24	26	21	26	23	23	23	24	23	21	24	26	24	21	22	23	17	22	23	22	20	23	25	23	19	20	23	25	28	20	22	21	24	28	30	24	25	23	25	28	23	28	23
30	23	19	19	18	17	23	19	25	18	28	21	18	20	19	20	24	25	20	22	15	19	19	21	22	21	21	23	25	25	22	20	25	20	24	20	25	24	23	30	24	27	24	24	23	28	27	24	26	22
23	26	19	20	26	22	24	22	29	22	23	23	19	24	21	22	21	23	25	24	17	15	13	20	18	19	19	21	18	20	21	22	14	22	20	22	27	27	23	27	28	25	29	29	25	25	28	29	24	20
22	20	25	24	23	24	21	22	20	22	20	21	19	18	20	23	20	22	18	19	18	17	18	19	22	20	26	21	25	17	19	25	25	26	22	21	23	26	26	28	22	28	29	29	31	24	24	24	27	25
20	22	22	20	17	21	24	21	26	19	20	20	18	24	22	22	20	15	21	19	20	25	19	19	22	24	20	21	21	19	20	22	25	17	21	23	31	29	32	30	27	28	28	22	30	26	26	22	31	29
20	22	20	18	17	23	22	23	21	22	22	27	19	23	21	21	21	22	19	19	25	21	24	20	23	22	24	24	24	21	18	21	17	22	20	19	22	23	31	27	29	26	28	26	27	32	28	29	27	30
27	26	24	23	21	21	20	23	24	22	20	23	22	26	20	23	21	21	24	26	24	23	19	20	25	20	20	20	22	19	23	21	22	26	21	24	24	24	28	26	29	29	28	29	29	26	27	30	29	24
24	20	18	22	18	21	23	21	29	22	20	24	26	24	21	21	22	24	24	22	18	22	23	24	22	23	23	24	21	24	17	20	28	21	26	26	29	29	33	31	30	33	29	32	27	28	28	30	29	33
21	20	25	23	22	22	23	26	21	23	24	25	28	23	27	25	25	27	22	24	23	13	23	23	24	27	26	22	17	19	21	22	22	20	26	27	27	28	32	33	32	31	34	26	34	33	34	37	33	34
26	25	23	17	23	24	20	24	22	23	25	32	28	22	26	30	20	30	27	26	30	28	28	25	22	21	24	22	22	23	24	20	19	26	27	30	27	30	37	33	34	34	33	28	36	31	35	37	32	34
19	21	21	20	24	25	24	20	29	25	25	24	25	22	28	29	23	26	28	28	29	26	17	26	21	25	24	21	24	17	23	21	26	28	30	29	30	29	33	33	29	32	31	33	37	32	32	34	32	33
25	31	23	21	19	24	20	20	23	20	25	25	30	27	29	22	24	23	29	26	27	28	26	30	23	24	18	26	26	24	25	24	24	24	34	28	32	30	30	26	34	33	35	29	28	32	27	35	31	25
19	22	27	23	30	22	23	22	25	28	29	23	27	25	24	27	24	29	29	30	26	25	23	22	25	22	23	29	22	24	24	28	24	29	20	25	32	31	33	27	25	27	28	30	26	28	34	30	29	31
19	26	28	24	25	21	24	23	29	21	23	22	31	28	33	30	26	27	29	27	28	25	23	25	32	26	30	25	22	21	27	29	26	24	23	25	28	33	25	28	26	29	27	28	30	22	26	33	29	32
23	23	25	24	26	23	23	24	24	28	25	21	21	24	28	30	33	26	27	24	27	26	34	22	27	25	23	24	25	25	25	28	28	24	22	26	23	25	27	28	25	23	19	26	28	25	26	32	25	29
24	22	24	28	27	26	26	28	28	21	25	28	22	24	28	28	31	26	30	27	24	23	31	25	27	29	24	32	26	33	28	30	29	27	30	24	29	23	25	21	22	24	23	26	22	24	24	31	29	35
25	24	22	20	28	27	27	24	21	25	30	27	21	21	24	29	26	25	27	27	24	25	25	27	28	19	24	21	28	26	26	26	30	32	32	26	22	26	25	26	24	28	20	22	31	26	25	20	32	28
16	26	24	28	26	27	19	27	28	26	26	21	29	29	23	24	21	25	26	31	26	27	29	24	25	23	24	29	24	27	29	24	30	25	25	24	27	26	23	19	25	27	27	23	18	25	26	27	27	25
23	23	28	24	30	23	25	23	19	25	25	28	23	30	23	31	28	29	26	25	27	21	26	24	23	27	27	30	26	30	28	31	26	25	26	28	26	25	24	27	28	23	23	19	25	26	25	23	32	32
26	26	26	23	26	24	27	24	21	22	17	20	24	24	26	28	23	22	24	25	21	19	26	27	31	28	26	25	24	28	27	27	21	29	26	28	25	30	27	24	22	21	24	25	21	21	21	27	30	28
24	25	25	21	27	22	21	22	23	30	21	23	28	19	25	21	24	24	23	22	21	26	23	26	21	26	26	26	35	25	28	20	28	28	23	20	22	23	25	27	22	24	24	22	25	26	32	30	24	25
21	24	28	26	26	26	21	30	26	23	20	17	22	24	25	21	25	23	21	21	19	21	26	26	25	26	27	24	24	20	22	27	28	26	26	28	26	24	26	22	24	19	26	29	26	28	29	30	29	22
27	19	26	23	25	27	26	23	27	26	17	26	21	23	21	23	22	22	27	21	19	23	27	23	26	24	25	23	28	26	28	24	23	23	24	22	25	25	25	22	28	24	29	24	25	31	29	35	34	27
27	32	29	24	26	27	26	26	27	23	23	21	19	19	18	19	18	22	23	25	22	22	23	23	23	28	30	26	25	24	33	27	25	26	26	27	28	24	25	24	25	27	29	30	31	28	37	37	31	36
25	22	22	27	24	26	27	20	21	21	20	17	22	18	20	21	23	21	22	21	24	25	27	24	23	23	25	27	30	29	26	28	18	26	26	26	25	25	29	29	31	28	29	34	34	38	36	37	31	33
18	19	25	24	22	25	23	21	24	27	23	20	18	18	22	20	19	24	18	22	28	26	23	25	29	23	27	25	30	27	24	24	22	24	23	27	19	28	32	29	29	30	39	38	36	40	40	41	40	41
19	26	25	21	19	21	25	23	25	20	20	20	17	21	19	22	21	20	24	21	26	25	23	28	28	30	21	26	25	19	24	25	24	21	20	25	28	26	32	26	28	39	41	36	41	44	44	44	42	38
22	25	24	22	25	20	21	26	25	18	19	18	23	23	25	25	23	20	20	18	27	27	32	23	23	25	29	27	25	25	28	25	24	23	24	22	30	25	25	32	31	39	39	45	37	44	41	36	43	37
22	24	23	21	23	18	16	24	22	17	18	21	19	23	19	22	18	27	22	21	23	21	31	22	28	31	35	32	29	29	24	24	23	21	21	21	24	25	27	33	32	34	40	30	43	36	35	40	33	40
22	24	20	25	22	20	21	18	20	18	23	9	20	20	24	25	25	20	20	25	23	24	24	27	21	26	29	28	33	28	23	26	25	20	27	20	23	32	26	37	29	33	37	38	40	44	38	34	38	38
23	21	21	22	20	22	21	19	24	17	21	15	19	19	19	20	22	23	23	24	26	24	26	24	25	22	26	23	26	31	31	27	24	23	25	24	23	25	27	32	34	39	39	39	37	35	37	40	37	29
27	21	20	23	22	22	16	20	19	21	19	20	16	18	16	20	21	26	25	26	25	24	28	31	31	27	32	29	29	27	29	27	23	25	22	23	23	25	28	30	32	35	33	33	37	31	37	35	26	28
24	26	27	24	21	23	19	17	25	17	18	16	22	23	25	20	19	24	24	22	21	24	27	31	27	30	34	29	24	29	28	24	25	22	24	24	27	32	19	26	29	36	36	37	32	34	33	25	26	24
17	21	24	22	22	21	18	20	20	20	21	18	18	17	24	19	23	20	25	27	26	31	35	24	27	31	31	29	30	23	34	27	31	26	26	23	27	24	26	28	33	31	30	38	34	33	30	30	26	29
28	30	23	23	19	20	21	17	18	19	16	19	19	19	21	26	21	27	24	22	25	27	32	24	28	32	32	28	31	34	29	30	17	22	20	22	24	23	30	25	30	30	29	28	32	30	29	29	25	19
17	21	22	23	25	27	20	21	19	18	20	20	18	20	18	19	21	25	22	25	25	27	20	30	27	27	34	27	25	26	25	24	28	29	28	27	16	24	26	25	25	25	31	28	28	23	29	21	23	24
22	25	18	23	22	20	22	21	26	23	21	17	14	17	15	19	23	17	21	26	18	28	25	27	28	28	28	28	30	21	26	23	27	21	23	24	20	28	26	26	21	21	27	23	26	25	24	23	24	22
21	18	25	24	24	25	23	24	19	23	18	20	21	21	19	15	21	21	26	17	27	24	29	28	30	26	27	28	26	24	28	22	27	25	26	27	25	19	24	20	19	22	22	24	22	24	22	24	17	23
24	26	34	24	28	22	27	24	24	25	25	21	21	17	19	17	19	21	18	21	22	29	26	23	25	25	29	31	29	22	28	27	24	25	20	23	19	25	21	23	26	20	23	23	20	22	18	21	23	31
27	22	24	31	25	28	25	24	28	26	25	27	25	18	19	19	22	22	22	25	19	28	23	21	23	27	26	25	28	19	27	21	23	21	19	20	18	20	22	26	19	24	22	25	20	19	20	20	24	24
25	22	29	30	31	25	25	25	29	27	26	25	27	22	21	21	22	19	17	20	20	20	23	21	20	30	26	25	25	24	22	28	24	21	23	17	21	24	24	19	22	22	22	25	22	21	22	21	23	24
28	27	28	23	25	26	27	24	28	23	20	28	26	27	19	28	26	23	21	24	23	23	24	24	23	25	18	23	18	25	24	25	17	18	19	19	17	17	20	21	20	23	21	20	19	21	20	21	23	25
23	22	25	24	27	29	28	25	32	29	32	26	28	21	27	24	21	21	20	28	22	25	23	21	21	25	26	23	17	20	24	20	19	20	17	24	20	19	19	22	14	17	19	19	21	19	18	20	24	21
25	24	25	23	27	24	33	29	27	33	31	27	33	28	25	25	21	19	22	20	20	19	24	26	25	24	21	18	22	24	23	20	19	17	23	24	23	18	21	19	21	14	22	22	20	19	24	21	19	18
28	22	26	20	27	29	27	31	30	24	31	35	28	31	28	26	24	21	18	26	24	24	25	23	20	17	24	22	24	25	18	15	21	20	21	22	27	22	24	19	20	17	19	20	17	20	19	20	18	21
25	25	27	24	26	25	28	27	36	28	29	30	25	29	29	25	23	18	19	20	21	16	21	19	23	25	23	23	21	25	22	22	22	27	24	24	25	26	15	18	17	22	21	20	16	17	23	19	16	21
22	22	22	25	24	30	27	26	27	37	36	28	31	25	26	25	25	26	19	20	18	25	27	23	18	18	22	25	22	21	25	20	25	23	30	21	26	23	25	26	22	17	17	22	15	19	18	19	16	20
28	24	23	21	23	23	27	34	30	30	31	26	28	25	24	24	24	25	25	21	25	20	20	21	20	22	24	23	24	26	22	22	23	22	25	30	26	20	21	22	24	17	19	19	15	20	20	22	16	18
22	25	27	25	25	27	22	26	27	29	28	32	27	22	30	28	21	21	21	17	17	20	19	18	21	24	24	24	22	22	25	24	21	24	24	24	26	21	22	25	19	18	12	20	22	17	20	15	20	19
25	24	21	23	20	21	23	28	19	20	27	25	30	25	28	25	20	20	18	25	20	22	18	19	19	20	19	19	21	27	27	22	23	19	21	22	22	20	23	20	19	21	19	23	17	18	18	22	20	18
28	23	21	26	23	25	27	25	22	24	27	26	27	23	22	21	24	19	24	20	21	11	23	21	19	24	21	19	22	19	22	20	26	23	26	20	23	18	20	18	15	20	20	20	17	23	23	19	18	15
28	30	26	24	24	21	21	19	23	23	27	26	24	25	25	25	20	20	21	20	19	23	21	22	25	14	22	20	21	18	25	25	23	20	19	21	21	19	18	18	19	18	20	20	21	19	17	18	17	21
26	21	23	21	21	20	27	25	25	21	23	27	30	29	18	19	21	21	17	17	25	20	22	24	25	20	20	20	20	18	12	18	17	15	18	25	18	19	15	18	17	19	21	19	19	20	20	21	23	16
25	24	25	23	19	21	21	21	22	22	21	25	22	26	21	23	23	16	24	20	19	18	25	25	22	24	23	20	16	23	17	18	16	19	16	17	20	19	17	20	22	17	20	21	22	22	17	20	20	20
27	24	24	22	24	21	24	20	24	18	27	25	25	25	24	21	20	19	18	23	23	20	31	22	23	21	22	21	22	17	17	14	17	22	17	24	19	26	22	24	22	22	23	23	22	16	20	20	18	15
27	26	23	27	26	18	22	18	26	24	24	20	25	18	22	25	25	23	16	27	22	17	23	28	24	24	25	24	21	18	19	17	20	19	16	18	21	26	22	23	22	25	25	21	22	20	19	21	22	20
24	23	21	22	24	24	21	21	21	21	22	21	22	24	22	24	28	25	30	26	28	26	33	27	28	24	23	26	25	20	20	22	19	24	28	20	21	17	25	24	27	29	23	23	20	24	21	26	22	20
27	21	20	25	19	18	17	19	22	20	23	22	21	21	19	18	30	24	26	24	31	28	33	26	26	24	27	23	24	18	14	26	22	22	24	26	19	26	25	26	30	25	27	21	20	26	17	19	20	25
24	26	27	21	20	17	21	23	22	22	21	19	21	25	27	22	22	21	25	31	20	28	32	24	30	32	27	22	24	21	26	25	24	22	23	23	24	25	23	30	25	25	25	25	26	25	22	22	27	18
30	21	22	23	19	21	19	19	19	22	21	19	25	17	24	27	23	19	25	30	33	26	29	30	26	31	26	28	25	25	23	23	24	23	26	23	24	26	26	27	20	24	30	28	23	23	21	20	22	16
21	24	23	23	22	24	23	25	20	25	19	22	22	18	23	19	24	28	31	32	30	32	28	26	29	29	26	27	29	25	26	27	21	28	25	26	23	25	25	22	28	21	26	22	26	25	22	25	21	17
21	24	18	19	20	21	21	18	22	19	22	21	20	23	21	26	25	28	26	28	28	31	34	32	26	31	29	32	24	23	21	26	26	27	27	25	22	27	18	22	25	18	23	22	25	25	26	19	22	16
18	25	21	20	16	19	18	21	20	18	18	22	24	18	23	21	29	30	29	28	35	32	24	32	22	29	32	27	28	24	27	29	26	25	24	24	27	19	21	22	24	25	21	26	22	20	20	24	25	21
20	19	17	18	16	16	18	20	20	24	20	22	20	20	12	23	22	21	24	22	29	29	30	28	32	29	28	27	26	28	24	27	23	26	20	22	22	20	22	22	21	22	20	19	19	19	19	19	20	22
22	22	21	21	20	21	20	22	20	18	22	19	15	20	25	22	18	24	21	24	29	27	27	25	27	27	26	27	28	22	23	22	26	25	22	25	25	27	25	19	17	19	24	19	26	23	22	24	21	20
20	23	19	22	17	19	18	20	24	18	21	21	17	22	21	24	24	25	24	28	22	29	19	28	29	23	23	29	28	23	21	24	21	20	21	22	21	21	18	22	18	24	17	22	18	22	23	21	19	18
21	17	23	22	22	21	18	21	22	16	23	18	21	18	22	28	19	18	21	19	24	30	25	24	25	28	26	26	15	24	27	25	22	22	22	20	25	22	18	18	22	19	20	20	26	23	19	14	17	25
26	22	25	23	26	21	19	20	20	20	22	21	20	18	18	22	20	15	19	21	18	23	28	24	25	21	21	24	26	16	17	24	22	28	25	25	19	21	22	26	23	20	17	16	17	21	19	22	17	22
22	21	19	22	26	19	21	17	21	21	18	21	17	18	19	18	20	21	21	23	26	25	24	25	19	26	26	22	26	21	25	24	25	20	23	22	26	22	20	20	18	22	21	19	18	19	25	22	22	21
22	22	20	24	26	27	21	23	16	17	21	19	22	23	18	19	21	22	20	24	25	25	29	24	24	17	20	25	17	25	19	24	23	22	27	25	23	17	16	20	16	19	23	18	18	25	20	22	17	23
21	24	28	27	22	17	19	21	19	23	20	17	16	24	25	23	19	21	20	25	24	22	24	26	25	22	24	21	21	21	26	25	25	23	18	21	21	21	20	21	24	20	22	20	23	20	19	23	22	22
26	25	23	24	22	20	21	21	18	18	20	17	22	20	21	24	21	26	23	19	21	23	22	23	24	20	23	20	24	25	27	21	25	23	27	25	24	23	18	18	23	21	24	24	28	26	25	22	24	19
23	21	27	27	22	24	14	19	19	19	22	21	20	17	26	23	24	20	26	23	27	23	23	21	22	22	20	23	20	19	23	25	24	26	26	22	22	22	25	22	18	20	21	27	23	27	23	24	27	23
25	20	19	22	15	24	18	20	18	25	16	21	25	25	24	21	19	22	27	26	25	23	25	25	21	18	22	21	21	22	25	27	27	27	24	20	25	22	25	21	12	23	19	26	23	22	24	24	24	20
19	19	21	19	24	20	21	16	16	20	24	27	27	24	25	31	19	28	19	25	25	27	23	23	17	21	22	20	22	24	16	27	22	25	32	22	25	25	21	19	25	25	18	21	28	26	26	18	26	21
22	23	20	19	18	22	17	27	21	20	21	26	26	26	24	19	24	21	23	24	21	24	23	23	18	21	22	19	20	22	27	27	25	23	28	28	26	19	23	21	25	22	24	22	24	26	27	27	26	20
27	24	24	24	19	25	16	19	20	20	26	25	21	24	23	28	28	25	19	19	29	21	21	16	18	22	19	22	21	19	25	29	27	21	26	24	23	21	22	19	20	19	20	21	33	28	25	24	24	27
18	26	23	23	21	21	25	20	22	18	20	24	29	28	25	24	29	21	28	26	25	25	21	25	25	20	19	22	21	16	28	26	24	27	29	24	26	22	21	24	21	25	21	25	24	20	27	26	26	25
21	25	19	22	20	27	18	23	20	22	25	28	22	20	28	24	28	25	24	19	26	28	25	20	20	16	17	15	28	19	21	24	30	29	24	23	21	20	19	17	20	20	23	26	22	35	28	37	25	23
21	21	21	23	24	19	18	24	21	25	22	26	27	26	32	25	27	24	32	24	25	20	21	20	20	23	21	19	16	19	19	21	22	17	23	22	22	22	18	14	15	19	22	21	20	23	31	30	26	24
23	24	19	22	28	27	21	21	26	21	25	27	27	26	23	27	26	28	23	20	26	25	24	21	23	14	19	21	18	20	20	19	24	25	21	22	21	23	19	23	22	26	18	22	26	26	24	28	23	25
24	25	24	21	22	19	21	22	29	21	23	24	27	24	27	31	28	28	24	33	25	29	25	20	20	21	23	19	18	20	16	20	18	20	21	19	22	22	21	21	18	21	20	26	28	27	22	22	28	24
22	26	25	28	25	27	27	22	22	20	24	24	28	24	28	26	29	27	25	24	25	21	24	22	20	17	16	20	23	21	17	21	18	26	26	26	20	19	23	23	22	26	21	27	27	25	24	28	23	20
27	26	30	24	24	26	21	23	20	24	20	25	24	29	27	30	27	25	27	28	29	25	23	22	22	21	21	16	27	18	21	22	18	22	20	27	23	21	21	14	20	23	26	27	22	24	23	20	19	20
33	29	25	22	26	22	25	18	22	20	24	27	27	26	28	21	28	26	28	27	27	26	20	24	17	17	20	18	24	19	23	20	17	19	19	26	16	21	19	26	23	28	21	23	21	24	27	22	20	24
21	26	24	25	26	25	21	23	20	21	26	25	23	24	29	26	29	22	29	27	28	29	24	25	23	19	19	22	18	20	20	24	24	21	25	19	20	23	20	26	18	23	23	25	18	25	17	20	21	27
24	25	22	23	20	17	21	21	21	23	23	24	21	27	22	26	21	23	25	24	24	26	25	24	22	17	20	28	25	24	26	23	23	25	21	22	24	19	19	18	27	23	21	21	22	19	18	21	14	21
24	22	21	27	28	23	17	17	23	22	20	23	19	21	19	26	27	28	25	27	24	23	24	13	22	26	26	22	32	25	30	23	32	27	22	23	19	24	21	22	19	19	20	18	21	20	19	18	18	21
29	23	23	21	21	24	21	26	21	20	18	25	26	24	22	21	21	26	24	27	28	27	20	24	24	25	27	26	21	31	24	25	24	22	30	26	27	25	22	22	22	21	23	16	20	19	19	16	21	21
27	22	19	22	23	22	18	19	22	21	21	25	22	27	17	24	26	28	18	23	21	24	24	28	28	24	24	31	29	32	26	27	24	25	26	24	19	22	20	18	25	19	21	18	21	20	21	21	16	21
23	20	23	20	24	19	25	25	22	18	25	23	29	24	23	22	23	25	22	25	22	26	24	28	24	29	27	29	24	32	31	31	27	28	30	27	26	22	19	21	18	18	19	16	18	18	22	23	21	21
21	24	24	29	24	19	22	22	19	22	24	24	23	20	23	20	24	22	22	25	28	25	24	27	30	25	25	36	31	34	28	37	30	33	28	25	24	24	23	21	19	19	19	16	19	21	16	22	21	25
19	27	26	23	23	21	26	27	25	23	20	22	22	21	22	21	20	19	23	22	27	20	22	29	26	36	30	30	30	33	33	26	35	29	27	28	30	26	23	18	23	20	20	16	15	20	20	22	20	23
26	27	25	28	29	19	23	20	24	20	23	22	26	19	22	24	22	23	19	21	23	21	25	25	26	24	28	28	32	35	33	32	35	36	30	30	31	26	25	24	18	23	17	19	20	21	28	19	21	23
23	28	22	28	30	26	22	26	24	23	20	21	24	22	22	19	22	24	26	25	22	21	20	21	17	21	24	29	28	38	36	37	35	29	28	28	29	29	23	26	22	26	22	20	13	22	22	24	23	25
27	33	31	26	27	25	24	22	19	20	21	19	22	19	21	20	26	25	26	19	17	20	19	22	21	21	24	30	28	36	29	32	30	34	28	28	27	23	26	27	24	18	19	20	20	25	19	22	19	22
26	27	28	27	28	27	23	25	22	21	19	19	22	22	22	26	17	18	23	25	22	24	18	21	25	23	31	24	30	28	28	32	31	27	26	25	25	24	22	23	23	18	29	19	25	19	23	21	22	27
29	28	32	27	28	27	32	21	23	22	19	18	18	20	22	25	24	19	20	22	17	20	20	24	22	26	27	26	30	29	30	35	29	23	25	29	22	30	22	24	20	19	25	15	18	19	21	23	27	25
33	28	30	29	29	25	24	24	23	20	19	24	26	25	26	23	25	22	19	15	22	19	17	22	23	22	24	19	30	25	24	28	30	28	25	23	36	25	25	19	23	19	26	24	20	19	21	17	23	22
30	32	31	28	26	28	25	23	24	28	22	24	23	23	23	20	20	21	20	19	23	18	22	20	25	25	27	23	26	23	25	26	21	26	28	24	24	22	22	20	25	24	24	19	19	19	22	23	20	21
27	34	27	30	34	33	26	30	27	29	20	24	25	24	21	24	24	23	27	22	19	20	20	17	19	21	25	21	20	23	24	26	26	21	24	20	30	26	26	23	18	23	21	28	21	20	21	24	27	21
29	30	29	26	28	32	29	30	25	22	25	26	27	29	26	20	23	20	31	22	21	21	21	27	23	23	25	20	22	19	22	22	21	22	27	24	22	26	25	21	21	24	24	20	19	21	23	23	21	22
29	24	25	25	28	34	25	23	23	31	26	25	25	22	22	26	25	20	24	26	23	19	18	23	26	25	25	23	24	20	19	21	17	19	24	23	17	22	24	21	21	24	22	18	18	18	16	22	20	23
26	25	35	31	29	31	24	27	28	26	28	26	26	27	24	22	25	28	26	26	23	21	24	21	31	25	27	20	19	20	18	20	21	22	23	30	24	16	19	21	18	22	26	18	23	17	22	20	23	22
23	24	25	31	29	28	27	24	25	25	29	25	24	26	27	25	27	24	22	21	26	22	26	27	20	19	24	27	21	21	22	22	21	28	26	24	25	22	20	17	22	18	20	24	20	19	18	21	18	21
22	29	35	28	25	25	33	30	27	22	22	30	25	21	27	25	27	27	26	26	21	23	24	28	28	29	25	25	18	25	16	21	23	24	22	28	26	19	19	20	16	22	21	19	16	18	15	23	17	24
27	24	31	25	31	33	27	25	29	31	29	31	24	32	23	31	26	25	23	29	25	23	26	24	29	25	25	28	23	23	18	20	22	29	22	21	19	24	19	18	25	21	18	19	24	17	23	21	20	18
30	25	24	28	23	33	24	29	27	30	34	32	29	27	21	23	24	27	21	24	23	28	28	26	28	28	21	24	19	25	24	26	19	22	24	22	23	17	18	20	21	21	19	17	20	16	19	18	22	23
27	21	33	20	28	26	29	26	28	32	28	28	27	25	26	26	31	30	28	21	27	27	30	33	28	28	26	33	26	27	19	20	20	23	24	22	25	14	21	19	19	18	22	20	20	21	20	19	12	20
24	26	29	32	27	25	21	27	22	28	24	25	25	28	32	24	26	26	25	27	26	32	29	28	33	32	26	23	23	23	24	24	22	19	18	20	18	19	21	18	15	17	20	23	24	18	15	21	20	14
24	29	19	24	27	27	27	25	24	24	29	26	31	28	27	24	27	28	29	28	23	28	26	33	33	27	27	28	28	24	24	20	24	20	19	18	18	17	17	23	20	20	15	15	18	19	23	24	27	20
28	27	25	27	26	24	26	28	23	30	25	28	28	31	32	30	26	20	22	26	30	26	27	29	29	33	25	28	23	20	19	22	24	23	23	19	24	18	23	15	24	22	22	22	19	17	21	21	19	23
22	24	20	22	22	27	25	22	27	27	28	27	27	24	26	25	28	24	25	30	33	38	33	34	29	31	27	24	27	20	22	19	22	25	22	19	21	18	18	20	19	19	18	20	21	20	22	21	17	21
17	21	17	21	21	20	20	23	29	22	31	24	24	22	28	29	27	23	27	30	27	31	30	27	32	35	24	25	26	26	27	25	21	18	20	21	20	22	13	23	15	19	18	24	22	21	26	21	24	24
23	23	23	20	22	18	23	21	27	18	25	18	27	24	26	22	25	28	28	28	26	25	25	28	27	30	26	30	27	26	25	21	25	22	25	22	20	19	17	21	23	22	18	19	17	20	21	18	20	20
19	21	19	20	23	23	21	22	25	28	25	22	21	21	24	17	22	23	24	25	31	28	28	23	23	21	25	26	21	19	23	26	21	22	18	22	19	24	25	20	19	17	21	18	22	21	21	18	26	23
23	17	20	17	21	22	23	22	27	20	20	21	22	24	23	22	24	25	27	22	24	30	27	26	29	30	21	22	27	20	20	21	20	19	17	23	20	14	18	20	18	20	24	21	24	19	21	20	25	21
21	22	22	22	17	21	19	18	20	22	21	20	21	22	23	25	26	22	23	26	27	23	28	22	26	29	19	23	19	24	25	23	23	22	22	19	22	24	18	19	17	21	20	22	21	21	20	16	22	20
23	24	20	20	21	22	21	21	21	22	20	23	25	24	23	21	28	29	29	30	22	27	25	27	26	29	17	22	19	27	23	22	18	18	21	15	18	22	20	20	25	19	24	21	15	19	20	23	27	24
19	15	19	25	23	22	15	23	21	22	20	23	21	22	25	22	28	23	23	19	24	30	25	20	26	18	24	23	19	24	19	21	15	20	22	22	19	26	20	21	17	22	19	23	25	24	18	21	24	18
26	22	24	21	21	22	14	25	22	22	21	21	22	23	26	21	20	27	24	25	20	20	26	27	21	28	25	20	22	24	21	20	20	19	20	23	24	20	19	19	24	23	21	18	17	17	19	19	21	17
24	24	21	19	18	22	15	17	19	24	25	23	22	22	19	19	25	21	26	23	23	24	24	26	23	23	24	23	22	22	19	20	17	20	21	18	21	21	22	20	20	15	16	16	20	19	19	20	22	25
21	20	24	18	20	25	25	23	24	21	22	18	23	19	24	24	23	24	26	28	25	24	23	28	22	24	23	19	18	19	19	22	18	21	22	26	21	20	17	21	19	16	16	19	18	16	21	18	20	19
22	23	19	16	20	25	20	21	22	27	22	21	21	21	21	23	25	24	20	22	23	21	25	22	22	21	20	19	19	22	20	20	22	19	24	20	22	17	19	19	18	19	16	17	16	21	17	21	19	22
28	22	21	24	21	19	22	20	24	13	22	20	20	21	26	24	26	23	21	23	23	23	22	18	20	25	19	19	19	24	19	23	24	24	18	21	24	23	26	19	13	18	20	18	22	22	17	20	16	21
18	20	29	19	22	21	23	17	19	20	20	21	23	20	25	25	24	30	22	25	21	21	23	19	21	20	20	18	17	21	22	21	21	25	24	20	20	23	16	20	21	16	19	20	23	16	21	20	21	17
19	23	24	24	20	20	17	23	25	16	20	20	18	23	24	26	24	23	24	20	22	26	19	23	22	26	22	19	17	20	27	21	24	17	24	18	23	22	22	21	20	18	17	19	19	16	16	23	22	20
26	24	24	24	24	25	18	21	20	18	18	21	24	24	25	22	28	27	24	26	19	20	21	19	20	18	17	25	20	28	22	21	25	29	27	24	20	21	24	20	22	19	21	16	19	20	21	23	18	16
22	23	28	25	23	19	22	19	20	20	20	21	27	23	22	21	24	30	23	27	27	24	22	19	16	20	17	25	21	16	24	31	25	24	20	26	20	22	21	21	21	17	23	19	25	17	17	18	24	26
21	28	20	21	17	21	22	22	20	20	18	20	19	29	23	25	22	24	23	24	21	24	21	25	22	22	22	20	26	24	26	25	22	24	25	23	28	22	20	25	20	20	16	14	22	20	20	20	23	22
23	19	26	27	24	19	16	23	23	27	21	28	24	28	25	24	27	24	24	20	21	25	18	20	21	23	22	25	21	20	25	25	27	23	30	24	29	24	29	20	22	23	21	16	18	20	21	24	18	22
29	24	23	27	23	16	23	22	21	20	21	23	22	24	23	27	23	23	24	22	20	18	18	9	16	20	19	24	25	30	26	25	25	26	23	24	25	24	23	24	26	22	25	19	18	21	22	24	23	18
21	21	24	22	24	20	22	16	25	20	21	25	21	23	20	29	23	22	19	24	25	20	20	19	22	23	23	21	22	22	26	25	22	33	27	29	23	23	22	27	24	20	25	18	24	25	22	22	20	20
21	27	20	18	20	25	19	25	20	21	24	25	20	25	21	23	19	21	21	17	19	22	22	19	22	25	18	22	20	24	27	26	21	24	29	27	30	18	25	27	25	23	26	22	18	22	19	22	22	24
16	21	27	21	23	21	24	21	22	25	26	24	18	21	25	20	23	17	21	19	24	13	25	19	21	22	26	25	22	27	26	34	24	30	24	28	28	27	28	25	25	26	17	18	22	20	21	21	24	24
19	26	22	18	22	25	24	23	24	24	24	22	21	26	19	19	17	21	19	20	16	23	21	25	26	24	21	22	19	21	22	27	28	23	30	34	26	25	20	23	24	26	22	24	22	22	25	18	26	22
25	18	22	23	19	19	17	19	24	20	26	20	22	21	17	18	18	24	20	18	15	24	21	23	22	23	20	29	27	26	23	24	26	27	27	24	23	25	28	24	19	24	19	19	21	21	18	24	24	22
20	23	26	24	20	24	23	21	21	20	14	18	24	23	25	21	21	18	18	18	21	20	23	23	24	30	25	27	22	24	23	26	27	27	23	26	26	21	25	19	23	22	22	24	26	20	22	19	24	23
24	22	22	24	27	21	20	19	23	22	21	21	23	22	21	23	21	21	21	17	21	17	25	22	25	27	28	27	23	23	20	23	29	23	23	23	20	22	25	24	21	24	18	17	25	19	20	23	22	23
22	22	20	23	21	20	18	21	27	20	22	20	18	19	17	19	21	19	21	21	20	24	23	22	22	25	26	25	23	22	24	26	25	23	23	24	24	24	24	21	19	22	21	19	20	18	18	23	27	22
21	23	23	19	19	23	18	17	18	20	22	22	17	19	18	20	18	18	22	22	20	22	22	21	23	26	29	23	21	24	21	25	22	22	20	23	21	23	24	22	23	19	20	18	18	21	20	22	21	28
20	21	26	22	25	22	21	22	25	17	19	20	18	18	20	23	20	22	20	26	27	20	25	20	25	23	22	22	21	21	23	23	21	22	21	25	23	24	19	22	18	19	20	18	20	24	22	18	21	28
18	19	18	19	20	17	19	18	18	19	20	21	22	22	17	18	23	24	26	23	22	26	22	27	24	26	26	24	23	20	19	20	21	19	25	24	16	20	20	25	26	20	17	21	22	19	22	22	22	21
26	20	26	23	23	21	19	23	20	18	17	17	21	17	22	21	26	23	25	21	29	27	25	20	22	26	18	23	23	20	23	26	24	22	23	19	20	13	21	20	20	20	20	25	23	21	15	22	22	24
26	22	24	26	27	21	25	12	20	17	22	23	23	20	20	23	17	18	24	22	23	19	26	23	27	21	19	23	19	21	21	21	22	29	22	20	24	22	13	26	25	22	19	21	19	23	20	26	26	23
26	27	23	26	25	21	21	21	24	20	22	16	18	16	24	23	23	22	24	28	26	25	24	24	23	24	27	19	22	18	18	25	21	20	21	26	18	25	24	19	21	18	16	20	21	19	25	21	29	25
25	24	24	23	26	27	22	26	19	18	17	24	23	23	15	20	23	25	23	25	23	21	20	29	24	21	20	21	18	20	25	19	24	23	22	21	27	22	22	19	25	19	16	18	20	23	26	27	23	31
26	23	23	21	25	22	23	22	18	20	19	23	19	18	19	23	24	23	22	21	26	23	25	17	20	20	21	23	23	25	23	23	20	19	20	20	21	21	24	23	22	18	21	23	19	22	24	27	27	31
23	21	18	21	23	20	25	20	23	19	19	17	19	21	17	20	20	27	22	24	24	23	19	24	22	22	19	19	22	25	24	15	21	23	22	25	19	24	20	19	19	20	18	21	21	15	27	25	33	31
23	24	28	26	22	24	21	17	21	22	22	18	21	18	18	15	22	21	21	25	22	25	20	24	18	19	20	22	21	23	23	19	28	23	21	23	23	22	21	24	21	21	18	20	25	21	22	29	28	27
27	24	30	18	22	23	20	25	20	21	20	18	17	17	20	22	20	21	22	26	27	16	18	20	23	22	22	21	20	19	19	21	21	23	16	25	26	20	19	23	22	24	20	26	19	20	26	33	33	34
18	22	26	26	24	21	22	22	19	20	19	20	17	18	19	23	21	23	18	23	21	18	18	20	17	20	24	21	24	17	16	23	19	25	22	21	20	23	20	23	23	24	16	21	25	24	25	29	36	31
23	24	27	26	19	19	20	27	22	21	17	15	21	20	24	18	23	19	20	25	21	22	20	20	19	18	16	20	19	18	24	23	22	16	20	17	24	26	23	20	18	22	21	25	24	28	24	26	25	34
22	24	26	26	21	18	21	20	21	23	24	21	20	19	19	20	21	22	20	21	25	19	24	21	23	20	21	21	24	22	21	22	17	22	25	21	21	23	28	19	19	19	20	20	21	23	27	30	28	31
23	26	22	24	21	19	27	21	25	20	19	26	22	22	24	21	18	23	24	20	20	16	17	20	24	18	17	18	16	17	20	19	22	23	20	25	21	25	20	26	21	22	22	24	22	24	24	29	26	29
25	26	24	29	25	19	23	22	17	21	26	24	22	19	20	20	23	22	22	21	18	26	19	23	18	24	21	24	24	19	20	21	23	20	24	24	22	22	18	24	19	19	15	19	18	20	27	30	33	30
28	25	29	30	29	32	22	19	21	18	29	21	28	22	25	22	21	20	21	24	23	23	23	22	20	23	21	27	21	23	20	28	27	25	21	28	21	22	18	20	16	21	22	25	21	25	19	22	25	27
22	27	26	30	27	29	25	21	24	19	23	26	25	22	19	21	22	20	23	21	21	17	19	23	22	18	22	24	28	23	25	17	22	28	21	20	20	22	21	22	21	17	17	19	24	21	26	24	25	25
29	25	28	28	29	29	25	29	32	25	26	28	27	24	26	27	21	21	21	22	23	25	21	15	22	24	22	24	26	25	24	26	19	19	19	25	22	24	21	23	20	18	21	22	21	20	23	23	28	23
27	31	29	29	33	30	25	29	28	29	27	28	26	26	25	23	25	24	28	20	27	20	28	24	22	26	27	34	25	28	26	27	24	24	25	26	21	19	23	21	17	16	18	25	22	25	21	26	25	25
29	26	35	33	30	23	33	31	33	26	27	26	29	29	27	23	18	20	21	19	24	26	24	20	27	28	27	28	24	28	30	29	24	22	20	20	20	20	23	19	21	16	26	20	22	19	21	16	22	30
29	42	32	32	30	37	37	28	30	32	30	29	27	30	23	28	24	26	19	24	19	25	22	27	30	27	25	28	28	30	30	25	28	26	25	25	22	22	18	24	20	17	14	22	21	25	21	25	21	21
34	37	34	39	39	28	29	36	28	32	30	28	30	28	31	25	22	23	22	27	22	26	25	26	26	26	27	25	29	28	31	30	30	25	26	25	22	24	22	21	20	20	17	22	21	20	17	21	19	24
36	35	35	32	29	30	28	28	32	29	28	32	29	29	28	29	23	28	25	24	25	21	26	30	26	32	26	27	32	28	27	27	26	26	25	18	22	20	24	22	22	24	20	15	18	22	22	24	19	21
35	31	31	33	36	34	27	27	36	31	30	34	28	27	29	29	24	26	20	26	19	29	24	25	25	30	33	32	30	27	32	27	32	27	24	22	21	28	23	21	18	23	17	16	18	21	18	21	23	22
37	36	34	35	28	34	31	32	35	31	22	31	33	26	27	28	27	28	32	28	24	26	20	25	25	24	25	27	21	29	33	37	34	27	27	26	21	24	24	23	18	24	18	24	19	18	18	21	21	19
31	32	37	28	33	30	29	27	28	31	23	24	25	27	25	28	30	27	27	21	22	27	23	23	24	27	26	35	29	29	24	30	20	27	29	22	24	24	28	24	23	20	23	17	22	21	21	16	18	20
27	33	32	32	27	26	29	25	31	27	28	21	29	28	27	26	28	30	28	20	18	24	23	27	32	27	24	26	26	29	25	24	27	26	21	26	23	21	25	17	19	22	21	24	20	21	21	19	24	16
27	36	26	25	25	27	27	25	20	27	29	23	28	24	30	22	27	30	23	24	19	24	23	25	23	26	22	30	25	25	26	31	25	22	22	25	26	25	22	20	21	28	19	19	20	19	14	16	19	16
28	26	26	26	21	26	25	28	26	26	16	23	22	21	24	25	25	25	25	27	27	24	22	22	25	30	27	22	20	25	25	23	26	23	26	30	26	24	23	13	18	20	25	23	15	19	20	23	20	18
28	23	27	27	28	24	29	26	26	21	19	23	18	23	19	23	20	23	22	20	21	25	25	25	21	23	23	24	21	20	26	25	28	25	31	27	26	22	24	23	21	22	21	22	25	23	23	20	23	19
26	29	24	27	26	22	24	25	23	22	21	19	20	21	22	20	18	19	24	25	23	22	18	22	20	24	23	20	18	21	24	26	25	30	25	25	26	25	25	24	16	23	20	28	18	21	20	19	25	20
25	26	29	27	22	25	23	27	21	21	20	21	23	24	22	19	16	24	20	23	18	22	23	24	26	22	19	22	19	17	20	23	23	26	26	28	26	18	22	22	28	27	26	21	23	23	17	19	20	21
23	26	29	27	25	22	19	19	24	20	20	15	18	16	20	19	16	24	22	27	24	24	26	24	26	23	24	23	19	21	27	23	24	25	20	21	24	21	24	19	28	24	26	24	19	21	24	20	20	21
24	29	24	29	25	24	26	22	19	20	21	19	20	17	21	20	24	23	22	23	26	24	26	24	19	21	20	29	26	23	25	21	24	20	21	22	24	23	24	23	25	21	19	21	24	27	25	21	21	21
20	28	26	28	24	29	17	29	23	25	23	25	16	20	21	22	24	21	21	22	23	22	26	23	25	24	20	23	23	18	23	22	26	26	25	23	22	21	25	27	19	22	20	28	24	20	25	23	19	26
27	27	28	25	26	23	25	24	24	21	17	20	17	26	22	24	21	27	27	26	24	22	24	23	22	23	20	24	22	26	27	25	24	26	25	26	23	21	22	21	27	19	24	21	23	22	28	25	17	20
21	26	25	28	23	25	25	22	26	18	19	24	18	22	22	25	22	26	23	21	20	25	23	21	24	21	26	25	28	20	22	26	25	26	25	21	25	24	20	22	17	17	23	26	23	24	18	21	23	20
25	26	25	26	23	26	24	22	23	20	20	16	27	25	23	20	25	18	26	24	19	21	19	27	19	23	23	24	22	24	26	27	26	22	25	23	22	26	25	25	24	23	24	22	23	22	19	15	24	18
23	17	24	24	21	22	19	21	23	20	23	21	22	19	23	22	23	18	25	21	23	23	23	21	20	22	21	23	21	23	21	29	26	25	23	31	23	29	26	25	27	20	29	20	19	20	17	17	23	16
25	27	23	21	21	20	21	22	24	22	18	22	24	24	22	24	24	26	20	21	23	19	19	26	27	19	24	19	20	23	23	23	22	28	25	25	22	25	21	23	20	26	24	22	18	21	25	22	25	20
25	20	17	19	20	18	23	18	21	22	21	23	25	21	23	25	26	25	21	15	20	20	15	23	22	19	21	21	23	22	24	21	20	22	24	28	22	22	22	25	24	24	20	18	19	24	24	19	21	15
22	23	17	20	18	20	18	21	21	24	16	22	19	23	21	24	22	22	20	19	21	20	23	20	22	26	21	25	14	23	24	23	27	25	28	21	29	20	25	22	22	22	23	20	21	19	18	21	22	20
23	26	20	18	21	19	20	14	22	18	23	19	14	25	20	23	24	21	20	21	15	23	22	19	17	14	17	23	22	22	21	26	26	26	25	25	20	22	19	26	20	24	16	19	23	21	18	22	21	19
25	22	26	21	16	19	20	19	18	19	20	21	21	23	19	19	17	12	19	22	17	18	20	23	22	23	26	25	21	27	26	22	26	25	26	22	26	18	23	22	24	25	23	22	18	22	22	18	21	21
27	23	22	23	21	24	21	16	19	19	19	16	21	19	22	17	20	20	22	18	19	18	23	25	23	21	14	20	21	22	24	22	24	23	26	22	23	20	21	23	18	24	24	24	18	19	22	24	20	22
27	21	26	24	23	22	20	21	25	21	22	19	17	18	21	25	18	18	19	25	21	23	18	18	23	22	21	20	22	20	26	19	22	23	24	22	20	25	25	21	20	21	25	20	25	16	24	22	24	20
29	26	29	26	28	23	19	21	22	19	23	19	24	20	22	20	21	20	19	19	21	22	23	22	19	24	24	24	24	23	24	19	20	21	21	23	20	24	21	22	21	24	20	22	23	21	23	22	18	22
24	27	29	28	23	23	25	20	19	19	19	18	21	19	21	19	23	23	21	19	17	22	24	21	20	23	23	20	19	26	20	22	24	24	25	18	20	19	17	22	18	22	18	26	22	28	26	24	20	24
27	29	26	28	30	26	27	20	22	17	21	23	24	17	21	19	22	21	18	18	20	24	23	26	22	21	19	22	21	21	20	22	22	23	23	24	17	19	20	17	26	23	18	22	29	21	27	26	24	24
28	31	26	25	25	22	21	23	22	21	20	20	19	19	23	21	19	20	22	26	21	20	17	22	18	23	25	18	26	20	25	23	22	16	22	20	18	21	19	23	23	23	25	27	24	25	25	29	27	25
28	27	25	23	22	25	24	25	22	23	16	23	23	22	22	21	20	24	22	20	22	20	27	23	23	18	18	24	20	24	19	19	23	18	22	20	20	17	21	12	23	28	23	22	28	29	29	25	22	23
30	20	32	25	32	22	23	20	23	23	25	20	22	22	23	24	19	19	23	23	24	24	20	21	19	19	22	21	24	21	17	25	19	21	15	22	20	26	22	26	19	22	25	23	30	30	27	25	27	29
23	26	26	25	26	19	24	23	20	22	20	20	24	23	20	21	15	22	20	24	24	22	21	21	27	26	21	19	18	20	23	19	18	19	20	23	14	26	22	27	25	28	27	29	27	22	34	29	24	21
27	25	23	30	21	21	23	19	22	19	25	19	19	22	22	20	17	18	20	22	19	23	24	26	20	24	21	21	19	21	18	16	21	15	23	14	21	24	27	24	27	21	29	28	31	28	28	26	27	28
27	24	21	22	20	22	26	19	24	19	19	18	20	20	23	19	19	17	22	18	18	21	21	20	22	20	20	22	19	23	21	19	19	19	16	22	23	25	13	20	26	25	27	28	27	25	27	30	28	26
27	23	21	24	21	23	22	17	21	20	19	20	19	19	23	21	19	22	18	19	17	20	22	20	26	15	24	20	25	17	23	18	24	20	19	23	17	24	22	26	26	23	31	29	30	31	26	18	24	22
29	29	28	21	21	18	17	19	19	18	20	20	20	20	19	20	16	20	19	19	18	20	21	26	21	25	22	24	19	23	21	20	16	20	21	20	22	21	21	23	27	29	25	27	20	25	25	23	20	23
27	18	23	21	21	22	28	16	19	20	15	23	19	20	19	20	22	24	21	22	18	17	20	22	20	20	22	26	23	20	17	17	14	20	20	17	19	18	28	25	26	24	26	29	31	33	28	26	26	24
24	24	23	23	20	18	19	19	20	19	19	19	18	20	21	18	20	16	15	16	18	22	20	21	24	22	27	19	21	17	19	21	17	17	21	25	18	20	22	22	24	21	32	25	24	24	31	24	21	20
25	21	22	24	20	17	17	16	18	20	23	20	19	20	20	17	22	19	23	21	22	23	19	21	22	24	21	22	22	18	23	19	17	17	16	16	14	18	24	25	21	22	18	22	21	21	23	22	23	22
19	25	20	22	20	20	18	18	20	19	22	21	19	18	22	21	21	19	21	15	23	24	22	22	21	30	24	24	24	19	21	23	21	21	18	18	19	15	22	21	15	22	26	34	25	24	19	23	27	18
18	19	19	24	19	22	19	18	21	22	23	22	15	22	19	28	21	21	18	23	20	26	25	23	22	16	26	21	25	28	22	22	18	21	18	15	19	23	19	17	20	21	22	22	22	23	29	17	21	21
20	23	22	27	19	23	20	26	24	23	21	20	23	24	20	21	21	18	20	26	24	23	26	25	25	26	27	22	22	26	26	24	21	18	15	15	22	19	23	17	19	24	21	22	20	21	20	23	20	23
29	25	21	21	21	27	26	21	20	24	25	25	24	21	20	19	18	23	21	23	20	20	22	26	27	29	26	24	20	25	19	22	21	22	20	18	19	17	19	19	22	20	24	18	20	21	23	24	26	21
21	23	27	26	23	28	20	26	21	28	24	20	26	21	22	20	20	19	20	20	23	25	23	19	21	28	29	25	29	21	24	23	18	18	19	20	20	17	20	19	20	16	19	21	24	21	22	21	21	25
21	24	17	24	24	33	27	26	26	22	20	23	25	27	19	19	22	21	24	20	21	24	23	29	26	22	24	23	27	23	29	20	24	19	24	20	24	20	21	14	18	18	20	22	19	21	23	20	25	22
21	29	23	27	27	29	24	28	30	24	29	25	23	19	25	19	18	17	23	19	24	24	31	24	21	29	25	26	23	24	24	23	22	19	13	17	14	18	16	19	20	24	21	25	20	28	19	19	22	24
25	24	24	26	28	23	25	29	24	27	28	25	28	26	19	20	20	23	16	22	20	17	25	24	28	27	27	21	25	27	24	23	18	19	18	20	17	18	20	16	19	22	20	17	18	21	16	19	16	22
24	25	25	28	28	30	34	25	27	27	28	27	25	23	24	24	19	16	16	21	17	22	26	25	24	28	25	21	24	24	20	22	19	23	19	20	17	19	16	18	21	18	18	15	21	22	16	19	15	18
22	26	25	27	23	26	25	29	28	27	27	19	28	23	25	25	20	15	18	17	15	17	19	24	24	28	25	24	26	25	16	24	18	17	19	19	24	20	20	20	18	20	14	20	20	18	15	19	16	18
19	20	23	22	24	24	21	25	31	33	25	24	20	22	22	21	19	17	21	18	21	21	25	18	30	19	29	24	29	20	23	21	19	17	20	19	18	21	21	18	19	18	18	20	15	18	21	18	16	22
17	23	24	22	17	21	23	23	28	28	21	25	19	23	21	23	17	19	18	21	19	20	20	24	28	23	26	22	29	20	23	23	21	19	17	19	19	21	19	19	16	22	22	19	21	17	18	15	19	17
21	23	19	22	20	25	27	19	19	21	26	22	21	22	23	21	22	20	19	19	18	24	19	26	22	25	25	25	26	19	21	17	19	16	16	18	16	20	20	19	20	20	16	18	17	15	20	19	15	17
20	19	17	21	19	23	22	30	22	24	16	21	19	21	18	16	22	20	22	18	24	21	22	19	21	23	23	24	22	17	16	19	11	20	22	22	22	26	21	24	19	23	20	22	19	19	18	22	19	22
20	19	26	26	25	25	22	18	23	21	21	20	22	21	21	24	20	23	15	15	21	25	21	22	20	27	28	24	23	23	23	22	20	22	21	23	18	16	23	27	21	25	23	21	21	19	18	16	17	18
22	28	21	22	18	22	21	22	26	17	22	20	24	22	22	18	19	17	25	20	21	20	20	26	25	19	22	25	23	22	26	20	20	17	18	22	20	21	17	21	24	25	21	23	23	18	17	18	22	20
22	23	25	20	18	26	21	24	20	26	21	25	25	16	21	19	21	18	22	22	20	20	25	26	22	25	21	24	23	21	22	20	25	14	25	22	25	18	23	22	24	22	22	21	24	21	18	18	17	20
22	23	23	23	21	22	22	22	19	23	19	23	16	24	20	25	21	20	18	23	21	28	23	22	23	19	24	28	26	25	22	25	20	22	22	24	22	26	20	20	24	20	27	22	18	18	19	15	21	20
20	23	19	21	22	21	21	23	20	18	25	20	21	16	21	23	18	27	18	22	17	24	22	28	26	21	17	24	25	26	27	24	28	25	25	19	28	26	22	26	21	22	20	20	18	19	22	20	17	16
18	20	25	21	26	18	20	20	19	15	20	20	22	19	24	19	25	20	20	22	21	22	24	25	20	26	23	25	26	27	29	27	27	25	21	26	27	17	20	22	17	19	23	21	18	21	18	21	18	20
23	20	18	19	26	17	19	27	16	18	20	20	20	20	19	13	20	20	19	26	22	19	26	23	26	25	25	27	30	27	29	27	31	27	25	23	29	21	20	19	26	24	22	22	17	17	17	19	22	19
18	25	25	24	17	23	23	20	21	16	23	21	17	19	17	21	18	20	19	21	21	19	19	27	23	25	35	29	28	26	27	24	29	28	27	24	27	28	22	24	12	20	18	23	22	20	20	19	25	18
22	25	25	24	19	24	23	20	23	20	23	23	23	23	20	18	19	17	22	22	19	20	21	26	23	22	14	28	27	30	31	31	27	30	24	29	20	24	21	20	23	23	23	21	17	19	14	20	21	20
23	22	23	22	22	22	18	22	23	23	18	22	21	24	20	19	22	20	22	19	19	20	22	25	24	24	22	28	30	28	26	28	25	26	24	16	23	22	27	17	20	20	19	17	22	20	22	15	19	19
20	22	24	25	28	25	22	21	26	18	24	23	27	25	21	21	21	18	18	17	20	19	17	20	25	22	24	22	24	26	23	28	28	27	21	26	19	27	14	24	23	23	25	20	17	21	20	19	16	18
26	23	22	25	21	24	22	22	26	20	25	25	25	20	19	18	20	21	17	20	21	20	21	21	19	28	24	28	27	23	22	25	28	28	24	22	23	25	24	20	22	22	21	20	17	18	21	19	18	16
28	27	26	27	26	22	26	25	24	22	20	24	23	20	18	15	21	18	23	22	23	21	20	20	19	24	22	21	21	24	26	27	26	19	23	27	22	19	25	19	23	20	21	20	20	18	17	22	23	18
18	24	25	30	27	27	27	20	22	22	19	25	22	22	20	24	22	17	20	23	22	20	26	22	17	19	20	21	23	23	20	25	25	27	23	24	23	15	19	17	23	18	19	22	24	25	19	21	21	18
26	27	22	27	27	16	20	22	27	26	28	20	24	22	23	18	18	18	19	21	17	22	20	24	18	22	21	19	19	21	25	27	24	21	24	19	27	26	20	19	25	21	18	17	21	21	23	20	24	19
31	23	29	27	23	27	26	28	19	28	27	27	23	24	19	22	21	22	22	16	17	20	19	24	20	17	19	20	22	18	20	19	19	19	25	21	26	19	21	20	23	26	24	22	21	27	22	24	21	21
28	31	28	29	24	21	25	26	26	21	26	24	27	23	24	24	18	21	10	19	19	16	23	19	25	21	22	15	18	20	23	23	23	23	21	27	20	25	20	26	21	30	26	26	28	23	24	23	18	17
30	31	25	28	28	26	25	26	29	24	27	27	21	22	22	21	24	20	21	17	17	22	17	22	21	22	21	18	21	22	21	18	19	22	20	21	20	19	20	26	20	22	22	29	25	29	34	24	19	17
27	28	29	29	30	25	24	27	21	23	22	22	21	24	26	20	16	18	15	18	18	22	21	25	21	23	22	25	22	21	21	23	20	19	21	19	26	19	21	25	26	23	25	27	24	26	21	22	23	22
25	25	30	26	27	23	26	23	22	23	23	25	20	28	26	24	21	22	26	24	20	22	24	23	26	27	22	20	22	20	23	20	19	19	20	18	19	20	21	27	30	25	28	21	25	27	27	28	24	22
26	23	21	29	23	29	23	21	23	22	27	20	20	19	22	22	23	22	14	24	19	21	22	21	22	25	28	25	26	17	19	15	21	20	22	19	20	24	22	25	25	25	23	27	34	24	23	21	20	24
28	26	24	26	21	20	20	24	21	22	24	22	22	23	23	23	19	19	20	23	20	22	23	29	24	27	21	23	23	24	20	24	24	16	20	18	20	25	20	20	25	30	26	28	26	26	23	22	23	22
26	25	23	23	22	24	22	25	25	22	26	20	20	22	21	15	19	17	18	18	20	22	24	22	24	24	20	22	20	23	19	22	20	22	15	19	22	25	28	27	22	23	29	24	27	21	26	26	24	25
19	26	22	25	23	21	23	27	25	20	24	23	23	22	23	20	20	23	19	16	21	21	24	25	29	27	21	22	21	19	19	17	16	16	21	23	21	24	22	21	20	19	24	24	25	23	21	21	25	20
23	23	21	21	21	27	25	26	20	26	23	20	18	22	21	20	20	24	17	17	20	22	22	20	25	21	23	20	16	16	19	19	18	17	19	16	18	19	23	24	22	21	23	22	26	25	21	25	23	22
28	22	27	25	22	21	27	27	22	25	18	18	22	19	21	20	20	18	20	22	22	19	20	21	23	17	19	21	14	20	18	22	19	21	23	24	21	23	21	17	24	21	20	22	22	24	20	30	22	16
22	17	21	25	28	23	23	17	22	18	20	21	18	19	17	22	22	20	18	20	18	21	23	18	19	20	20	19	19	20	21	16	20	16	20	21	15	19	18	19	22	17	20	21	24	27	20	17	17	20
21	25	25	24	20	25	19	24	26	23	26	19	24	17	23	16	19	19	23	22	24	18	20	21	20	22	20	16	17	20	21	19	17	16	21	17	16	21	18	19	18	23	23	23	19	21	17	23	27	23
20	19	19	21	23	24	22	22	23	22	22	21	17	17	20	20	20	20	19	22	20	18	19	16	16	17	19	20	17	16	18	20	23	24	15	19	15	18	27	22	20	21	20	20	19	17	20	22	18	21
21	23	24	25	20	24	23	24	25	21	22	23	22	24	21	15	20	24	21	20	18	24	20	21	20	20	19	17	16	16	21	20	21	20	18	23	21	23	16	20	18	26	19	20	18	20	16	22	23	17
25	22	19	22	20	28	22	21	25	23	26	19	25	21	22	18	27	22	20	20	17	27	18	19	18	21	17	23	21	22	20	19	18	20	16	23	20	23	18	21	19	21	19	15	21	19	22	18	20	20
18	23	20	20	20	21	20	27	23	21	19	21	20	25	20	22	17	18	20	22	23	16	19	17	23	23	26	20	19	12	19	18	19	18	22	19	27	21	20	18	19	18	19	16	25	19	20	25	22	25
23	20	22	19	24	22	28	22	21	19	23	25	24	21	20	21	25	18	17	18	15	19	25	20	21	17	21	11	21	19	20	21	25	21	19	21	22	21	20	26	20	23	18	17	20	19	22	19	17	19
20	17	20	21	18	22	25	24	25	23	20	22	24	23	19	22	17	21	20	25	18	21	16	17	19	18	18	21	20	18	24	19	25	15	19	18	24	20	21	21	21	24	21	18	18	15	22	21	25	22
18	20	19	21	22	22	17	28	23	22	20	26	25	23	23	20	25	23	24	19	21	20	23	15	22	21	21	21	18	22	21	18	20	18	20	20	19	16	18	14	14	21	19	18	20	22	24	26	20	19
19	19	19	18	25	20	24	20	20	21	23	14	22	27	22	26	20	24	21	24	20	18	20	23	19	19	16	22	20	18	25	22	22	19	21	16	16	20	23	18	17	14	14	20	22	15	25	28	27	22
16	18	18	15	23	18	25	25	21	21	25	23	22	22	28	21	21	22	20	22	18	19	20	22	22	19	20	17	18	19	15	20	15	20	21	20	19	17	13	23	16	22	17	17	23	22	21	23	27	22
27	21	19	21	15	21	22	19	21	22	28	25	27	17	19	19	19	21	15	19	16	21	21	23	23	18	20	25	24	20	18	18	22	21	21	14	20	18	19	21	22	19	21	18	19	21	24	21	22	25
24	21	24	22	19	24	20	26	26	21	24	26	21	17	19	17	20	19	19	24	22	17	22	16	19	26	25	24	27	22	21	19	20	24	23	23	20	22	17	16	21	19	15	19	12	21	25	28	26	27
23	20	23	24	25	20	19	23	26	22	24	21	24	22	25	19	21	20	18	19	22	23	21	21	21	21	28	24	21	16	20	18	17	19	16	20	19	23	19	21	18	23	18	25	27	24	25	25	30	25
22	26	24	24	21	19	19	22	25	22	23	21	23	20	23	18	18	18	21	20	20	21	20	24	21	25	24	21	22	18	25	21	21	21	19	18	17	22	21	18	23	24	19	24	18	27	25	26	32	28
26	21	21	21	15	20	20	21	21	27	20	24	20	25	20	23	22	23	20	17	23	20	24	26	26	24	28	26	22	18	22	19	20	20	19	20	20	19	26	21	22	18	17	19	26	21	26	30	28	35
21	25	23	20	21	20	18	21	21	15	20	21	22	22	21	21	19	23	24	24	25	22	22	22	24	22	24	25	22	24	20	23	21	19	19	26	18	20	18	18	20	17	22	21	22	24	24	23	27	32
23	26	19	21	22	19	23	17	25	20	29	21	19	18	18	21	21	20	21	22	18	28	25	30	22	27	23	27	28	24	21	17	18	20	18	16	15	24	16	22	22	18	16	23	23	23	25	30	28	31
23	22	27	20	22	18	21	23	24	23	22	26	22	23	20	16	21	20	23	20	25	22	22	29	29	23	27	23	22	27	22	25	18	22	22	22	23	21	20	20	21	17	20	22	19	21	29	30	32	35
28	17	20	19	24	21	21	18	22	21	29	24	21	20	23	23	19	22	21	22	23	28	26	31	26	24	28	25	25	22	26	20	18	21	23	16	18	17	17	18	20	18	21	21	25	23	31	24	33	31
21	21	21	24	25	19	22	22	24	24	20	18	22	21	21	21	15	20	20	31	23	26	30	28	27	27	34	30	27	26	28	22	26	19	17	19	21	20	18	22	20	20	19	23	23	25	24	27	31	32
21	18	23	21	20	25	23	23	21	19	21	20	21	19	21	22	25	24	22	27	22	24	29	33	27	30	33	35	27	28	22	24	23	26	20	20	20	18	18	22	19	23	18	21	23	24	27	30	25	30
25	21	25	22	20	17	19	20	19	13	20	22	21	22	23	26	20	23	20	27	30	31	30	25	32	35	28	29	30	29	28	25	25	23	20	18	23	23	19	18	13	21	23	18	22	26	23	26	25	36
22	22	18	19	24	23	21	20	20	20	21	22	21	23	23	21	21	29	23	25	22	31	32	30	35	31	27	33	32	29	28	24	23	22	25	24	24	19	14	22	20	21	23	18	21	28	29	28	20	28
20	19	10	19	17	20	18	24	21	22	21	19	18	26	22	23	22	22	30	24	29	22	32	34	34	35	38	32	28	25	24	26	24	21	21	21	24	23	20	19	16	18	21	22	19	22	24	27	26	32
24	17	21	17	17	19	20	18	23	22	19	22	20	22	23	19	19	25	32	25	25	27	32	27	28	34	33	33	23	32	34	26	23	25	23	26	22	23	19	20	17	15	20	22	20	23	24	26	31	29
17	19	18	22	20	21	21	21	22	21	24	20	23	19	23	29	25	19	27	24	24	31	29	28	35	31	38	35	29	24	23	26	24	23	21	24	21	23	20	21	17	18	22	24	23	26	17	23	32	28
18	20	21	17	16	18	21	24	23	21	19	24	25	23	26	24	23	23	26	23	32	29	32	31	33	34	30	30	27	27	29	21	20	20	23	19	23	15	21	17	19	20	20	19	17	21	23	26	21	25
20	20	18	21	17	20	21	21	22	25	21	27	24	20	24	23	25	27	24	24	27	29	29	26	26	30	32	29	29	22	24	23	19	20	20	22	21	22	23	20	20	17	16	20	21	20	25	25	22	27
21	25	19	17	16	25	20	24	21	26	23	15	23	19	19	22	21	27	22	26	20	23	30	33	31	31	30	25	28	25	27	26	21	20	28	19	21	19	17	19	18	17	21	17	19	16	26	22	25	23
21	22	19	23	24	20	20	23	23	20	25	20	25	22	27	18	23	20	22	28	26	30	30	26	23	27	26	26	24	22	19	22	22	16	23	17	19	18	17	21	18	19	17	21	20	23	22	24	24	29
19	23	17	21	23	23	23	24	24	25	23	22	23	21	23	23	19	22	24	23	28	15	29	25	30	30	29	24	17	21	21	21	21	20	22	21	24	19	18	17	16	20	18	19	17	19	19	28	21	25
22	18	22	21	24	20	22	26	25	24	26	26	24	21	22	22	24	21	16	20	21	24	26	22	22	22	24	20	20	25	19	22	20	20	21	23	22	23	20	23	19	24	18	18	24	23	24	21	21	30
22	23	27	20	21	20	27	26	27	20	23	24	24	20	23	28	24	18	19	21	20	22	23	24	25	24	28	18	24	22	19	21	23	21	20	22	24	19	18	18	17	19	18	18	20	18	21	16	27	22
24	23	29	24	24	25	22	24	22	28	25	20	24	20	18	20	22	23	21	20	18	16	25	22	20	22	21	23	20	26	19	25	24	26	22	27	21	24	20	22	23	18	23	22	21	25	23	22	15	22
24	25	27	23	20	20	24	26	25	24	25	23	21	24	24	22	16	19	17	14	18	21	18	21	24	26	21	15	19	15	27	20	23	21	19	21	22	25	21	22	16	20	16	17	23	18	17	19	26	19
26	26	22	23	26	25	26	25	27	21	20	23	22	23	19	21	21	19	21	22	22	19	19	19	20	19	12	21	25	22	21	24	22	21	22	30	25	25	24	25	23	18	18	18	22	24	23	23	19	22
24	20	24	25	26	18	21	23	19	21	22	20	22	20	16	21	22	17	18	25	20	20	20	17	20	22	19	19	17	17	21	25	22	24	26	17	17	20	24	23	21	22	17	24	18	23	24	18	21	23
23	20	24	21	25	24	28	19	22	17	22	24	23	17	17	25	20	20	21	18	17	18	26	18	17	19	21	16	20	20	19	20	21	26	23	23	21	22	24	26	19	19	21	19	26	26	27	21	24	22
20	24	21	24	21	26	19	20	26	24	22	20	17	20	18	17	14	18	23	23	21	22	17	23	16	22	19	22	24	19	21	21	21	23	19	22	25	19	23	24	21	24	23	21	23	25	22	26	25	22
22	26	19	20	17	17	20	15	23	19	22	15	27	20	21	20	12	21	24	23	21	16	20	20	18	19	17	24	19	17	19	20	22	21	18	22	18	23	22	21	22	21	24	25	26	25	19	29	27	24
20	20	22	21	21	19	21	17	20	23	22	20	19	18	23	21	21	19	18	20	16	19	22	19	21	17	23	23	20	16	20	25	20	20	19	22	24	25	29	23	21	26	26	24	24	26	31	27	25	29
21	18	21	20	19	20	18	19	24	21	23	21	25	23	22	20	20	23	19	17	20	17	22	14	22	20	20	20	22	19	22	20	22	20	20	23	20	25	20	20	22	24	24	20	28	27	31	26	25	22
22	19	20	27	17	22	15	18	22	20	22	19	22	23	20	19	22	20	17	20	21	19	19	22	21	20	20	20	18	26	22	21	25	23	20	17	23	23	21	27	21	19	24	29	26	23	28	21	23	27
21	18	18	21	19	20	21	24	24	23	16	19	18	22	24	18	20	20	23	20	21	20	20	14	16	21	23	20	24	28	23	25	19	18	21	23	21	23	25	22	23	21	32	26	25	29	30	30	23	24
20	18	21	21	25	20	20	21	20	25	21	20	20	20	20	22	24	26	24	20	18	17	20	20	19	19	24	19	24	23	20	26	26	23	24	26	17	21	22	27	24	20	23	25	31	27	27	24	22	22
24	26	24	23	15	14	19	21	22	17	18	23	24	23	20	19	22	21	26	24	22	17	18	22	20	21	21	22	23	27	26	20	22	18	22	20	22	25	25	22	26	27	25	29	18	21	21	19	23	20
23	22	19	20	21	23	19	22	21	23	19	18	22	22	23	20	29	22	27	20	25	18	21	25	19	21	21	24	25	24	23	19	24	20	20	22	23	24	24	26	27	24	22	25	23	28	24	25	21	24
22	19	24	21	25	19	21	24	21	24	22	25	25	24	20	23	24	29	23	20	24	20	23	19	19	20	20	16	17	21	20	25	18	23	23	18	19	22	28	25	27	28	23	22	23	24	24	21	22	23
26	23	18	20	24	19	23	21	23	21	24	24	27	25	26	22	29	22	23	27	22	22	19	22	20	20	24	21	19	20	20	20	19	18	16	23	18	21	27	31	26	31	21	27	19	30	22	24	20	20
22	24	19	26	19	19	21	23	22	22	23	24	19	27	26	26	27	23	24	25	21	26	19	21	18	24	19	19	18	21	16	19	19	19	19	18	30	25	30	26	21	24	28	29	29	24	23	24	24	19
25	22	21	21	22	22	23	23	28	22	24	29	27	24	23	24	23	24	21	19	21	21	25	22	18	18	24	15	22	21	20	18	21	20	17	25	22	28	22	23	31	21	26	25	24	24	24	24	23	24
18	18	19	19	22	21	22	18	32	21	27	20	27	20	30	26	24	22	24	24	25	21	19	19	22	23	22	24	21	16	17	17	19	22	15	21	20	25	27	24	24	23	24	30	27	25	24	25	26	22
21	24	22	21	19	24	23	21	21	23	20	25	25	21	27	26	24	25	22	21	20	21	16	24	21	22	16	19	17	24	22	23	19	17	20	24	22	22	22	24	27	25	26	27	21	25	19	24	22	20
21	22	28	23	22	17	21	24	22	25	27	24	24	26	25	29	25	19	21	23	26	23	23	18	15	19	22	16	16	20	18	27	20	18	22	20	21	15	23	24	23	23	34	28	27	25	25	29	28	24
23	27	21	18	22	18	20	24	27	24	25	19	26	23	22	21	20	24	22	22	18	22	21	24	18	22	18	19	17	22	20	23	22	19	20	21	22	24	21	25	28	25	19	26	24	27	26	22	24	25
26	23	21	25	21	27	20	19	19	25	24	25	24	24	20	23	18	21	21	23	19	25	20	22	15	20	15	15	18	17	16	17	23	19	19	22	22	18	25	22	28	28	23	24	28	26	26	22	24	30
24	20	23	21	24	25	29	27	28	24	23	23	21	25	24	23	24	22	27	26	22	18	18	21	14	17	21	18	15	23	21	23	20	19	18	24	21	24	21	26	27	25	25	28	28	28	27	27	33	25
22	22	21	27	25	26	24	25	24	21	22	20	22	22	26	26	19	22	19	19	21	18	22	22	23	19	26	18	25	21	17	18	21	21	24	18	19	24	23	20	24	25	23	25	30	28	30	23	28	23
25	28	23	23	23	28	20	24	22	23	22	24	23	27	23	20	18	20	16	22	21	17	20	24	16	20	19	20	19	26	23	26	22	18	20	22	20	18	21	22	27	29	21	25	26	26	22	22	24	21
22	21	23	26	28	25	24	17	24	26	25	20	16	18	21	19	21	18	22	19	21	21	25	20	21	21	23	23	22	20	18	22	19	21	22	22	17	21	21	22	22	18	25	22	29	23	22	20	20	30
21	24	26	24	25	23	30	21	28	19	23	24	21	24	22	16	18	23	18	23	19	22	22	21	24	22	25	22	20	19	18	20	16	20	21	23	17	23	21	22	20	24	28	25	26	24	28	23	27	24
25	29	27	28	27	31	27	21	20	20	28	21	23	26	21	19	21	24	25	24	18	21	21	20	26	15	23	18	23	20	19	22	24	22	19	25	21	21	17	19	26	27	24	22	19	26	24	23	23	19
24	22	23	25	21	25	23	27	22	22	19	23	20	23	21	23	22	16	24	24	25	20	24	23	23	29	23	20	22	22	16	20	20	15	15	16	25	20	24	16	20	21	25	16	22	23	25	16	21	25
24	22	26	27	28	26	27	22	19	22	21	25	19	23	22	27	18	23	19	23	20	29	29	25	23	21	26	26	21	22	24	18	21	21	22	19	16	16	16	24	23	25	22	20	24	21	23	21	21	21
22	24	29	27	24	23	26	24	26	24	22	19	24	20	19	23	22	23	18	20	17	22	23	24	22	27	24	23	26	23	19	20	23	18	18	21	24	25	22	21	15	22	20	17	22	20	25	21	25	19
27	22	26	24	31	28	24	19	22	24	24	20	26	21	22	22	26	24	18	19	19	21	23	23	18	23	23	26	24	21	18	22	18	18	24	17	23	19	23	23	19	17	14	23	22	24	24	23	18	20
22	22	27	21	27	27	25	24	28	23	21	26	23	23	26	24	14	22	25	24	21	26	26	20	23	25	21	23	23	22	25	24	16	24	14	22	16	22	21	22	21	17	24	17	23	24	22	19	24	22
24	21	23	23	29	27	26	28	22	18	23	23	22	26	20	20	19	26	16	26	21	22	21	29	27	23	17	26	28	22	21	19	17	20	21	23	20	19	13	19	18	16	20	18	20	21	21	26	24	18
20	25	26	26	26	24	18	24	18	26	26	25	28	27	28	22	20	22	24	18	23	22	23	22	20	28	24	23	18	19	19	18	24	20	17	15	23	21	18	15	19	19	22	26	20	21	19	23	20	24
22	25	24	27	28	25	26	28	26	21	21	20	29	27	21	24	23	26	29	22	21	18	22	21	20	25	24	19	16	22	20	25	18	22	18	19	22	22	17	19	20	19	18	16	23	21	28	24	22	22
20	25	17	25	23	25	25	26	28	25	26	21	23	24	28	28	25	23	24	24	22	24	24	21	26	25	28	25	25	22	21	18	21	10	16	20	16	22	21	21	18	20	18	21	28	24	22	22	24	22
21	25	27	23	22	23	24	27	21	19	24	29	23	23	21	22	24	25	25	20	24	26	28	23	25	24	20	21	21	21	27	19	21	18	25	20	22	18	13	17	18	19	15	17	20	26	22	26	23	21
22	24	25	24	30	20	24	22	28	23	29	25	27	23	26	22	24	20	24	22	25	22	24	21	21	19	22	19	21	21	24	28	20	21	19	19	16	20	19	20	16	20	22	19	22	20	21	21	25	23
20	23	23	25	25	20	25	22	25	22	24	25	21	31	27	28	23	19	24	19	22	23	20	24	27	23	27	20	23	21	25	22	19	20	20	15	22	20	15	16	17	20	22	19	16	19	19	22	18	16
21	18	19	26	24	23	21	22	22	25	21	24	25	20	22	19	23	23	23	25	24	26	22	24	26	22	21	21	25	19	21	19	21	21	24	21	20	19	25	22	14	18	20	20	17	19	21	21	20	21
24	19	25	18	20	18	22	21	21	22	20	24	23	25	21	16	29	25	27	27	22	20	23	24	22	25	28	20	25	27	24	24	19	25	22	23	21	20	21	22	21	13	22	16	20	19	20	23	20	20
25	25	27	20	23	18	17	18	22	21	24	24	20	24	20	19	21	24	28	26	20	26	24	19	23	19	26	23	23	20	22	22	21	23	23	21	20	17	26	18	23	18	23	19	20	20	20	22	21	22
20	23	21	19	17	20	22	21	26	21	19	17	21	18	18	21	16	15	28	28	21	19	20	19	20	21	26	21	20	23	25	20	25	21	23	24	24	25	23	20	18	21	21	24	23	18	23	19	22	27
23	21	18	22	18	17	18	18	18	27	19	22	18	19	22	21	22	24	23	22	25	23	23	21	22	20	20	21	24	21	17	22	24	16	26	18	21	28	27	23	20	21	18	19	19	24	24	23	24	27
25	21	23	21	23	21	23	19	23	22	22	19	17	22	22	23	21	22	23	24	21	23	22	21	20	22	22	18	21	23	20	24	26	23	22	21	23	25	24	21	20	21	23	24	28	22	24	24	26	24
21	24	24	22	16	20	23	19	20	18	21	19	21	16	17	20	20	19	23	22	21	20	18	22	23	22	22	23	24	21	20	19	23	23	14	24	24	24	22	28	25	23	18	21	20	23	22	25	25	21
19	25	16	20	19	20	21	23	19	21	12	26	19	22	22	23	23	21	23	21	19	23	21	20	20	27	23	24	22	26	20	22	22	23	25	21	25	20	28	18	23	22	25	26	20	24	22	28	26	27
24	23	20	19	23	17	15	20	19	19	15	20	24	22	20	20	20	21	28	25	19	18	22	20	23	21	22	24	26	25	24	19	21	23	23	27	25	18	20	22	26	24	22	26	19	20	24	27	25	26
21	19	14	18	21	22	16	17	17	18	23	20	19	20	21	17	23	22	23	20	20	25	22	20	23	22	28	23	24	20	21	24	24	20	18	23	20	26	25	24	23	24	20	26	25	26	20	26	28	27
23	22	19	18	13	19	22	21	18	17	16	25	22	23	23	21	24	19	23	24	22	24	29	24	23	23	17	22	25	21	22	19	19	16	22	23	20	16	19	19	18	22	23	24	25	33	25	34	26	32
24	20	21	20	16	15	17	18	17	24	26	22	20	19	21	23	24	22	22	25	22	24	24	22	22	21	23	25	23	21	25	22	26	22	24	22	22	25	25	25	19	22	25	26	22	24	25	31	32	26
19	21	24	24	16	14	20	19	25	16	20	18	21	28	23	20	23	21	19	23	25	21	24	23	25	24	24	16	25	22	23	23	27	18	21	25	17	22	23	22	22	27	25	26	29	25	29	26	27	28
21	21	17	23	21	20	20	18	20	22	21	25	24	21	22	19	28	24	20	23	27	20	26	18	26	26	22	18	20	21	21	19	24	20	22	13	20	15	22	22	27	28	22	32	27	33	25	28	30	34
25	23	20	19	20	18	16	25	18	19	21	27	26	21	23	26	24	26	24	23	19	20	21	21	20	21	19	19	20	28	18	23	18	18	16	17	17	15	22	21	24	25	32	23	27	28	32	32	31	29
22	24	23	23	23	27	20	19	19	23	13	25	20	20	22	27	24	25	22	20	19	19	22	17	25	20	21	21	19	23	19	20	21	20	20	20	18	20	22	25	21	22	23	26	35	30	31	30	29	31
20	23	21	25	20	25	19	22	19	20	21	18	23	20	26	23	20	22	24	21	24	19	18	19	22	22	21	20	19	19	14	23	19	17	19	19	21	20	23	25	22	26	23	27	25	33	34	35	33	28
22	19	25	23	26	22	25	25	23	23	19	22	21	21	22	26	24	27	21	22	17	18	22	25	16	21	16	26	19	19	16	19	18	15	19	20	19	22	20	19	25	25	24	28	31	31	30	28	24	32
20	25	27	30	22	17	27	25	23	20	19	23	21	22	24	18	18	17	19	20	18	20	19	21	20	20	23	19	23	15	20	21	19	17	18	22	23	22	20	23	25	24	25	26	28	26	30	28	26	32
24	30	23	28	25	24	22	24	26	26	25	23	24	22	22	22	24	24	22	18	19	23	24	17	22	20	16	19	21	18	20	14	19	20	18	17	18	26	26	32	22	24	20	26	28	29	32	36	35	23
25	26	30	29	27	26	26	28	25	24	18	20	24	20	20	20	18	19	17	15	21	25	18	21	16	28	21	25	19	20	16	24	26	20	18	19	17	21	28	24	22	25	27	31	33	36	26	30	28	23
22	21	23	29	23	25	27	25	20	23	24	27	24	19	23	18	21	21	21	22	20	25	19	22	24	18	19	19	21	21	20	23	18	23	19	22	18	21	18	22	24	26	27	30	32	27	30	26	30	26
19	23	23	30	28	28	24	26	26	21	22	22	25	20	23	13	19	19	26	27	23	24	21	18	17	16	17	14	18	22	18	24	23	17	25	17	27	23	21	21	19	32	26	24	25	29	27	26	29	23
23	27	19	26	23	27	27	28	26	26	21	21	21	22	22	20	26	22	25	23	20	21	25	27	25	19	15	21	20	24	23	20	19	20	22	22	25	18	21	22	27	23	30	23	25	30	29	25	24	22
27	19	24	23	28	22	28	23	24	27	24	25	22	21	16	20	24	25	21	22	27	24	26	22	22	21	25	27	25	27	21	23	22	24	25	24	21	24	24	23	23	22	21	23	24	25	23	23	21	23
25	24	22	25	28	29	24	23	27	24	22	17	23	21	21	21	20	26	22	27	22	22	23	24	26	22	21	25	26	27	23	23	24	31	22	27	22	19	20	22	18	23	23	28	25	23	25	26	23	22
26	29	25	27	25	28	22	22	24	21	24	20	23	21	28	24	25	24	27	24	29	30	21	21	20	29	26	26	25	26	27	30	30	28	28	25	22	22	23	21	22	25	22	29	25	27	20	22	24	22
23	27	26	23	24	23	24	29	25	24	28	20	24	21	19	21	20	21	25	24	27	24	23	27	28	26	28	26	24	32	28	29	21	24	20	29	24	26	17	21	22	26	21	23	17	25	25	27	22	25
23	20	23	22	28	23	28	24	25	23	24	27	18	23	18	24	21	27	21	26	25	31	26	27	28	27	27	22	21	26	25	26	28	27	23	26	18	21	21	19	22	21	28	23	27	25	26	20	20	21
21	27	26	27	22	27	24	22	20	24	21	21	27	19	21	21	23	25	26	22	28	18	29	28	27	27	26	28	22	25	27	32	23	27	21	21	25	19	17	18	20	19	22	21	22	26	23	25	16	21
17	21	25	23	26	24	21	24	23	29	20	24	24	19	15	21	24	21	22	20	29	30	27	21	27	20	25	26	25	22	21	26	18	21	21	19	20	23	24	24	20	25	19	20	17	22	17	23	20	28
22	22	25	23	21	16	27	21	24	25	21	24	23	23	24	21	25	25	25	26	23	23	28	20	30	26	24	20	23	25	20	22	23	24	26	25	18	21	21	25	23	27	25	21	20	19	30	21	27	19
22	24	23	26	24	25	23	27	23	23	25	24	17	19	23	23	22	21	23	23	22	30	25	25	22	22	20	23	24	20	25	20	23	19	25	19	19	19	23	23	23	24	22	28	22	22	18	20	23	23
27	23	30	29	25	22	20	29	23	27	19	23	22	20	23	24	23	23	25	20	23	24	26	23	20	27	18	20	19	24	21	27	22	20	22	18	21	23	25	28	24	22	24	22	25	20	21	24	18	24
28	24	24	26	26	23	24	18	22	23	20	19	19	20	21	25	20	17	17	19	20	21	18	21	19	19	21	18	24	21	21	20	20	20	22	20	20	23	19	25	27	20	18	23	28	22	23	20	24	24
24	23	23	23	23	20	20	21	27	27	19	22	22	18	20	21	19	21	19	22	22	24	20	19	20	24	24	25	22	19	22	19	25	17	19	20	24	25	21	22	20	18	23	16	21	23	21	22	28	28
24	24	18	28	23	25	21	19	23	24	19	18	22	18	22	17	19	23	23	17	21	22	23	21	22	19	17	23	20	21	20	17	18	20	24	20	19	25	20	24	17	24	22	27	22	25	19	23	18	16
27	28	25	22	23	16	21	19	21	22	16	20	19	21	19	20	15	19	15	22	20	22	19	21	19	23	22	21	25	22	21	19	19	19	18	22	21	23	29	22	21	19	28	24	25	21	21	19	20	22
23	23	24	18	22	19	27	19	19	19	20	22	23	21	22	21	19	20	17	22	17	18	17	20	22	23	18	20	19	24	21	22	14	20	19	21	17	22	20	20	20	19	25	21	23	23	21	24	22	17
28	22	26	28	23	24	19	19	18	21	22	20	13	17	24	20	22	17	19	22	21	17	19	21	19	21	21	24	22	23	19	22	24	21	18	24	25	23	21	22	21	23	19	19	23	21	19	24	20	18
23	28	24	21	20	17	20	20	19	18	19	21	20	20	20	15	15	19	20	17	20	19	23	20	22	20	25	19	20	20	22	20	20	20	20	19	20	20	21	22	25	20	21	15	19	16	21	19	17	21
21	23	23	21	23	20	20	17	19	17	23	21	17	21	20	22	21	20	20	18	18	17	15	16	19	21	24	22	20	20	24	20	21	21	21	19	19	25	19	21	22	21	22	21	21	25	20	20	20	21
24	24	25	22	22	16	14	19	21	18	18	18	23	20	22	18	19	22	20	20	21	19	18	21	19	23	21	18	24	23	25	27	21	24	22	18	18	20	17	19	22	26	21	21	21	16	19	22	21	23
24	22	19	20	21	24	22	19	18	23	18	20	17	25	20	19	23	20	17	17	22	21	18	19	16	24	25	26	21	25	17	22	19	20	23	21	17	18	23	22	22	18	24	19	24	24	20	17	20	24
22	19	21	14	22	19	24	19	24	20	23	21	22	21	25	26	19	20	20	22	19	16	21	22	23	21	21	21	19	23	18	22	21	17	12	22	22	24	18	26	19	23	23	24	23	20	25	23	26	21
15	22	21	25	19	23	21	22	19	17	20	20	18	22	23	22	20	20	21	21	19	21	15	19	20	23	21	28	20	26	19	22	24	20	19	17	17	23	19	22	17	20	24	24	26	23	19	26	23	21
19	20	18	20	18	21	18	24	26	21	18	21	25	24	22	26	20	22	22	22	23	21	20	19	24	21	19	17	20	22	18	21	23	17	19	19	26	21	18	17	20	23	23	25	23	25	21	20	23	25
22	18	20	17	27	22	23	24	21	20	24	27	26	23	23	27	23	24	21	24	20	22	23	21	23	21	19	16	22	25	20	22	17	20	20	20	15	18	18	20	21	18	21	24	28	23	23	21	26	28
17	20	17	17	25	22	21	24	28	20	20	19	22	23	23	23	22	21	25	24	20	24	22	20	16	26	17	20	21	17	23	16	19	21	12	20	20	21	19	19	20	22	21	23	22	23	22	22	29	24
20	21	20	22	20	26	25	24	15	21	22	26	24	29	27	25	22	26	26	26	22	20	25	22	22	20	17	17	14	18	22	16	18	20	23	21	18	19	19	20	20	23	24	21	24	25	18	22	23	26
24	19	25	23	25	25	24	19	25	23	28	24	24	26	24	27	23	20	19	21	27	25	24	23	24	18	16	20	18	19	17	21	17	19	17	19	19	24	24	26	24	20	24	24	25	21	22	21	22	27
21	17	20	23	23	18	18	25	19	20	23	20	21	25	22	25	22	31	19	23	22	22	23	24	20	18	18	26	19	21	18	18	19	18	15	19	18	20	18	23	20	24	22	20	24	20	23	20	24	21
18	21	20	23	22	21	26	25	25	27	13	21	17	25	26	23	21	20	26	23	26	24	23	24	23	26	25	20	17	21	20	20	17	15	19	19	21	19	21	20	21	12	24	22	23	24	25	22	26	26
23	21	20	18	22	20	27	23	26	23	20	22	21	24	22	21	27	28	29	26	25	22	19	23	20	23	20	21	17	22	19	14	17	17	15	17	17	20	20	22	23	22	23	21	23	23	23	22	22	14
20	21	20	23	26	22	25	26	33	26	23	19	26	20	24	26	25	23	22	24	26	23	25	23	25	26	25	20	21	18	22	15	18	22	19	20	17	18	22	22	21	26	26	30	24	21	18	17	23	22
24	22	22	25	15	26	28	23	22	25	25	23	22	20	25	23	27	25	21	25	26	25	24	31	25	23	22	20	23	15	21	18	23	21	21	18	25	21	22	20	21	24	23	20	21	23	20	27	19	21
20	23	23	18	21	18	21	22	24	24	19	21	17	22	22	17	25	27	24	26	30	25	31	30	23	20	21	22	21	17	20	20	21	21	19	23	22	23	23	25	22	24	21	20	20	22	20	23	20	20
19	22	20	22	21	17	30	23	24	15	18	18	19	25	22	25	22	28	22	28	25	32	25	31	26	26	21	20	20	19	25	17	18	19	21	24	24	19	17	23	23	24	24	25	22	25	24	25	25	17
22	19	19	25	22	24	20	26	22	24	22	18	25	21	24	22	21	24	22	27	31	28	28	25	14	28	24	20	25	24	24	22	23	18	22	18	24	23	21	25	25	28	27	30	23	27	22	27	25	22
29	21	28	17	21	20	29	25	22	20	25	21	20	25	22	23	22	33	24	25	28	26	26	28	25	22	19	20	27	23	23	24	16	17	17	20	19	22	27	23	28	25	29	25	33	28	31	22	29	22
21	21	21	26	28	22	18	17	19	21	18	20	21	20	23	25	27	21	26	27	25	21	24	29	23	20	25	24	26	23	19	19	24	21	22	14	21	23	28	29	26	29	26	30	29	22	27	26	24	22
26	29	24	25	24	19	24	20	24	13	21	20	24	21	26	26	23	27	27	28	23	27	25	17	21	24	19	25	20	24	23	20	19	20	18	22	21	22	23	23	27	33	27	30	28	34	30	31	34	24
30	26	28	24	29	23	25	22	22	26	20	21	22	24	20	21	25	23	26	19	24	19	19	24	25	21	20	23	24	24	17	23	22	24	26	22	19	20	24	25	28	24	30	30	31	34	25	31	29	29
31	29	26	30	24	24	24	23	27	25	26	20	23	26	20	18	22	18	18	18	24	22	21	23	24	19	30	16	21	13	21	19	18	21	21	24	21	23	23	24	26	32	33	32	27	25	29	29	33	30
31	30	22	26	23	25	25	21	24	24	26	18	24	20	25	20	20	23	20	20	19	23	23	24	23	22	20	24	23	26	18	19	19	17	18	20	25	24	24	23	26	24	24	31	24	27	32	25	27	26
28	28	32	30	26	21	25	26	17	22	20	22	26	26	27	21	20	16	19	16	15	21	17	22	20	20	20	23	23	22	19	23	19	22	19	19	22	20	18	20	23	24	26	32	28	29	23	26	30	24
36	30	31	24	28	22	22	25	24	23	18	28	21	20	21	17	19	20	24	17	17	20	20	22	19	23	25	20	25	21	21	18	23	22	18	21	19	18	20	20	24	26	25	25	20	24	25	28	27	25
31	30	29	34	25	29	26	26	28	26	22	23	22	26	23	19	21	18	19	23	22	17	17	20	24	16	18	20	20	20	22	22	20	19	17	16	13	20	16	21	21	24	24	26	22	21	26	32	23	25
28	28	29	25	33	29	27	23	28	29	23	25	23	22	25	27	26	21	16	19	12	15	16	17	19	21	19	21	17	28	20	22	19	20	24	24	19	23	22	17	22	17	23	23	27	28	25	21	22	20
29	25	27	28	22	25	25	21	25	26	28	23	22	20	22	22	24	23	20	21	20	20	25	20	22	20	23	24	18	18	19	22	20	20	25	19	19	23	24	20	20	19	17	22	23	23	23	22	19	24
26	25	22	26	26	27	28	26	28	27	26	28	25	24	26	22	23	20	20	25	21	15	19	20	24	22	22	19	20	19	24	22	21	22	20	25	25	25	20	22	17	21	22	24	24	25	23	21	24	24
19	21	24	31	26	25	25	27	28	26	27	22	24	21	27	25	26	19	23	22	26	21	24	23	17	22	19	22	24	21	23	21	26	27	24	21	22	26	15	22	16	21	21	25	21	23	22	26	24	22
25	19	22	20	24	23	24	25	29	29	28	24	25	28	23	28	23	26	27	25	20	20	21	19	17	23	16	24	23	20	23	21	20	22	21	27	30	25	27	26	25	20	24	14	21	21	30	27	27	24
21	21	24	24	27	25	26	22	22	27	24	18	24	22	24	27	24	23	22	18	24	22	22	24	19	17	22	20	24	19	23	23	23	26	27	28	26	29	28	24	27	23	23	24	26	25	23	23	23	19
23	22	17	21	21	25	26	26	25	28	24	26	28	27	22	21	21	25	25	20	19	20	22	21	16	24	20	17	20	17	21	20	19	17	27	26	29	25	28	30	30	31	24	20	21	23	19	20	24	20
23	21	19	19	15	22	18	24	26	30	25	26	20	27	19	26	22	22	23	17	24	20	21	22	20	14	24	21	20	24	20	24	19	20	22	20	28	30	29	31	28	24	28	22	22	23	21	21	23	23
19	25	22	22	20	18	24	16	22	26	21	27	21	22	25	27	21	20	26	31	22	23	19	19	23	17	20	17	23	20	20	26	21	24	22	27	26	31	31	23	24	27	29	26	16	20	22	18	23	26
21	21	18	20	19	24	20	20	21	23	24	23	26	26	18	18	22	23	23	23	22	24	21	23	17	22	19	25	22	21	23	21	18	21	19	27	25	31	30	28	27	37	20	23	21	23	22	20	22	22
21	20	21	25	19	23	21	26	23	27	28	24	26	26	25	24	22	20	28	17	20	22	19	18	23	20	22	21	16	22	21	19	20	18	24	27	30	23	26	31	26	21	29	18	25	20	25	20	19	25
22	22	18	24	23	23	21	22	19	23	24	24	24	29	23	27	20	23	20	20	17	21	21	19	19	18	19	20	22	21	22	20	22	21	29	28	25	25	27	27	27	19	26	22	25	25	21	21	20	19
21	26	18	18	22	21	21	22	26	24	28	23	25	27	26	29	23	26	20	25	21	28	23	22	20	23	23	19	21	20	20	17	22	23	12	24	25	29	28	30	28	25	17	17	20	22	23	20	26	24
24	21	25	23	22	24	20	27	24	28	27	27	29	30	27	25	23	22	22	24	22	23	24	23	23	21	20	24	18	20	22	16	20	21	26	24	25	20	21	24	28	25	24	22	26	21	23	23	25	22
21	20	25	26	28	19	26	25	28	22	27	24	27	25	29	28	25	21	22	23	21	23	22	17	26	18	21	23	23	21	21	21	21	18	16	27	22	22	22	25	24	22	21	23	27	22	21	21	26	27
24	27	25	24	23	25	26	28	29	23	24	26	29	25	23	30	26	28	23	28	25	25	26	22	20	21	25	21	22	19	23	20	24	18	23	22	23	23	22	26	19	26	22	26	22	26	29	24	19	15
21	19	25	26	27	23	23	30	24	25	27	25	29	26	30	23	25	20	27	18	23	25	24	24	24	28	30	25	19	25	22	22	20	23	17	21	22	22	25	23	17	23	25	19	27	22	20	22	21	23
21	24	25	18	23	26	26	26	20	26	25	29	26	27	23	24	25	23	24	25	25	19	28	22	28	24	25	21	25	23	23	20	19	21	18	21	19	23	21	28	21	24	23	19	22	21	23	15	22	20
23	25	21	21	21	21	27	23	24	26	32	32	27	25	30	25	24	19	21	28	24	31	26	25	23	29	25	22	25	21	23	21	15	18	18	23	21	24	25	21	21	23	25	19	24	22	19	19	22	23
23	22	20	21	24	24	23	26	21	22	24	28	31	29	24	26	23	24	24	21	23	28	29	26	26	26	23	23	25	22	22	12	20	18	18	21	24	20	20	20	31	21	22	19	16	22	22	21	21	22
20	18	19	23	20	20	17	23	25	25	29	28	26	24	26	25	25	25	27	25	31	27	27	27	31	24	25	24	27	23	22	19	19	20	16	20	20	19	22	18	26	17	19	19	20	25	19	22	18	22
17	23	21	20	20	19	23	17	24	26	25	24	28	25	24	21	23	25	26	26	23	25	25	23	28	23	27	20	23	21	24	23	23	20	14	19	15	19	23	20	22	18	22	22	28	17	20	23	23	24
20	18	22	24	24	17	19	23	23	25	25	22	26	20	21	21	20	28	24	18	21	28	26	27	23	27	24	30	24	20	21	18	23	20	25	18	19	19	24	21	22	19	19	21	20	18	25	20	24	20
20	19	24	19	21	20	26	30	26	25	19	25	21	27	18	22	22	22	22	23	26	21	21	22	20	26	22	25	21	26	25	23	18	20	16	19	20	18	19	20	21	17	24	22	18	21	20	25	24	19
16	19	16	23	18	20	24	13	23	22	22	19	21	25	23	22	19	26	17	25	22	24	22	23	25	19	27	30	26	22	26	20	20	21	17	19	22	21	16	20	21	21	23	24	23	22	23	20	25	21
19	20	21	21	19	18	17	18	22	20	19	22	20	20	26	19	21	21	22	23	26	15	19	24	25	27	20	26	23	23	26	22	19	18	19	18	21	22	20	18	19	24	21	20	13	23	18	24	23	26
20	19	19	20	18	25	19	25	21	21	17	20	23	22	19	16	19	20	22	19	20	22	27	23	26	25	25	23	24	23	22	18	14	20	22	19	22	21	18	19	15	26	20	23	21	25	22	27	20	24
25	18	23	21	23	19	20	20	24	21	23	21	18	17	20	17	17	23	21	17	17	21	17	15	21	23	21	23	18	23	20	28	19	22	21	21	17	21	22	21	20	19	23	20	27	23	20	24	20	23
26	22	20	22	22	20	18	16	21	21	20	21	18	17	19	16	21	20	18	24	18	23	19	20	23	25	24	26	22	24	21	20	22	20	22	18	21	17	18	23	21	19	21	24	22	22	24	18	23	23
24	25	27	25	21	18	18	20	17	18	18	19	19	20	18	18	24	18	19	21	23	22	19	22	20	26	26	24	22	23	24	21	18	21	22	18	21	19	20	20	24	23	26	26	29	27	20	25	23	22
26	24	23	17	24	20	21	23	19	23	21	22	23	22	15	19	20	25	22	22	21	14	24	22	23	22	24	24	25	27	19	22	21	24	19	24	18	22	24	24	23	26	21	21	32	22	17	21	18	20
27	23	25	34	18	18	20	18	23	17	20	18	20	22	21	20	23	17	20	24	19	24	16	17	21	23	25	27	26	20	20	20	20	21	21	22	21	24	26	20	21	21	21	21	27	26	21	25	25	24
23	24	22	29	22	24	18	22	21	19	16	19	22	23	21	19	24	22	26	19	24	25	23	20	22	24	23	20	20	21	21	22	21	22	23	21	21	18	25	23	22	26	28	25	26	27	23	29	21	23
26	25	27	24	22	21	25	15	21	23	21	21	17	20	21	21	14	23	21	23	25	22	26	21	23	26	28	22	22	20	23	22	26	26	23	25	20	23	22	25	21	23	23	25	24	26	20	27	22	26
25	27	24	21	24	24	24	21	19	20	20	18	18	21	22	24	20	25	27	24	24	25	21	23	24	25	21	21	25	20	26	22	23	25	23	24	25	26	22	20	23	18	25	23	28	24	28	28	27	18
25	23	29	24	21	20	20	20	20	16	23	16	19	20	27	23	24	21	24	23	28	24	24	18	22	22	22	25	16	25	23	29	26	27	30	19	21	21	21	24	24	21	25	28	22	26	26	27	19	28
25	24	24	21	24	20	23	21	17	19	21	22	24	24	19	24	24	25	24	30	25	23	21	23	25	26	20	20	23	28	25	19	21	21	17	25	26	22	21	20	32	22	29	25	21	28	26	24	24	26
23	23	20	24	23	23	18	21	21	19	21	19	19	17	16	23	20	25	23	20	21	26	27	22	23	21	25	25	26	22	24	19	27	23	26	23	17	25	23	25	20	29	24	27	28	24	26	23	22	22
27	23	21	18	22	26	19	20	21	23	22	18	24	24	22	23	19	22	24	23	25	24	21	28	22	27	23	23	24	26	26	23	24	23	24	24	26	19	22	23	23	22	24	21	16	23	21	22	23	20
22	23	25	25	19	23	21	19	14	22	23	26	18	22	20	19	27	20	23	25	24	27	25	23	22	25	21	25	23	21	22	22	22	21	25	23	22	20	28	21	23	23	21	19	22	27	17	24	21	24
21	19	19	22	25	20	22	23	20	16	20	17	21	22	21	18	19	20	21	27	25	27	27	25	24	24	30	20	21	20	16	23	17	17	21	25	20	24	20	18	21	21	19	25	23	20	23	25	25	24
19	21	21	21	20	22	24	23	25	17	18	21	22	20	20	22	20	25	22	28	25	24	20	30	28	26	21	29	23	20	23	24	24	21	23	19	21	17	19	20	19	19	18	16	21	19	25	22	23	23
17	16	19	17	19	20	15	24	21	22	13	20	20	24	23	23	21	23	26	27	33	29	33	25	26	29	24	22	23	26	17	20	19	22	20	21	23	22	22	17	19	18	18	19	16	20	21	24	15	24
23	24	20	20	24	19	23	22	19	17	23	25	26	24	19	11	19	22	24	23	29	29	31	25	24	20	24	20	26	24	22	19	18	20	20	22	15	20	20	22	23	20	21	16	20	16	22	24	20	23
23	22	23	12	24	17	22	22	25	20	27	20	29	20	24	22	23	28	28	32	32	36	24	27	20	30	25	25	26	24	21	24	18	22	17	24	22	26	18	20	17	12	20	19	23	21	25	22	23	24
21	24	25	24	20	29	22	22	20	18	21	24	26	22	25	23	21	24	22	23	23	29	24	30	24	24	22	26	20	27	24	15	20	19	22	22	25	19	20	23	20	21	22	24	21	21	18	20	23	25
24	21	27	26	25	23	19	24	25	23	26	24	23	22	19	20	21	22	25	26	28	25	24	22	28	20	25	27	22	20	20	17	14	21	21	22	21	22	17	22	24	21	19	19	23	20	25	23	22	31
22	21	20	23	25	21	21	22	21	26	24	25	22	24	23	21	24	21	18	28	25	27	22	29	24	21	16	29	28	23	20	18	23	21	22	23	26	20	25	21	20	19	21	20	21	24	22	25	23	29
23	21	26	28	24	27	17	26	25	27	27	30	24	23	23	27	24	16	24	27	32	31	27	25	21	23	13	22	19	18	19	22	28	19	26	16	20	19	25	20	20	21	25	28	22	25	27	27	26	30
27	24	22	21	26	24	28	27	25	23	28	29	25	24	25	22	22	26	21	20	29	23	19	25	20	24	21	23	19	27	21	21	15	20	19	23	24	23	20	19	28	22	20	19	27	26	29	30	28	33
19	19	16	23	26	23	26	24	30	25	30	26	19	28	22	23	25	24	27	22	22	25	26	24	20	26	23	21	21	21	21	21	24	19	22	20	20	20	23	23	22	19	24	22	29	22	25	28	29	32
21	27	25	22	19	23	23	21	26	30	31	29	31	26	28	20	23	22	22	22	23	15	17	21	20	24	23	22	21	22	26	19	22	19	17	24	22	21	17	18	21	25	17	24	24	25	24	27	32	32
21	20	18	22	20	24	17	24	27	30	28	33	29	28	28	29	28	23	25	20	24	22	22	21	18	26	21	22	21	21	21	21	18	21	24	18	23	21	25	22	24	25	25	22	20	21	26	25	26	30
17	21	21	20	21	23	29	24	29	26	29	27	30	31	26	24	22	24	19	19	21	21	20	25	26	23	22	17	21	27	19	24	23	22	22	24	25	24	24	24	21	23	24	23	24	25	27	25	24	15
22	23	20	22	17	19	25	22	29	27	34	32	30	26	24	23	21	23	23	21	19	26	23	24	22	22	23	27	21	29	24	23	23	22	24	24	25	21	23	27	25	25	25	20	22	22	26	22	24	23
20	20	23	25	25	22	21	28	25	30	24	30	30	29	30	26	22	24	24	22	22	23	21	23	21	26	22	24	22	20	21	23	26	21	21	22	28	25	27	17	24	23	24	24	25	24	23	24	24	22
21	16	21	17	27	22	22	20	27	23	29	27	26	22	22	26	23	27	22	22	23	25	23	22	22	19	20	22	22	22	20	20	25	29	19	23	23	24	21	27	22	22	25	21	27	24	27	16	27	26
19	21	18	23	22	23	18	18	26	24	30	31	22	25	21	24	28	20	18	22	22	20	21	17	22	25	23	21	29	22	24	22	26	26	26	19	25	23	26	25	27	24	23	24	32	25	23	24	26	23
19	23	19	24	20	22	13	26	21	20	25	31	26	24	15	25	21	20	21	18	20	22	22	20	21	20	19	19	22	21	21	21	20	18	27	22	23	24	22	24	24	24	21	26	23	25	29	31	20	27
23	25	26	24	21	17	19	19	19	23	19	21	20	28	23	23	16	23	18	23	21	17	19	17	21	17	21	21	21	22	24	24	24	24	21	23	21	23	22	21	20	23	23	27	23	24	24	25	22	24
27	27	19	24	20	23	20	24	21	23	22	24	26	19	24	23	21	20	22	17	17	17	16	17	20	21	21	21	21	16	22	19	18	19	20	20	23	23	24	25	26	25	22	27	20	29	29	33	29	23
20	23	20	24	18	20	20	23	21	27	20	24	19	26	22	19	19	18	19	19	21	13	23	20	19	19	28	15	17	17	19	18	23	15	19	23	25	23	22	24	24	24	26	29	27	26	30	31	31	28
22	24	23	19	21	20	21	25	18	18	18	24	22	25	20	20	18	18	21	22	22	18	13	20	21	20	17	21	18	21	15	23	19	23	20	23	26	24	19	18	25	26	25	24	25	29	34	30	32	27
22	24	26	25	21	19	21	19	24	20	21	21	23	18	12	21	18	22	19	23	21	20	17	20	19	19	24	23	21	19	18	17	23	19	21	11	20	25	23	27	24	28	29	27	27	34	33	28	29	29
27	27	24	23	20	18	17	18	21	17	21	22	22	23	27	21	19	21	22	20	23	20	20	19	19	20	19	21	24	21	25	23	21	16	19	18	19	19	21	20	20	28	24	27	31	28	29	30	32	28
23	24	27	22	23	22	22	18	25	24	20	19	19	23	18	23	22	17	20	19	25	21	23	22	19	20	20	20	19	20	21	24	19	14	20	20	18	21	24	19	24	23	23	26	33	31	31	25	28	31
25	25	24	25	26	18	23	21	24	18	20	19	19	22	22	20	17	19	19	21	19	25	21	21	19	21	24	19	20	15	19	20	20	19	20	21	20	24	19	25	21	23	26	29	29	30	28	25	30	25
17	22	29	28	19	21	20	23	22	25	22	20	21	23	23	22	26	19	24	23	19	23	24	26	19	20	22	19	23	20	24	19	22	12	19	15	15	14	18	17	21	26	26	31	30	28	24	26	25	28
26	25	24	27	23	23	24	24	23	17	18	25	17	22	25	19	21	24	24	24	25	22	24	23	23	19	24	18	20	29	19	24	18	20	19	20	20	18	19	20	18	19	22	20	21	23	23	29	24	25
27	28	25	26	27	23	25	20	25	18	21	31	25	21	21	26	24	17	20	23	22	22	30	26	22	21	25	18	25	23	20	19	21	22	19	18	21	21	18	20	21	24	24	22	24	21	23	23	16	24
22	29	31	25	22	22	24	30	22	23	25	20	21	19	23	21	21	20	21	22	21	27	23	24	22	25	21	23	20	20	26	26	21	15	22	18	24	23	21	19	19	26	22	24	24	25	22	23	25	24
26	26	25	25	28	25	24	22	22	25	22	24	26	26	24	21	24	26	25	18	23	22	22	23	19	24	20	27	24	27	19	20	14	20	23	26	23	20	25	25	26	17	26	23	24	20	24	25	25	22
26	24	28	25	28	18	22	22	21	24	21	22	20	25	25	24	18	25	26	31	28	25	25	26	23	22	23	25	22	25	23	23	25	22	20	22	21	28	23	22	23	19	22	20	26	18	20	23	28	23
24	28	29	24	23	26	30	21	19	22	17	24	24	21	22	23	23	23	26	24	23	21	25	22	25	23	25	24	26	23	24	22	24	23	24	29	27	23	21	27	20	26	18	19	20	26	26	26	24	25
27	23	27	23	24	25	21	26	17	25	20	23	19	19	25	21	25	19	24	26	24	27	29	24	17	26	23	26	26	24	24	23	29	31	25	24	22	31	26	24	21	27	18	22	22	26	19	23	22	25
28	26	26	26	29	21	17	24	21	17	21	24	20	21	19	26	22	28	25	22	24	21	22	27	27	21	21	27	21	23	19	29	26	27	27	28	27	25	22	23	24	23	22	23	21	22	27	27	27	25
24	27	23	25	24	19	21	23	27	24	22	18	18	18	20	19	24	26	26	25	23	28	26	25	24	25	27	27	19	21	25	21	25	25	21	29	27	29	32	25	24	23	20	22	24	23	20	23	28	27
22	23	20	23	21	23	20	22	20	16	19	17	21	16	21	21	28	26	26	21	23	23	24	25	25	26	25	26	22	24	20	23	22	27	24	27	26	22	21	21	23	25	24	24	24	27	24	26	23	25
24	20	25	20	21	23	20	21	19	21	22	24	21	20	20	23	20	23	29	21	23	22	27	21	23	24	33	29	22	19	24	22	23	23	21	22	21	26	23	27	26	23	23	22	20	28	28	27	21	32
23	22	22	18	24	26	26	22	21	17	22	20	20	25	23	26	26	25	26	26	20	24	22	27	30	29	22	22	24	24	23	22	26	23	22	26	26	25	19	21	23	23	19	24	26	28	31	23	33	21
21	24	22	27	23	19	24	23	15	21	21	18	21	22	27	26	28	30	25	24	27	19	20	28	19	30	21	28	25	21	23	23	26	21	23	15	22	21	19	26	24	29	24	25	27	28	25	27	24	26
25	24	23	24	24	22	23	28	21	22	17	24	24	25	24	23	23	26	26	25	22	19	15	24	20	24	21	25	27	27	20	30	18	20	21	20	23	23	24	20	29	27	26	21	28	31	26	29	30	31
22	24	22	30	32	27	19	17	22	19	19	18	19	26	22	26	28	24	22	22	21	22	23	25	22	27	27	24	27	19	26	21	26	33	27	20	22	24	27	24	23	24	25	25	29	19	30	25	29	24
20	31	23	28	27	28	20	23	25	20	18	19	22	23	29	23	26	22	26	27	24	23	21	21	20	21	19	22	18	21	24	25	16	17	23	22	22	27	26	25	22	31	27	28	21	28	26	34	23	30
27	21	26	26	24	25	21	17	25	22	24	26	21	26	18	25	26	20	22	23	21	19	25	24	26	22	22	28	21	22	16	25	21	19	16	22	19	26	25	23	24	21	28	22	22	22	25	34	29	29
25	30	33	26	30	22	24	20	24	25	24	24	23	26	23	24	22	19	16	24	19	19	24	17	20	23	27	21	20	22	31	26	21	21	25	24	19	22	19	20	27	24	21	25	27	24	27	26	29	23
31	29	31	29	28	29	22	23	20	22	23	25	24	21	24	23	23	23	21	22	21	21	23	24	20	19	22	24	22	22	20	20	20	21	24	24	24	20	21	26	24	20	24	20	21	21	29	29	27	26
28	27	32	30	25	25	20	22	24	22	20	22	18	19	19	19	18	22	24	22	22	19	20	22	22	25	20	19	20	25	21	23	21	24	30	28	26	24	21	19	22	23	21	25	21	20	26	33	30	26
32	28	27	25	30	27	18	23	19	22	21	23	25	24	21	20	20	23	22	23	19	17	20	23	24	22	22	21	25	26	24	24	23	23	23	24	21	19	23	22	23	16	22	22	22	22	28	31	28	26
24	27	26	27	23	17	24	23	23	20	23	22	27	20	21	23	20	18	19	22	23	22	20	17	18	22	20	21	17	20	26	23	30	23	23	20	26	24	25	24	18	24	20	28	27	23	26	30	32	29
26	27	29	23	24	24	26	22	20	25	20	22	23	22	21	22	22	19	20	21	17	21	20	16	21	16	16	19	19	21	22	20	22	23	28	22	28	17	23	21	25	18	23	21	25	28	23	27	26	28
20	26	28	20	22	22	23	19	17	25	21	24	18	16	22	24	21	18	18	17	24	19	31	17	18	18	22	20	24	21	20	20	24	23	20	18	23	18	23	17	24	20	20	20	23	23	24	21	19	26
23	27	21	26	23	24	20	22	21	19	23	19	23	22	21	20	23	29	24	22	20	20	21	18	20	17	18	19	29	21	23	18	25	23	20	25	26	24	23	25	26	23	20	22	22	26	21	25	24	23
26	22	24	24	24	24	20	21	20	21	13	20	19	22	22	24	23	20	24	25	27	18	22	22	23	22	20	21	16	22	23	20	17	24	23	27	28	27	28	25	22	19	21	23	17	19	19	25	20	22
25	24	20	24	18	20	22	22	17	23	16	19	16	20	23	22	23	23	28	23	22	22	23	25	29	22	20	21	16	22	21	23	19	22	26	25	28	26	27	24	22	22	22	20	20	20	20	25	20	21
23	28	20	24	25	21	17	13	18	21	17	16	23	19	20	31	21	24	21	21	22	27	25	23	21	22	25	17	20	20	21	24	27	27	27	25	25	27	28	30	33	21	21	19	24	22	18	20	14	14
26	27	27	22	17	19	18	21	18	20	19	22	20	25	25	20	20	24	18	25	23	31	26	29	23	23	20	21	24	22	19	25	22	22	31	29	28	29	25	30	30	25	20	19	20	18	20	16	18	16
26	25	21	19	15	22	17	22	17	18	20	19	20	22	21	18	26	27	28	22	24	26	29	30	28	20	20	23	23	31	19	25	25	28	29	26	28	33	30	25	30	22	20	22	22	21	20	21	19	20
20	24	24	24	18	12	20	17	19	19	23	27	21	25	20	23	25	26	25	22	30	26	26	30	29	27	25	19	25	19	22	21	25	24	25	30	25	30	23	25	25	27	24	22	18	24	23	24	23	22
23	21	20	22	20	22	21	18	25	19	23	23	20	21	21	25	24	26	23	27	29	24	26	27	26	27	19	22	25	23	24	23	26	27	26	29	22	26	30	26	27	22	24	18	19	16	22	21	22	16
26	19	23	22	19	23	21	20	22	21	23	21	23	20	22	27	27	24	25	24	29	28	26	26	24	27	23	24	21	21	27	26	24	30	26	24	28	24	28	25	25	23	22	23	19	21	20	22	26	25
21	22	19	15	23	21	23	23	25	21	26	22	22	22	22	23	23	26	28	24	28	29	30	30	20	24	26	25	21	20	22	29	18	29	28	24	22	22	21	24	25	20	18	19	21	21	21	18	26	25
20	24	23	19	20	18	16	23	24	23	25	21	23	23	27	22	28	26	28	33	32	28	22	28	28	24	26	26	25	24	27	28	25	27	20	24	20	21	19	17	20	21	24	24	17	20	21	23	24	22
19	20	20	19	21	22	27	25	24	17	26	26	29	26	27	26	26	29	28	31	28	27	28	32	26	25	21	21	24	20	22	25	25	25	26	25	26	18	22	15	19	23	21	20	17	25	20	22	20	24
23	19	25	21	22	20	19	23	26	22	21	23	21	29	24	28	31	28	30	30	30	25	21	26	26	22	23	22	21	26	24	29	25	24	20	21	23	21	19	17	16	24	22	19	25	19	20	19	22	22
25	19	24	22	20	23	24	21	25	21	21	22	22	23	27	36	24	33	32	29	16	27	23	28	27	29	22	23	22	28	27	22	26	21	24	22	24	25	18	20	13	18	20	21	18	18	26	22	23	17
19	21	19	24	24	20	20	23	26	21	18	23	24	21	31	29	29	25	33	31	31	27	23	21	25	30	23	20	19	21	21	22	21	25	26	18	19	17	15	19	19	20	15	23	24	19	20	17	15	20
27	25	21	16	22	19	19	23	20	22	21	26	23	26	22	28	24	32	29	32	22	24	28	22	26	20	26	20	26	24	21	20	20	21	22	18	19	14	18	21	23	22	21	21	21	21	19	19	17	18
21	18	16	21	18	17	20	22	26	19	20	22	22	17	27	27	30	29	24	28	22	24	24	29	22	26	25	27	21	19	17	18	22	18	18	19	18	23	17	18	18	18	20	23	26	19	22	19	19	20
25	21	21	21	19	21	18	22	23	21	21	22	29	23	29	25	32	24	25	23	27	27	23	25	21	24	23	20	22	23	21	23	20	19	23	18	24	14	21	18	23	27	21	24	24	24	21	18	17	17
25	17	22	16	16	18	21	22	20	27	22	27	23	29	22	31	26	32	27	26	29	24	24	22	24	27	22	22	22	20	21	18	20	17	22	19	16	25	23	18	22	19	22	17	22	23	26	25	23	20
22	23	22	17	19	22	25	25	27	19	25	26	24	24	29	25	23	27	24	26	23	28	22	25	21	26	25	22	24	22	22	20	18	19	19	24	20	14	18	18	23	21	20	28	24	24	25	28	22	22
20	21	15	21	24	24	24	24	20	25	27	25	20	20	26	27	24	22	24	26	30	26	23	26	23	20	21	20	21	18	27	23	23	21	18	20	22	16	24	22	23	24	17	27	24	26	23	21	25	22
18	21	21	20	18	19	22	24	20	22	25	30	24	29	28	30	24	26	26	28	27	26	21	25	25	26	16	25	22	21	21	22	20	21	19	22	23	22	22	18	19	23	25	25	24	24	20	29	25	21
18	20	20	24	21	23	24	22	22	20	24	27	22	28	30	31	31	33	22	27	26	29	23	28	24	21	27	27	26	22	23	19	23	24	19	20	22	22	21	17	20	21	23	22	24	24	25	23	22	20
20	18	18	18	21	22	19	21	26	23	21	25	26	27	32	36	29	28	32	31	30	27	24	28	32	25	24	24	20	22	20	20	17	19	20	20	24	23	23	19	12	20	19	20	23	20	22	22	21	20
22	19	19	18	24	22	24	21	23	20	15	25	25	25	27	30	36	36	33	34	28	27	26	22	23	24	22	25	17	23	18	22	20	23	23	21	20	17	22	22	19	23	20	20	23	21	25	21	23	20
21	20	22	20	29	23	21	19	25	23	26	25	28	30	31	27	31	33	36	36	33	35	32	23	21	22	21	21	17	18	20	24	21	17	16	20	16	23	22	22	25	19	24	24	23	18	21	20	24	22
22	21	18	18	15	23	22	20	24	21	29	25	31	27	35	32	36	36	34	34	26	31	27	27	24	22	20	19	23	21	19	17	17	20	17	22	19	20	23	23	27	21	19	21	19	26	30	23	21	21
20	19	23	26	17	23	19	27	26	26	23	26	31	31	30	34	33	35	30	33	32	27	28	23	24	28	23	26	21	20	19	22	20	18	19	18	21	22	20	21	18	20	22	25	21	20	21	24	22	23
26	18	24	20	25	24	24	21	23	23	27	29	27	31	30	33	35	33	32	24	28	32	26	23	24	21	20	18	19	25	19	17	17	23	19	19	20	18	19	22	21	23	21	20	22	22	25	21	21	19
21	22	22	27	23	24	22	20	24	24	26	27	27	25	30	32	27	27	27	31	25	27	28	25	25	24	29	24	21	16	18	19	15	17	16	21	20	18	20	22	25	26	26	27	26	27	23	25	24	17
22	27	20	22	21	22	25	17	24	25	20	24	27	26	23	18	28	22	30	29	24	25	29	23	20	21	23	22	18	18	14	21	21	22	22	21	19	20	18	19	26	19	27	32	23	27	25	29	24	26
25	23	28	21	25	22	23	21	27	24	25	25	21	26	25	25	22	25	22	23	28	27	25	19	19	20	21	23	20	17	16	21	16	20	23	19	18	25	22	24	25	24	24	30	28	22	21	24	22	27
15	27	19	21	21	24	30	23	22	22	17	26	24	20	20	24	23	26	27	27	21	23	23	20	22	20	18	21	21	16	21	20	20	19	23	26	23	23	21	20	23	25	20	25	25	26	29	25	29	23
26	20	24	29	24	23	21	19	22	22	20	21	22	23	25	22	26	19	22	23	24	25	21	23	21	20	20	21	23	16	19	23	27	24	19	22	20	23	21	21	21	26	28	30	31	31	27	28	27	27
25	26	26	20	25	21	23	27	22	19	19	24	22	23	22	21	18	18	22	23	23	19	20	16	17	17	19	16	20	20	17	16	20	24	24	26	24	25	22	21	26	25	30	28	30	25	34	25	25	24
23	24	24	29	22	22	20	20	23	19	19	21	24	24	19	24	21	26	22	23	20	23	21	23	21	22	24	22	20	19	20	18	23	24	27	27	24	26	28	23	26	23	26	30	27	26	26	24	25	30
23	28	24	24	19	19	16	21	26	20	21	21	25	22	23	20	15	22	22	22	29	27	23	25	18	24	20	22	20	24	18	22	21	24	25	26	26	22	23	23	27	30	24	35	26	25	24	27	29	26
24	22	24	24	22	21	28	22	22	23	23	23	19	20	18	18	24	22	25	21	26	21	19	26	20	20	26	25	23	25	16	18	19	29	28	28	26	24	25	27	27	24	25	27	29	27	31	25	26	24
25	25	25	25	20	18	20	22	17	19	18	22	23	23	20	21	20	22	25	23	29	23	20	21	25	22	25	19	24	20	22	24	25	21	22	26	27	25	22	23	23	25	29	29	29	23	24	20	17	20
21	20	22	20	22	26	20	20	23	19	19	24	20	24	22	19	22	27	23	21	21	26	21	18	22	21	21	27	29	19	25	19	19	21	27	26	30	30	21	25	22	32	25	27	26	29	28	27	27	27
26	18	24	22	25	24	23	24	22	24	25	23	23	22	21	21	24	21	22	22	19	23	19	24	22	29	23	24	21	23	18	18	21	20	25	27	28	21	28	19	26	24	30	27	29	28	21	25	19	23
21	19	20	23	25	28	26	23	27	19	23	23	21	19	18	23	29	24	24	27	22	27	24	23	23	18	20	19	23	23	22	20	19	25	22	24	25	25	21	25	22	24	26	22	23	24	27	23	23	21
19	20	17	21	20	25	20	24	23	22	23	17	24	22	24	28	23	21	23	26	25	22	19	23	22	22	24	23	22	19	17	18	18	20	23	25	19	24	20	23	20	22	22	27	28	25	25	24	26	22
18	25	21	22	20	23	23	28	21	24	20	24	28	24	28	22	21	23	25	26	20	24	26	24	21	24	23	21	17	22	22	15	20	20	24	23	24	18	23	25	21	26	23	22	22	27	23	23	19	24
22	21	22	21	22	14	21	22	20	25	21	19	24	24	21	26	25	25	25	26	28	23	21	22	19	25	14	21	21	18	22	22	22	26	17	19	21	21	22	17	18	25	25	25	23	18	24	18	21	28
23	22	15	22	17	23	23	24	20	20	24	21	23	26	25	28	27	29	24	27	19	25	19	20	22	23	24	20	22	20	24	17	18	21	21	23	19	18	18	20	17	21	20	17	18	25	23	24	27	18
21	22	21	27	21	22	15	22	20	23	25	24	25	30	28	28	33	23	26	25	26	27	26	20	22	21	22	19	13	20	19	21	18	19	19	19	21	18	22	21	21	22	20	25	25	24	25	27	19	29
21	22	20	22	21	20	22	23	21	30	21	26	27	32	25	27	27	24	32	26	26	26	21	24	22	20	23	20	19	22	21	18	20	17	21	18	25	22	24	17	19	18	21	22	23	19	20	25	19	27
27	23	22	22	18	22	21	20	23	21	24	35	19	30	30	35	26	24	23	24	20	20	23	20	19	20	18	19	21	19	22	21	20	20	21	22	19	21	17	17	19	18	18	21	23	22	16	24	24	19
23	25	22	21	20	20	23	22	23	28	28	29	29	28	28	25	23	26	22	18	21	17	19	25	22	25	18	18	17	23	22	19	18	18	18	14	22	19	19	23	23	23	25	22	17	21	22	17	21	17
24	23	19	22	21	20	19	23	22	28	20	32	24	30	23	32	28	26	21	20	24	14	19	21	18	20	21	25	26	19	17	19	15	17	19	18	20	19	23	18	23	18	19	19	24	31	23	18	19	23
23	25	19	21	22	20	21	17	27	26	23	24	27	28	29	26	19	23	22	18	21	14	23	19	22	21	18	17	21	21	20	15	13	22	19	22	21	21	23	20	20	23	20	21	17	21	20	18	26	21
26	21	25	25	21	22	20	21	21	24	26	24	21	20	21	25	20	20	20	17	18	23	21	20	21	19	17	21	19	20	23	20	21	19	21	18	22	21	23	22	20	22	19	26	23	20	22	23	21	19
27	23	21	19	27	20	20	24	22	23	23	26	24	24	20	23	22	19	20	24	22	20	19	16	22	24	20	21	19	20	20	15	24	16	16	17	22	23	23	19	26	21	19	20	22	22	20	25	20	20
30	27	23	25	26	12	21	20	20	21	24	26	22	23	21	21	19	16	17	19	17	19	27	20	21	19	22	19	28	25	23	23	19	18	23	25	22	24	19	25	23	25	23	20	18	20	20	19	20	19
24	23	23	25	22	25	19	24	19	21	18	18	25	18	20	18	20	24	22	24	21	19	21	21	19	21	22	21	23	20	27	21	21	17	20	20	21	24	21	18	24	22	25	26	18	21	23	23	18	21
26	23	23	22	27	22	25	20	21	18	18	20	20	18	22	20	25	22	19	18	20	22	23	21	25	20	20	21	25	26	23	25	22	26	21	20	23	21	25	22	19	22	23	26	21	27	25	19	17	22
25	25	29	28	27	22	21	14	18	21	18	23	19	22	16	19	18	19	20	22	24	23	25	21	18	20	23	23	21	23	26	22	21	24	19	21	22	24	23	23	21	20	26	27	19	19	26	21	24	20
26	27	22	25	19	23	21	23	17	18	24	17	23	17	22	20	23	26	22	23	18	19	23	21	23	26	23	24	26	25	23	20	20	23	24	21	21	24	22	27	22	24	21	26	25	28	26	25	21	17
24	22	24	21	25	23	18	17	19	20	21	19	16	19	25	18	18	18	20	19	23	20	23	24	22	28	23	27	24	26	22	24	25	25	20	23	22	17	19	20	20	20	25	30	21	26	23	21	24	15
24	24	25	23	19	17	24	24	18	24	20	23	25	22	19	24	25	22	23	18	23	24	20	26	24	30	25	26	25	26	24	24	23	20	23	18	27	20	25	23	29	16	26	19	23	20	22	30	22	22
24	24	16	26	24	21	18	21	25	24	24	15	22	22	27	28	21	22	25	24	24	20	22	14	26	23	26	24	26	20	24	24	22	22	23	23	21	27	23	24	26	23	25	28	24	26	18	26	25	20
20	19	23	23	20	25	21	20	18	20	17	20	22	26	28	24	24	23	25	22	31	26	26	29	28	29	22	29	26	24	25	25	21	25	29	25	20	24	21	21	25	24	28	25	22	29	24	28	23	23
17	21	24	20	23	19	19	22	20	23	24	21	19	18	22	25	18	27	23	24	28	28	27	26	30	23	28	28	29	26	25	26	20	24	21	20	29	20	27	22	26	27	22	25	23	27	27	21	21	28
21	21	21	17	16	22	24	20	23	17	20	17	22	25	22	24	24	27	26	22	25	26	27	29	24	18	32	20	24	26	24	28	23	25	21	24	28	20	22	21	21	25	24	24	27	29	29	25	27	21
22	20	18	22	21	24	20	21	19	21	24	20	13	21	17	19	21	24	22	24	25	27	29	26	20	25	25	27	25	20	24	26	24	21	26	23	21	22	27	27	24	25	24	26	24	26	23	28	28	20
21	18	19	21	17	19	25	21	23	20	21	22	19	19	13	20	21	23	28	25	27	21	21	26	24	27	23	23	24	28	28	29	22	24	25	21	23	25	22	23	23	23	25	26	23	22	28	31	26	18
25	24	19	16	25	21	17	17	22	22	27	25	24	18	20	23	25	24	23	21	23	26	25	28	26	23	23	23	22	25	19	21	22	24	27	28	26	26	21	25	26	26	20	20	27	25	25	21	25	23
21	22	19	19	19	21	18	21	26	19	24	19	19	18	22	22	20	24	22	24	23	26	19	19	22	26	28	26	27	21	30	25	26	23	24	24	31	30	26	23	23	21	22	20	23	24	22	22	25	16
22	20	23	17	24	24	22	22	20	23	20	21	21	21	21	18	26	22	25	19	22	21	25	26	21	24	24	27	27	27	23	23	24	22	29	28	25	27	25	25	25	26	15	26	26	24	22	17	21	23
20	23	25	22	20	18	21	17	20	22	18	22	23	28	24	22	22	18	23	22	18	27	25	24	27	24	23	28	22	23	24	26	27	23	25	26	29	28	20	31	23	23	27	24	26	23	20	19	17	26
20	23	19	20	19	17	23	20	21	22	28	22	25	17	26	23	25	26	26	23	22	22	21	28	24	21	23	25	28	27	30	24	26	21	23	26	23	27	23	32	26	26	20	20	20	21	26	22	23	17
30	25	29	25	26	25	21	18	20	19	20	20	23	18	32	23	24	20	25	25	26	22	21	22	21	27	23	26	25	26	26	22	25	28	22	24	22	23	27	25	24	23	26	28	23	21	21	23	19	22
28	25	20	22	27	25	23	25	21	22	22	23	20	25	20	21	23	22	21	20	22	22	25	24	26	21	22	23	29	25	22	22	21	22	23	25	22	26	25	28	23	23	29	18	24	20	18	23	20	20
25	27	22	24	24	25	25	21	21	21	22	16	23	21	25	25	23	20	15	19	20	19	19	21	24	23	25	19	25	16	24	20	22	23	17	23	20	24	29	23	24	24	21	26	24	19	22	18	21	16
25	29	28	29	25	18	28	20	18	18	20	20	23	21	21	20	19	18	17	21	22	20	17	22	23	21	13	21	21	22	21	26	20	21	21	26	23	23	24	24	22	22	25	26	21	18	14	20	19	18
26	26	30	26	31	28	23	21	22	20	21	21	20	25	20	23	17	18	21	21	19	20	24	23	20	18	18	21	19	22	17	24	27	25	20	17	21	22	20	19	22	22	20	21	23	14	22	19	13	17
23	25	21	25	27	24	28	22	22	22	24	21	25	23	21	17	19	19	19	20	17	19	10	19	22	19	21	21	21	20	20	16	17	21	23	24	22	24	24	24	20	24	27	22	20	20	20	18	21	17
22	25	24	27	24	25	21	22	20	21	21	22	22	18	19	24	24	22	21	24	21	19	23	16	16	14	16	17	18	15	19	16	19	27	26	23	20	23	19	21	15	18	23	24	20	18	15	21	18	23
27	21	24	24	22	23	24	20	26	23	19	20	20	22	23	17	23	22	24	24	25	19	18	17	21	20	20	17	18	19	16	15	17	21	24	21	28	21	22	19	23	21	19	22	20	17	20	22	15	20
24	26	25	20	25	25	23	17	25	20	26	22	20	22	21	23	21	25	24	23	23	20	21	21	19	21	19	16	21	18	17	18	19	23	21	21	22	25	24	24	23	16	19	19	24	18	23	19	21	19
20	27	21	22	24	20	18	16	23	19	24	19	19	21	23	22	23	25	29	32	22	22	20	22	19	21	21	21	19	14	25	15	20	20	17	22	26	26	25	25	17	17	20	19	25	20	19	18	23	21
24	25	22	21	23	18	24	26	20	18	20	27	20	24	22	24	25	25	25	24	29	24	25	21	20	20	21	20	22	19	19	19	24	16	18	17	22	23	22	24	22	17	21	19	17	23	22	19	18	23
28	26	25	25	22	22	20	19	25	22	22	22	27	26	22	24	27	28	29	30	24	27	23	19	27	24	21	18	19	21	20	21	20	23	18	22	17	26	17	23	20	23	24	22	20	19	23	25	21	23
26	31	25	30	22	25	31	27	22	23	30	21	27	24	23	30	27	36	32	27	23	23	22	21	22	21	23	21	23	20	28	19	22	17	22	23	23	21	17	24	22	23	17	20	21	28	26	23	27	18
28	24	25	24	16	27	27	28	27	25	24	25	27	27	26	26	31	29	35	27	34	27	27	29	27	23	27	21	17	23	23	19	18	16	24	21	25	24	21	18	21	22	24	23	18	24	21	28	21	24
23	28	24	22	29	26	27	23	30	25	33	27	30	21	29	28	31	31	28	26	28	25	31	25	24	25	23	24	22	23	20	22	23	15	21	23	23	23	18	25	22	20	19	23	24	22	29	22	26	27
19	24	23	23	25	21	24	26	31	29	28	28	32	32	32	31	32	28	22	34	31	31	27	34	29	24	27	31	27	21	25	21	24	18	21	18	23	23	15	21	21	23	18	24	28	21	25	22	29	29
25	22	21	26	24	26	23	24	24	28	26	29	33	31	27	30	27	31	36	29	29	28	32	27	25	25	26	26	25	23	20	20	24	20	27	22	24	13	22	20	22	26	23	21	21	29	23	30	30	33
26	26	30	26	31	22	23	23	27	25	27	35	33	38	37	32	32	29	31	32	28	30	29	36	30	25	27	26	23	22	21	25	25	22	19	17	22	25	20	18	23	20	25	23	21	25	25	26	33	22
25	27	19	25	22	26	24	32	28	22	28	24	32	32	28	31	29	33	35	33	26	28	25	25	26	24	29	27	29	24	27	21	20	16	23	22	23	21	24	21	21	23	23	25	21	24	30	27	26	27
23	23	22	22	24	24	23	22	26	29	32	26	29	29	27	28	25	30	27	30	25	29	28	33	27	28	29	32	21	24	26	24	25	22	17	20	25	20	23	25	22	22	21	20	25	22	24	25	28	26
27	20	22	19	21	22	25	29	27	25	26	27	26	28	28	26	28	28	27	26	32	25	28	24	30	31	27	25	24	26	21	25	19	23	20	25	21	24	22	20	20	21	22	20	23	24	22	23	26	27
17	23	24	28	27	24	27	22	27	24	30	26	26	30	27	28	26	27	24	26	30	29	31	28	24	28	27	25	28	21	23	21	23	23	22	22	21	26	26	22	25	25	22	22	21	27	28	21	23	28
28	21	24	24	15	23	21	23	24	21	27	23	28	27	24	27	25	24	32	26	29	27	24	28	29	28	22	23	25	22	26	23	23	21	18	18	20	27	23	23	19	28	21	22	20	24	22	27	23	23
19	21	26	24	23	25	23	24	25	25	28	25	23	25	24	28	23	25	17	26	24	26	32	22	23	22	28	30	20	23	21	26	18	27	18	22	23	28	24	25	21	18	22	24	22	22	21	22	20	22
18	21	22	24	24	21	28	24	22	20	28	23	28	23	24	24	20	25	23	26	23	26	23	25	25	23	22	22	22	20	21	23	18	22	23	28	23	22	21	23	21	24	22	22	23	19	25	20	24	20
22	20	20	21	23	22	21	21	21	21	24	24	26	21	21	19	26	19	24	22	25	30	22	25	25	23	25	21	22	25	18	21	19	21	22	25	23	24	18	25	22	24	18	25	23	19	17	14	21	19
17	17	19	21	18	20	23	22	21	20	19	23	17	25	27	24	22	22	24	22	24	21	16	22	21	21	25	25	17	20	18	19	23	20	22	18	22	22	26	26	21	16	22	26	25	24	18	23	21	21
16	18	23	23	21	20	18	17	21	19	22	21	20	24	22	25	21	22	20	23	18	23	25	22	25	21	26	17	26	21	20	20	25	24	23	22	18	22	25	23	24	20	21	22	25	23	21	15	17	18
20	25	23	24	21	22	18	26	21	23	20	20	24	20	23	24	24	19	19	19	19	22	20	23	24	22	22	21	20	17	20	18	20	23	18	19	15	20	24	26	23	23	27	27	26	21	24	26	25	20
18	18	20	19	23	22	22	23	27	22	20	26	25	25	23	19	26	21	24	14	21	18	23	20	15	24	19	22	18	18	17	19	21	22	25	24	22	21	28	27	27	22	27	21	29	26	20	29	19	25
23	20	22	23	27	22	26	21	30	27	27	25	20	22	26	22	18	22	18	19	23	20	22	18	21	16	18	21	20	23	20	18	22	23	20	23	20	26	23	26	26	22	29	26	29	27	23	23	26	25
21	22	23	21	21	27	24	29	28	23	23	20	22	23	17	21	22	23	20	24	21	19	18	23	23	19	18	19	20	18	19	21	22	21	25	24	23	25	23	23	29	24	28	24	33	32	29	29	22	29
18	21	20	24	28	25	25	19	29	22	27	23	20	22	22	25	24	20	22	18	23	25	24	25	21	18	19	16	18	20	20	19	23	23	20	21	17	19	22	24	28	23	26	31	28	31	28	30	22	31
22	24	25	21	27	29	22	30	30	26	19	26	27	24	23	23	19	23	24	22	21	22	21	17	16	17	19	21	16	22	21	21	17	18	21	20	24	20	23	27	29	21	27	24	29	24	36	32	29	28
19	24	25	28	26	24	24	21	26	27	27	21	24	22	25	23	26	24	21	19	24	21	19	17	23	20	26	22	21	20	16	19	21	17	23	22	22	20	24	27	23	26	23	28	29	28	27	23	32	29
20	23	18	22	26	28	31	28	26	26	28	33	25	24	24	20	26	21	25	17	18	21	21	23	20	22	23	19	19	23	18	17	22	19	20	21	22	20	17	22	29	24	20	27	20	30	25	30	28	28
26	17	23	24	22	22	26	29	24	33	28	30	23	28	27	26	25	24	23	24	21	19	24	19	21	22	23	21	22	24	24	22	20	16	17	18	22	24	22	21	23	24	23	23	27	30	30	25	28	32
22	28	22	26	26	24	26	23	27	26	27	24	33	29	26	30	26	24	22	23	20	20	21	21	23	23	25	23	24	26	24	21	22	18	21	27	19	21	19	27	22	27	24	23	23	22	25	17	32	26
27	25	19	30	23	24	25	25	31	28	29	29	28	23	27	28	23	26	23	21	24	26	23	25	21	26	24	23	27	26	22	21	22	18	16	17	16	20	23	24	23	23	15	23	22	24	21	18	24	23
25	23	25	29	27	26	27	31	29	32	29	33	26	24	28	24	25	25	28	19	28	21	24	23	25	27	23	22	26	23	21	21	22	24	19	24	23	23	22	21	20	19	20	18	17	21	24	31	27	26
29	25	25	31	32	27	27	19	28	23	30	31	32	27	24	28	25	23	25	18	24	23	26	26	23	25	23	20	21	22	21	21	17	21	19	22	21	22	19	21	20	23	21	21	22	22	27	24	21	22
32	25	29	33	24	36	30	27	29	29	34	29	32	27	28	21	23	22	22	27	22	23	21	25	23	24	21	28	16	24	13	24	18	16	22	23	21	20	19	26	19	24	20	19	20	17	18	20	27	22
29	29	29	29	30	30	30	29	28	34	28	29	27	30	27	27	27	25	24	21	20	20	24	26	18	20	19	23	18	24	19	22	20	24	22	24	25	23	19	24	23	21	18	20	24	25	23	22	23	20
23	30	31	33	35	29	30	32	28	33	30	32	25	28	25	26	23	17	22	19	27	21	22	20	21	17	21	23	18	17	17	18	20	23	19	24	23	28	28	22	23	22	23	14	19	21	17	23	24	29
24	30	34	37	30	29	34	35	32	33	32	28	24	25	24	19	21	27	24	22	20	21	19	22	21	19	19	21	20	18	17	18	22	21	25	22	26	24	24	25	22	22	20	25	25	18	27	21	22	16
24	32	24	30	32	34	33	32	30	31	25	23	24	25	22	21	22	23	21	19	21	21	21	22	20	21	18	19	17	21	15	17	20	11	21	23	27	28	26	22	23	21	24	19	19	19	21	25	23	19
34	35	32	32	32	33	29	30	26	30	27	32	25	24	22	23	20	24	22	25	24	16	20	18	23	20	22	18	20	21	25	16	21	23	24	20	27	27	28	28	28	25	22	19	15	20	18	27	18	20
31	35	30	34	28	30	33	34	34	23	26	22	22	21	22	29	18	20	18	26	19	20	18	18	19	22	14	21	20	19	20	25	24	23	23	26	25	26	31	20	21	29	19	24	20	23	18	23	23	23
24	30	32	29	26	33	36	26	30	27	27	28	28	24	22	19	22	19	20	21	22	17	17	24	21	22	17	23	21	19	21	17	22	22	23	28	24	23	19	26	26	26	22	25	25	21	19	21	21	21
28	24	27	32	35	28	26	25	30	29	24	21	26	30	22	21	17	21	19	19	23	23	20	21	19	19	18	18	19	23	19	21	23	22	21	24	23	24	23	24	23	20	24	20	24	19	19	18	26	23
28	28	27	28	26	35	29	29	26	24	24	24	19	18	17	22	22	23	19	21	18	20	20	22	21	21	17	20	19	19	23	20	23	23	27	25	20	16	21	22	19	14	20	23	21	19	22	21	25	20
28	29	33	33	33	26	25	27	26	27	22	23	20	22	25	20	22	22	19	22	18	19	18	20	19	21	22	21	19	21	21	19	23	22	19	21	23	22	21	16	22	21	23	25	19	19	18	19	21	15
31	27	32	27	25	27	29	31	29	25	22	21	18	20	26	17	23	21	25	19	25	20	26	20	26	20	23	21	24	27	23	23	25	21	24	22	23	19	19	17	17	16	23	17	17	17	21	25	18	21
25	29	26	26	29	27	29	24	26	23	27	19	17	19	23	28	20	24	19	22	21	18	16	21	21	19	30	22	25	20	22	21	23	28	22	19	21	23	19	20	17	18	21	14	22	20	21	17	22	20
20	27	30	25	24	23	23	26	23	25	22	21	19	16	25	26	24	21	22	29	20	24	19	20	22	25	24	17	20	24	25	20	25	20	20	18	23	21	23	22	21	25	21	23	16	19	19	23	22	22
24	24	22	22	26	28	26	29	22	21	19	26	25	17	22	20	24	25	19	20	21	22	19	24	26	24	19	26	21	26	20	25	17	29	26	24	28	23	23	22	18	21	20	20	21	21	22	20	19	19
28	22	26	23	27	25	23	23	22	20	21	22	25	21	22	26	20	22	21	20	16	21	20	20	22	24	23	24	21	22	19	25	29	25	22	23	25	26	25	21	21	16	23	17	20	21	21	23	23	24
25	25	21	21	23	24	26	24	16	23	24	23	23	23	20	20	22	29	22	21	20	25	17	22	19	19	21	22	21	21	20	22	22	25	25	27	23	25	29	27	26	25	24	23	20	27	22	22	22	22
22	23	23	24	22	23	27	27	22	19	16	20	20	18	22	19	20	21	20	20	22	26	22	24	25	25	23	24	22	27	20	26	27	27	26	32	27	29	31	28	26	24	22	23	20	24	22	26	23	24
26	22	18	24	27	26	24	19	25	24	27	23	23	21	21	19	19	21	22	15	23	22	26	24	27	24	26	22	24	23	25	26	17	27	24	34	27	27	25	27	30	29	23	23	28	25	23	28	22	24
19	20	21	21	17	21	20	23	18	20	20	18	21	22	22	22	17	22	21	25	26	27	24	23	29	27	28	23	23	27	20	26	27	19	24	29	27	30	30	28	28	29	25	26	25	22	23	21	23	28
21	23	20	23	21	23	23	28	20	22	20	25	23	21	22	19	23	20	20	17	24	29	27	34	30	28	19	21	20	21	25	24	25	23	28	28	28	29	29	28	33	30	27	26	19	27	24	24	22	19
[truncated: 206 more columns]

## Sheet: Fig 3g1
20	16	14	14	19	17	12	15	15	13	19	15	17	15	15	16	19	17	12	13	15	22	16	18	11	17	18	18	18	17	18	13	18	16	17	14	13	15	15	18	19	15	17	15	15	16	16	14	16	18
18	19	19	16	17	14	17	17	20	20	13	15	16	17	17	14	18	18	21	16	18	16	18	20	19	17	19	13	15	20	15	20	23	18	17	17	23	19	21	15	16	16	15	15	13	18	14	18	19	13
17	19	18	16	16	19	15	18	16	17	18	19	17	21	12	18	16	15	17	17	19	19	19	17	17	13	17	15	18	17	19	17	18	16	19	18	16	18	12	18	19	17	16	14	18	16	15	14	13	14
16	17	20	17	16	7	14	16	21	19	19	15	15	13	19	18	16	17	16	19	15	20	15	18	19	18	20	17	17	15	15	17	15	21	14	15	13	21	20	19	15	14	14	13	18	17	19	18	20	17
16	17	18	17	18	17	17	24	16	17	15	21	19	15	13	17	21	16	17	17	21	17	23	19	17	18	15	10	17	14	15	15	19	17	22	17	19	13	18	15	18	19	16	18	17	17	19	19	11	18
19	16	17	19	15	19	18	17	17	15	15	21	18	17	12	16	22	17	12	17	22	20	18	22	19	16	22	17	17	15	14	19	14	18	13	14	21	18	18	21	16	15	13	17	14	16	17	17	17	18
22	20	14	19	18	13	18	15	17	20	21	17	19	15	16	18	19	20	17	18	16	19	16	12	15	18	15	14	19	17	19	16	16	16	17	17	11	18	16	16	17	18	15	21	16	22	19	19	18	17
16	21	20	22	20	21	12	16	15	26	18	24	14	17	19	19	20	18	17	18	17	17	17	17	17	13	9	16	20	13	17	14	25	19	21	18	16	16	22	19	17	12	16	19	14	18	18	19	17	20
20	18	22	15	18	16	19	20	16	19	16	21	20	20	13	21	16	18	17	17	16	16	18	17	18	17	17	18	19	19	19	16	15	17	16	15	16	19	21	13	20	16	21	19	16	13	20	23	19	17
17	17	14	23	20	20	14	19	20	18	18	16	15	18	19	18	17	14	8	16	15	13	18	16	22	20	20	19	19	17	18	14	17	15	19	16	12	21	19	20	17	19	20	18	20	17	20	19	12	14
17	20	17	17	15	21	19	19	17	21	20	17	17	16	15	18	12	15	17	21	17	20	16	18	18	17	16	15	16	18	19	18	17	17	18	19	21	18	15	17	13	7	16	21	15	18	16	19	21	16
16	16	20	20	23	20	16	18	22	21	19	15	16	18	19	19	18	15	19	18	23	19	18	15	17	20	17	19	20	20	17	18	16	19	17	16	15	20	18	16	15	17	19	17	19	18	10	18	19	19
18	21	21	22	20	16	18	14	17	17	17	19	20	19	18	18	20	17	15	15	18	18	20	14	19	19	18	17	14	11	20	16	19	17	19	19	19	17	18	19	16	19	17	21	11	14	18	14	17	16
19	19	16	19	17	18	13	14	16	19	19	17	14	17	16	18	15	16	14	18	17	19	18	21	16	19	18	18	20	17	16	15	17	19	20	12	16	14	23	19	17	16	12	18	17	17	15	13	12	16
16	18	17	19	16	15	18	21	13	20	9	17	18	23	24	20	13	15	19	20	16	17	17	19	19	21	19	16	16	13	18	15	16	16	18	17	21	18	16	13	17	14	23	21	17	16	10	20	16	20
19	16	15	19	18	19	21	15	17	16	19	22	17	17	18	22	19	17	16	18	17	17	18	17	19	16	16	17	16	15	19	18	18	18	15	18	17	17	15	14	16	17	19	17	17	17	16	18	19	15
24	22	18	18	16	18	18	17	22	19	18	17	16	19	17	17	16	10	17	18	19	19	14	19	16	18	19	15	18	17	20	15	20	17	20	18	19	22	16	19	17	18	17	18	17	14	18	17	20	17
22	18	20	17	20	18	18	13	15	19	17	19	17	18	17	18	20	18	18	15	14	16	18	14	16	14	16	23	18	17	16	19	18	17	18	16	16	16	18	10	20	16	18	18	20	21	18	13	13	17
20	18	19	15	18	16	18	17	13	19	18	18	16	19	21	20	14	17	16	19	16	18	16	17	17	15	17	22	14	19	15	21	23	20	15	17	17	24	19	17	16	18	22	18	19	12	22	14	17	18
15	21	17	20	17	22	19	22	19	18	16	13	18	16	16	19	15	22	17	18	15	17	13	17	19	17	17	17	21	18	17	16	18	18	18	17	19	16	15	16	15	19	18	16	19	20	18	20	18	13
15	17	20	22	18	16	17	17	18	17	18	12	19	18	17	14	16	16	19	17	16	19	18	18	19	19	16	18	16	18	15	18	20	18	18	15	17	21	20	16	16	19	13	22	22	16	16	16	15	16
25	19	18	18	22	18	21	17	19	13	17	19	18	19	20	17	19	19	21	17	17	16	16	18	20	18	15	15	13	18	18	18	14	16	15	17	20	16	16	14	18	18	20	19	16	16	24	20	20	14
18	19	16	21	19	20	18	15	19	20	19	14	17	18	19	21	19	16	18	14	17	15	14	13	12	16	22	20	19	18	13	14	12	21	15	17	17	19	18	18	18	18	19	20	15	16	19	15	19	17
18	16	18	21	19	22	21	19	18	20	16	13	17	16	17	17	18	13	16	13	17	16	21	20	18	17	16	15	15	15	17	14	11	15	20	19	22	16	21	14	17	19	16	19	18	17	14	19	21	20
19	17	16	19	16	16	16	17	15	18	16	17	20	20	18	21	17	18	15	17	20	14	21	17	17	18	21	20	19	15	18	16	15	15	18	13	19	17	21	15	20	13	19	15	15	19	15	17	17	19
19	22	16	17	14	16	19	13	18	18	14	20	18	20	19	19	17	16	15	16	16	16	13	16	19	19	19	16	14	15	20	21	18	15	14	20	20	18	16	17	15	19	18	19	17	13	17	15	17	16
14	16	17	22	19	20	16	17	17	22	20	20	18	19	20	19	22	19	17	16	18	23	19	17	14	20	15	20	15	14	13	18	18	18	22	15	17	15	17	18	20	13	16	19	18	20	12	18	20	20
17	17	17	14	19	13	18	17	18	17	15	15	14	17	18	13	16	16	21	18	17	18	16	15	21	20	16	19	14	15	18	19	15	18	17	18	20	17	20	19	16	18	14	16	13	19	14	21	19	19
19	17	17	16	20	14	19	16	22	18	20	18	20	19	20	18	14	18	17	15	18	17	20	18	16	15	21	15	16	18	12	15	15	19	17	19	15	16	16	18	20	15	15	14	20	15	19	17	20	17
19	23	22	17	15	22	15	15	18	17	17	15	19	20	20	16	16	14	21	19	20	15	14	17	17	16	20	19	17	15	19	16	16	15	17	15	20	18	17	17	15	12	16	21	17	18	17	23	22	19
20	18	17	19	18	16	19	17	17	15	15	17	16	17	17	17	19	18	24	16	17	17	17	18	18	17	14	17	15	16	18	20	17	18	20	18	19	16	17	13	19	19	15	16	18	22	16	21	14	15
14	20	20	21	17	11	21	17	21	14	17	14	21	16	18	14	16	18	14	15	15	13	18	20	23	18	18	14	16	16	19	17	14	19	13	12	17	19	13	20	19	21	20	17	15	15	19	16	17	14
21	20	13	18	17	20	20	18	17	18	15	17	12	16	16	15	14	21	19	19	15	16	17	15	22	15	14	15	20	15	20	15	20	15	18	18	19	19	13	16	17	17	18	15	17	21	20	21	14	14
21	17	18	19	16	18	16	17	20	18	17	16	18	21	18	21	18	16	16	17	20	19	17	16	19	19	20	18	15	15	20	12	15	17	14	17	20	19	20	15	20	13	18	17	14	16	18	20	18	18
19	17	23	23	20	15	12	18	20	17	16	17	16	18	18	16	16	19	19	14	16	18	15	17	16	13	16	17	16	18	18	16	16	20	13	17	15	19	19	16	18	17	19	16	19	15	18	20	15	17
18	19	12	19	18	16	19	16	18	19	23	19	17	15	18	18	19	16	20	20	13	19	14	17	18	18	20	16	18	19	17	16	14	15	15	15	15	21	17	21	15	16	16	17	19	17	18	17	19	16
18	21	15	17	18	23	15	17	19	18	13	15	18	17	21	15	22	19	17	16	12	17	18	19	22	21	16	20	17	22	17	15	19	17	21	16	16	17	17	17	15	18	15	17	13	18	16	23	18	17
22	20	17	14	21	16	19	18	14	17	18	21	17	16	15	20	20	17	16	15	18	20	20	15	20	18	18	18	19	19	18	17	15	15	19	18	17	18	21	19	18	16	16	17	16	17	15	16	16	17
13	20	17	17	20	17	19	18	23	13	15	17	17	18	13	17	16	25	18	19	14	18	18	19	17	16	16	15	22	17	19	12	15	20	21	20	19	18	17	17	16	13	14	16	20	18	18	15	19	15
17	18	16	20	18	20	16	18	18	22	17	16	14	18	20	17	17	15	17	19	17	16	16	18	16	20	14	16	17	16	14	11	20	20	12	17	18	15	19	23	16	18	11	26	19	18	13	20	17	19
17	17	18	20	16	19	17	18	19	16	17	17	11	20	17	16	18	15	20	17	18	15	18	18	20	18	21	17	19	16	19	17	13	19	16	18	21	19	20	15	20	12	15	17	15	15	16	21	17	18
23	20	18	17	21	18	19	16	20	16	24	17	19	19	14	15	16	20	14	13	14	16	22	20	17	14	18	19	16	15	15	18	17	18	15	19	15	17	15	18	16	15	17	15	20	18	18	16	18	17
18	22	16	20	14	19	12	17	17	19	18	14	19	19	21	17	19	18	19	19	17	17	20	16	17	18	19	13	20	19	18	16	13	16	12	16	15	15	15	18	20	18	15	19	14	22	19	17	17	20
15	19	19	21	18	15	21	17	16	20	14	17	16	16	17	14	21	19	21	12	16	16	21	20	15	13	15	19	16	19	18	18	17	20	20	16	19	14	10	18	13	16	18	16	18	19	18	18	13	14
14	20	23	22	19	14	19	16	14	16	16	14	19	23	20	17	16	14	14	18	20	12	13	18	19	17	18	12	18	18	22	21	17	16	15	18	17	20	15	17	14	20	18	18	19	18	18	16	14	15
18	20	17	15	16	17	16	14	15	14	19	22	20	13	15	19	21	15	18	15	15	20	17	16	17	18	19	18	19	17	18	22	14	13	14	11	19	15	15	17	19	19	12	19	15	17	19	15	12	15
11	16	18	22	15	21	18	16	16	18	19	22	15	16	18	20	21	14	17	19	24	19	18	18	14	16	16	14	14	14	15	14	18	15	18	16	19	18	17	16	18	15	14	21	15	18	18	18	16	20
16	15	15	21	22	16	20	17	18	18	20	21	18	14	15	17	15	20	14	16	19	20	19	20	19	15	19	13	19	15	13	19	14	20	16	20	13	16	15	23	18	15	18	15	19	18	22	14	17	13
14	17	17	16	15	14	10	17	24	16	20	18	17	14	17	22	17	20	18	17	17	18	15	19	16	18	17	19	16	13	16	18	16	16	14	18	17	19	19	20	13	14	16	14	18	13	20	16	19	17
19	17	17	17	21	19	18	16	13	18	16	15	18	17	18	16	20	19	19	14	18	17	18	18	17	15	15	22	17	21	15	18	18	23	22	20	17	19	16	19	19	16	16	16	17	17	20	17	8	17
18	16	20	15	21	18	20	18	15	19	17	18	18	19	17	20	13	21	20	21	19	18	19	14	18	16	16	13	13	20	18	15	17	16	15	15	14	16	18	16	17	19	22	17	20	17	19	18	20	20
19	23	18	17	14	20	18	18	20	13	21	14	19	16	17	19	20	21	19	18	14	14	16	14	17	15	15	17	19	19	20	12	18	17	17	18	18	15	15	17	18	10	16	20	17	21	20	20	17	13
21	21	19	19	18	20	16	12	17	13	17	14	15	15	22	22	19	14	15	14	18	17	15	20	13	20	18	19	15	19	20	20	19	15	20	16	17	17	17	15	17	15	14	18	15	18	18	16	17	16
21	16	18	15	18	15	15	14	16	18	16	23	18	18	13	19	17	19	18	20	17	14	24	16	16	18	16	17	20	18	16	14	16	18	14	17	15	13	19	16	19	21	22	17	17	15	20	19	14	17
14	14	17	18	21	13	18	13	19	14	19	22	15	12	16	23	18	21	12	16	16	16	20	18	15	18	17	15	16	13	15	18	19	18	19	16	14	18	15	16	19	17	17	14	19	22	18	13	16	19
17	21	17	20	19	21	15	18	17	21	14	16	18	16	20	17	16	18	19	20	16	15	17	15	19	14	16	19	20	18	23	17	13	19	18	16	15	18	18	18	16	15	14	18	16	15	16	17	21	18
19	16	20	21	19	16	19	14	21	16	16	12	15	19	16	21	18	16	17	16	22	19	19	13	17	15	18	19	16	12	17	20	12	19	17	19	14	17	19	15	16	12	19	13	21	12	18	17	23	15
16	19	21	23	18	15	16	20	18	15	12	16	18	23	15	15	13	13	16	17	16	20	16	17	18	19	17	15	17	18	15	17	16	17	14	19	13	18	14	17	19	20	21	19	16	15	21	17	18	13
19	18	15	13	18	16	20	15	14	17	18	17	17	13	18	13	17	19	15	16	13	17	17	20	17	20	17	21	18	20	16	14	19	16	17	20	15	18	17	21	17	11	15	15	17	16	16	18	16	16
15	14	16	14	17	20	18	16	17	19	16	19	17	20	16	14	15	16	22	16	17	13	20	16	20	18	18	19	16	15	15	16	17	16	17	19	20	15	14	17	18	14	14	17	20	15	13	17	17	19
21	19	16	20	21	14	17	18	18	19	19	21	12	17	19	14	19	17	15	13	15	21	21	20	16	15	18	17	16	19	15	16	11	19	17	19	15	17	19	23	19	18	17	16	15	12	13	16	15	16
18	20	17	18	16	18	18	17	23	17	16	13	16	15	18	16	17	15	16	19	17	21	15	18	15	22	20	16	16	16	19	19	17	16	20	18	15	19	19	15	16	18	15	19	18	18	18	16	20	18
18	23	17	17	14	22	19	18	16	19	14	19	16	20	17	13	21	14	17	19	15	11	21	20	20	15	19	15	13	17	21	14	14	19	21	19	20	16	16	15	18	12	17	12	13	19	19	22	17	21
17	25	22	17	13	13	21	15	16	16	15	19	18	18	20	15	17	15	14	15	14	17	14	17	20	17	13	14	14	16	17	20	18	18	13	20	18	21	16	20	15	21	20	17	17	19	16	17	17	17
18	21	16	19	15	25	22	15	13	13	18	19	18	15	16	17	19	21	16	17	15	21	13	17	18	15	17	18	20	18	19	16	17	11	18	18	18	18	13	19	19	17	14	14	21	20	19	20	17	19
18	19	19	19	11	15	16	18	16	21	20	18	17	18	20	20	17	16	16	12	15	15	15	15	16	19	16	22	16	17	14	20	19	18	16	9	20	15	17	17	17	17	18	20	21	17	15	18	15	13
21	21	20	14	15	16	18	14	12	16	17	19	18	20	18	16	16	18	15	17	17	17	18	18	21	17	16	17	18	17	14	14	14	18	16	12	16	16	15	13	21	19	17	11	22	17	17	17	14	20
18	22	17	21	19	16	19	16	16	16	18	17	15	18	17	22	19	16	15	19	18	17	16	16	17	18	19	14	20	15	19	15	19	18	19	16	18	15	19	16	10	15	19	14	13	20	17	16	19	20
19	15	20	19	13	21	20	23	17	22	17	20	22	21	17	14	19	17	19	16	12	15	17	21	16	19	17	15	16	18	16	10	17	17	19	19	26	14	16	15	19	21	18	15	17	18	20	19	15	16
17	14	18	18	17	18	16	19	19	20	19	21	14	20	18	21	19	21	15	13	19	21	16	15	19	19	15	20	19	17	19	17	15	18	16	16	15	17	19	19	22	16	14	14	17	19	16	15	20	19
16	18	21	21	18	14	16	17	23	17	17	15	22	19	19	16	14	17	17	17	18	14	17	17	23	19	19	18	20	19	20	15	15	19	16	18	19	18	15	18	14	20	19	19	14	9	17	16	18	16
19	18	16	22	18	17	17	11	18	15	19	19	17	14	17	15	13	15	15	18	17	20	18	17	17	19	16	16	16	17	15	17	17	15	18	16	17	21	17	22	17	15	17	15	15	14	10	14	19	16
21	18	24	18	13	20	19	22	17	20	16	17	17	17	16	15	18	14	12	23	17	15	18	15	21	18	17	17	12	22	17	19	17	20	13	18	16	18	19	14	15	19	18	16	16	14	19	21	16	17
15	16	17	20	17	17	18	18	19	20	17	16	19	20	20	16	16	16	17	15	14	17	18	14	18	17	21	19	18	18	16	18	13	17	14	19	19	21	18	21	15	19	19	19	17	15	15	17	19	18
15	21	19	18	21	19	15	19	20	20	18	16	16	16	18	18	16	15	16	18	19	18	16	16	17	21	18	16	16	16	20	15	20	16	21	16	18	19	20	15	18	19	16	18	18	16	14	19	18	18
17	19	16	19	20	20	19	21	16	13	16	19	15	15	15	17	20	19	20	18	20	16	21	15	17	15	17	21	15	17	14	14	17	19	18	20	19	17	14	17	16	16	15	18	16	19	18	17	14	16
17	22	23	20	16	16	20	20	15	20	16	19	18	18	18	20	14	17	18	13	16	18	18	15	19	15	19	15	19	16	19	16	17	15	15	17	15	18	11	16	18	16	24	19	18	15	16	16	13	19
18	16	15	17	18	12	15	15	19	18	19	19	23	14	17	16	17	19	17	16	16	18	13	20	18	17	19	19	19	19	17	16	15	19	18	17	14	16	17	17	17	19	10	18	13	13	15	14	18	19
17	16	24	22	20	17	16	17	19	18	17	18	18	18	17	21	17	17	17	15	16	17	15	14	16	19	19	17	14	19	16	19	16	21	19	18	18	15	19	15	14	19	19	19	16	15	13	14	18	19
22	22	19	16	20	21	19	16	16	18	20	20	19	15	16	11	15	16	15	15	20	19	21	16	16	19	17	13	20	18	19	16	12	20	17	22	17	16	19	22	21	18	16	18	16	17	14	19	17	18
18	22	18	23	13	17	16	19	17	21	18	17	19	17	17	16	16	13	14	19	9	19	15	16	16	21	18	16	16	21	19	18	19	19	16	17	21	19	18	17	15	10	18	19	14	17	17	20	19	20
18	14	14	14	18	19	19	15	13	17	15	19	18	17	18	16	18	18	21	16	18	18	21	20	18	19	16	21	18	15	16	16	16	16	20	18	18	17	16	17	13	17	15	18	17	17	16	19	18	19
18	18	21	17	17	17	15	17	18	20	17	20	10	20	18	18	20	20	16	16	17	22	20	15	20	17	19	18	18	18	16	16	16	16	15	15	19	19	18	17	18	16	19	11	17	17	17	17	15	18
14	13	17	18	17	17	17	16	21	19	18	17	19	19	18	17	17	16	15	17	18	20	18	17	21	20	21	17	16	16	15	15	13	13	16	19	15	21	13	18	16	15	21	20	20	16	18	14	21	17
17	16	16	17	16	20	16	15	15	17	16	17	17	14	21	19	19	12	20	15	20	17	16	13	16	23	16	20	15	17	21	21	19	19	16	18	13	18	14	15	14	15	9	23	16	18	16	15	19	14
23	16	22	16	17	14	18	21	15	17	20	19	18	23	15	20	15	21	24	19	16	17	18	19	18	15	15	16	16	19	18	15	16	13	16	22	16	13	14	16	22	19	18	15	17	17	19	20	16	15
17	19	20	18	22	21	19	11	14	16	18	16	14	20	15	20	15	16	13	16	16	15	12	16	17	13	19	17	19	14	15	19	17	20	19	17	13	17	13	17	15	15	18	18	21	17	16	17	19	19
17	22	18	18	22	18	20	21	19	18	16	12	12	16	17	16	17	15	17	21	17	19	18	16	15	19	19	17	16	15	17	19	19	18	17	15	23	14	21	16	16	15	17	18	21	15	17	14	20	18
12	14	16	17	20	18	17	18	17	20	16	16	17	15	15	17	19	17	20	17	23	18	20	19	17	17	15	17	16	15	17	17	16	17	20	20	22	12	14	14	15	18	14	17	19	25	16	21	19	18
18	23	21	18	16	17	19	16	15	19	17	19	16	22	18	18	18	14	19	16	18	18	19	13	19	19	15	18	16	15	23	23	18	17	15	17	17	19	17	19	17	22	20	21	15	13	19	16	18	16
16	18	18	16	14	17	19	15	18	14	17	21	21	14	17	17	23	19	18	17	19	21	16	18	16	17	18	16	20	17	16	10	15	16	16	15	17	15	16	19	21	19	12	17	15	18	15	14	17	18
18	18	18	20	20	11	17	20	19	21	17	20	16	21	18	19	18	16	21	13	17	19	16	16	17	19	19	16	13	14	15	16	17	17	16	18	20	17	18	13	21	12	16	13	16	17	15	19	17	20
18	18	13	18	26	17	18	18	24	17	17	19	17	18	17	18	17	20	18	18	17	18	21	17	15	14	19	16	16	16	14	14	19	21	19	16	16	17	18	17	16	21	14	11	18	19	17	13	15	19
19	22	19	22	19	16	16	16	19	17	19	17	22	21	19	14	17	14	20	18	17	16	14	17	17	15	14	12	13	15	22	18	20	18	18	13	17	22	17	17	16	16	16	18	17	16	15	22	15	18
19	20	18	14	11	18	21	23	18	17	15	22	23	19	14	15	20	18	19	18	13	20	17	22	21	16	15	13	14	17	16	15	16	19	20	17	19	18	18	17	19	20	21	17	16	22	17	18	17	16
21	17	18	16	20	18	20	16	21	21	19	17	18	17	20	16	17	19	16	16	18	17	16	15	18	20	17	20	14	17	16	20	18	21	14	16	16	20	19	16	20	15	19	17	17	17	13	16	19	21
16	18	17	17	20	16	19	18	17	19	18	16	17	18	16	13	19	23	17	17	14	16	14	22	16	18	17	14	19	21	18	18	13	17	18	21	19	15	15	16	17	15	13	16	15	15	21	19	18	16
17	19	19	20	20	20	18	17	18	19	19	20	17	11	17	17	18	18	16	16	14	23	19	18	16	17	15	19	20	14	18	15	19	12	23	16	18	16	24	22	16	17	12	15	19	15	15	13	19	21
20	20	19	17	21	16	17	17	20	13	16	21	15	18	17	21	18	21	21	20	19	18	20	15	17	18	16	18	18	16	18	18	16	15	10	13	20	16	17	16	22	20	18	16	17	17	21	17	20	17
16	19	21	21	17	16	19	18	18	19	16	18	13	19	19	20	17	18	15	20	16	20	19	17	15	13	21	24	18	17	16	17	17	20	18	16	12	23	16	18	17	12	19	23	17	18	17	19	17	17
16	20	16	18	14	21	19	21	18	16	13	21	19	19	13	16	21	17	17	17	15	18	18	18	18	16	9	19	16	17	18	18	18	18	19	20	18	15	17	17	19	15	18	18	17	21	16	21	17	20
15	18	22	16	15	19	17	18	21	20	18	16	16	12	16	17	18	15	19	12	23	14	19	18	17	18	20	20	18	17	16	19	17	16	16	20	17	15	19	18	22	17	14	14	16	19	18	17	12	19
18	14	17	20	16	15	19	16	20	15	17	18	19	21	18	19	16	16	18	17	16	14	15	16	20	18	18	16	16	17	13	19	17	15	16	20	18	21	18	20	16	21	17	20	18	15	16	14	15	20
20	17	20	16	18	17	16	14	13	17	20	15	20	15	20	14	18	17	18	16	16	20	18	18	13	18	13	20	22	19	16	17	20	18	19	13	18	18	21	17	19	19	15	15	16	16	20	17	18	20
19	17	24	18	19	15	18	21	20	19	12	20	18	19	19	14	19	21	17	17	17	14	17	18	16	17	15	14	18	23	17	20	14	19	13	18	20	16	15	17	20	20	18	18	16	16	19	17	16	15
19	20	20	19	17	16	23	15	20	17	16	18	15	18	17	20	15	17	15	17	15	17	20	20	17	19	20	18	20	17	18	16	19	19	19	17	14	17	18	16	17	16	19	18	21	15	21	15	13	15
14	18	13	19	16	16	18	19	20	17	15	22	19	16	17	17	16	17	17	20	18	19	12	16	17	18	19	16	18	17	20	17	18	17	17	17	17	19	21	16	12	13	15	14	13	17	18	20	19	16
18	18	21	17	18	20	19	21	18	20	16	18	20	17	17	19	18	16	18	16	17	16	17	19	19	18	15	15	17	15	16	17	20	16	22	15	22	15	19	17	15	18	19	14	17	20	19	19	14	17
20	22	24	21	16	17	18	17	21	17	13	17	21	17	17	17	16	20	15	15	15	15	17	14	22	18	19	15	11	14	18	17	19	15	16	19	17	24	14	17	15	21	18	19	16	18	16	16	15	16
17	18	14	17	18	17	17	20	18	13	19	19	20	18	19	16	16	23	19	19	19	18	17	15	15	16	17	15	21	17	19	15	18	15	22	19	12	17	18	19	17	21	18	19	17	19	19	22	17	13
18	17	16	18	20	17	12	18	19	13	11	10	24	19	21	18	15	16	17	17	18	18	18	19	13	20	16	19	14	16	21	20	19	19	17	18	19	14	13	16	17	17	18	19	18	17	16	16	13	16
20	20	17	18	17	17	17	16	14	20	17	19	17	21	15	20	17	23	19	19	15	16	22	18	15	14	13	18	17	18	17	19	15	13	17	18	16	13	15	16	21	18	12	13	15	12	18	21	15	15
16	19	14	18	17	19	20	18	20	17	20	15	16	16	19	19	17	16	17	22	17	20	14	18	16	17	19	14	16	9	19	15	19	14	20	16	19	19	21	16	15	16	14	19	16	13	19	18	21	18
22	20	18	19	18	22	21	19	17	15	18	19	17	19	19	12	19	19	17	12	12	20	17	21	16	19	16	18	18	18	19	19	18	14	19	16	20	14	18	16	19	21	16	20	15	17	13	16	21	18
18	18	18	14	8	17	15	19	17	21	19	20	12	25	15	21	18	18	17	14	21	17	16	17	16	18	17	21	18	18	16	15	18	15	13	16	16	19	20	14	20	17	17	16	19	19	19	13	15	20
19	26	18	18	19	16	18	17	22	19	20	18	19	18	21	19	17	18	19	16	18	15	15	17	18	18	18	14	20	17	16	15	11	18	17	22	16	18	15	20	18	22	18	16	14	16	16	17	17	18
20	17	16	20	16	23	17	17	17	20	17	20	15	17	21	13	19	18	14	16	17	18	17	17	17	18	16	14	15	13	17	11	19	16	17	13	16	16	19	20	20	16	16	19	14	20	18	15	15	18
21	17	20	17	22	15	20	21	21	16	17	19	18	18	19	13	17	16	14	18	19	18	21	20	16	16	17	18	14	19	17	17	14	14	18	21	22	19	15	16	19	18	18	17	16	18	20	20	19	13
17	17	19	27	19	17	19	16	20	15	18	15	19	18	18	20	20	15	16	19	16	16	11	8	17	18	16	18	19	14	18	12	22	13	17	14	18	20	18	17	15	20	16	18	18	17	16	17	19	17
18	22	25	20	13	21	16	21	18	17	16	19	21	16	17	16	16	20	16	19	17	16	14	19	19	19	17	14	16	19	19	15	17	16	22	18	18	16	19	19	21	19	21	18	15	16	21	16	18	19
17	18	19	22	20	20	18	17	14	19	18	16	21	14	17	19	20	19	13	17	19	21	23	21	23	16	16	17	14	19	20	14	15	16	22	19	18	16	18	16	17	21	17	15	18	17	19	19	16	17
18	18	19	20	15	13	17	16	16	17	17	20	17	19	18	19	13	14	14	20	15	16	17	15	18	18	21	16	21	19	19	19	14	15	20	16	17	17	16	19	18	18	22	19	17	15	17	16	17	18
19	19	13	18	17	18	13	11	15	17	18	18	18	18	17	16	26	18	15	16	15	16	14	17	15	19	18	17	20	22	17	15	14	15	18	15	18	22	18	22	18	20	16	17	14	15	17	16	15	16
21	16	19	19	17	17	18	17	17	16	17	13	17	16	13	15	15	19	19	21	19	18	18	16	17	20	16	22	13	16	18	16	16	19	16	19	18	16	19	16	18	13	20	24	19	16	12	18	12	15
20	19	20	14	18	15	18	21	18	18	16	23	18	21	17	18	14	17	20	19	19	16	20	16	16	19	15	16	12	17	20	18	13	14	14	20	16	11	16	17	19	17	17	14	19	20	21	21	21	19
15	26	18	18	20	18	17	20	19	20	19	11	16	14	16	16	14	16	12	20	20	16	13	18	14	20	22	13	15	17	24	17	22	18	16	18	19	19	20	18	13	17	9	18	14	18	16	17	21	18
24	18	20	17	18	18	17	12	18	16	17	16	13	19	17	17	17	21	19	20	17	16	17	20	17	17	15	18	16	18	23	19	18	16	12	15	16	16	17	18	16	19	20	11	17	18	16	18	18	13
19	16	21	20	19	19	17	17	21	18	16	16	14	15	15	15	18	14	18	18	21	17	17	16	16	17	13	15	15	16	15	20	17	12	16	14	18	17	21	21	17	16	18	20	19	13	21	19	19	17
16	18	13	20	22	19	21	20	16	19	17	17	22	15	16	16	16	18	17	18	15	13	16	18	20	18	15	17	19	19	18	16	16	18	21	21	18	7	15	15	16	20	15	20	17	16	16	18	17	16
18	19	20	19	18	14	14	18	12	19	15	16	18	19	23	19	17	15	17	19	15	14	14	19	19	20	18	22	12	19	15	20	23	16	18	18	20	17	19	9	16	16	18	19	20	17	16	14	20	13
19	17	17	19	18	18	21	24	20	19	19	18	14	14	21	20	16	16	15	20	19	17	18	18	20	21	21	16	14	20	18	17	15	16	16	21	21	19	19	14	18	17	17	18	14	16	13	19	19	16
22	17	18	23	20	16	17	17	18	19	17	14	19	16	14	22	16	19	18	16	9	18	19	16	17	17	22	18	20	14	19	17	19	17	17	16	15	18	16	19	17	11	15	19	24	19	19	19	16	17
21	21	18	18	17	18	18	15	19	13	17	17	17	18	20	19	18	16	16	16	19	15	17	17	18	19	17	19	17	23	22	17	19	15	18	17	21	18	15	17	21	18	19	18	16	14	18	15	22	13
17	20	20	18	22	19	20	16	14	18	13	17	16	17	19	17	18	16	20	16	18	12	18	20	19	15	16	19	16	20	16	19	20	20	18	19	16	23	17	16	18	18	15	15	18	20	17	20	14	17
19	17	20	21	21	16	19	19	17	18	17	18	16	21	19	19	16	14	15	20	21	13	20	14	21	16	24	16	17	19	21	21	18	18	16	21	19	21	18	16	17	21	20	18	18	17	14	15	14	16
20	16	19	19	18	20	12	18	18	20	23	22	18	18	16	12	13	19	16	15	17	17	17	17	18	17	19	18	13	17	14	16	18	17	19	19	17	14	18	22	22	15	14	13	21	13	16	13	20	16
21	21	23	22	19	21	15	18	20	15	18	16	18	18	22	17	17	15	17	17	16	18	15	18	22	22	17	17	16	23	15	17	16	16	20	15	19	18	24	18	20	15	21	19	21	19	16	13	19	21
20	23	21	20	20	19	21	20	18	19	15	21	20	23	13	15	19	19	22	16	18	16	28	21	20	16	16	20	19	19	20	18	14	20	16	22	17	19	21	22	23	21	15	17	17	17	20	16	13	16
20	24	23	20	19	18	19	23	26	23	20	19	18	20	18	17	17	20	19	24	17	15	16	18	18	18	18	19	18	21	26	22	15	13	18	25	21	24	22	20	16	20	17	18	20	16	18	21	18	15
19	22	19	19	18	21	19	22	17	27	19	20	21	20	22	10	18	21	20	18	17	19	20	20	17	16	15	16	19	15	20	16	17	18	24	17	21	10	20	17	24	17	21	20	15	20	16	21	17	20
23	20	22	23	20	16	18	18	23	24	22	18	18	22	20	20	18	19	18	16	19	22	19	17	22	16	20	16	18	21	22	21	20	20	18	17	21	19	20	20	19	16	24	20	19	17	18	19	16	19
24	19	13	22	18	22	20	20	20	24	18	19	19	16	13	16	19	20	19	21	18	19	21	21	20	16	17	19	21	19	19	15	18	17	21	21	21	20	18	19	19	17	20	18	16	17	20	19	17	16
23	20	23	21	20	11	17	20	19	22	21	19	23	19	24	19	20	18	14	14	17	22	17	17	18	25	21	21	16	18	19	22	17	23	16	11	21	19	24	17	24	19	18	24	24	19	19	20	20	17
23	24	26	17	16	16	16	16	15	18	19	20	18	20	16	21	16	18	21	19	18	15	20	19	20	17	16	19	20	24	18	19	15	16	19	15	21	18	17	19	18	20	20	16	16	15	10	22	17	18
18	16	18	21	24	17	20	16	24	19	18	18	16	18	15	18	18	17	17	17	13	18	25	22	18	18	17	23	18	17	18	17	15	21	18	15	19	19	18	24	20	17	22	18	21	14	23	23	18	16
21	20	21	19	20	21	19	23	19	20	17	19	25	18	18	17	12	18	13	16	11	16	21	21	19	22	18	16	19	19	19	20	16	17	19	19	25	21	20	21	21	19	16	16	16	20	15	20	18	17
15	19	22	21	18	21	21	22	23	23	19	21	16	17	18	22	17	18	16	17	21	17	19	16	17	19	21	18	19	20	16	17	18	17	20	18	22	23	20	20	21	20	23	17	18	19	20	18	18	24
19	16	18	16	22	21	24	25	23	21	19	17	19	17	17	23	15	18	14	21	17	21	19	23	21	22	21	16	17	17	16	17	15	13	17	20	17	23	23	16	18	17	20	15	19	17	20	17	22	16
20	21	18	22	26	26	21	22	23	25	21	20	19	18	17	19	18	19	17	18	20	25	20	21	17	19	18	20	16	17	16	16	24	18	20	20	19	17	20	23	23	20	14	17	14	17	20	19	18	18
16	19	19	19	18	19	20	22	25	22	18	20	12	21	19	17	17	21	20	18	20	21	19	20	20	23	21	19	15	19	18	13	16	15	13	19	22	20	22	14	20	16	19	16	14	23	17	20	14	21
21	15	18	18	22	21	25	16	22	20	22	18	23	22	16	19	18	18	22	18	18	21	24	12	17	15	19	18	18	20	17	19	17	21	19	22	15	21	18	21	21	19	17	19	21	18	15	16	16	23
21	25	23	21	18	20	19	21	22	15	25	19	17	17	21	17	17	21	23	19	20	16	16	23	20	18	17	19	19	19	20	20	20	16	19	17	20	16	17	18	18	21	13	15	18	16	18	23	20	20
21	15	20	20	20	26	23	23	20	18	18	21	19	19	15	17	23	23	19	14	21	19	24	18	21	19	14	20	18	18	20	10	16	21	24	18	22	14	20	16	15	17	14	16	19	20	19	22	17	20
17	19	22	22	21	20	22	17	25	19	25	19	19	19	18	19	19	18	17	19	15	18	15	17	17	18	15	16	13	17	19	18	21	21	17	17	20	17	20	19	19	16	14	17	18	14	17	18	18	23
22	21	19	20	20	20	18	18	18	15	25	19	23	24	21	16	19	21	19	13	16	25	18	16	17	23	18	23	19	18	20	11	17	14	18	18	17	19	21	24	17	20	18	15	18	17	23	18	16	16
22	21	26	24	18	19	20	24	20	21	21	21	19	23	20	24	16	20	17	16	14	19	17	18	20	21	23	22	16	15	17	20	22	20	15	16	22	21	20	17	25	23	24	23	20	15	16	17	19	14
26	23	18	14	19	16	20	19	20	17	22	26	20	26	18	19	20	22	20	16	19	18	23	18	21	17	21	19	22	19	25	14	17	22	17	21	18	18	24	21	25	17	21	16	18	17	15	19	14	24
21	17	18	24	22	21	19	18	19	18	21	23	20	17	18	21	21	19	18	20	20	22	22	23	22	15	21	17	23	13	21	17	23	24	23	19	14	20	18	19	21	15	20	17	24	17	18	16	19	18
19	17	16	21	21	20	19	25	19	18	20	22	20	24	17	17	24	16	14	18	18	17	23	28	19	19	14	19	20	17	22	17	19	21	21	21	21	18	19	19	18	21	15	15	15	21	17	17	14	19
23	22	19	17	24	19	20	18	21	25	25	23	19	18	19	17	21	17	17	20	21	19	21	16	20	19	20	20	18	22	20	19	20	21	19	19	17	26	20	22	21	20	16	17	18	18	18	18	16	23
21	19	15	17	19	22	24	20	23	17	22	17	22	22	23	21	14	21	19	22	15	17	18	23	25	21	18	17	22	17	16	16	16	16	20	20	20	18	15	19	16	15	17	15	18	18	21	18	20	15
19	21	19	19	20	21	19	24	24	21	27	22	19	19	19	19	19	17	16	17	15	22	17	20	16	18	18	20	22	19	20	18	20	19	20	18	20	21	21	22	21	21	14	20	14	18	23	21	17	21
21	18	23	22	18	17	25	25	24	16	17	19	20	16	21	18	20	18	21	18	19	18	16	17	21	19	22	17	15	20	22	23	19	15	16	29	23	20	17	17	19	18	17	20	16	13	16	19	17	16
20	19	18	19	21	21	20	19	20	18	24	22	19	16	18	20	19	16	17	20	20	15	19	21	26	17	16	16	17	22	17	20	17	21	22	21	16	24	17	24	20	20	19	18	19	17	17	19	17	17
14	20	19	19	19	16	18	22	24	19	18	17	18	21	17	16	17	15	13	18	17	18	15	16	17	15	22	16	23	18	20	19	23	21	21	16	21	20	18	15	18	19	19	18	15	19	17	19	19	16
20	17	24	18	21	23	19	22	17	18	15	20	17	15	19	16	21	18	19	17	20	16	20	22	17	17	21	19	20	18	17	20	25	20	19	22	18	19	22	17	19	20	17	18	18	21	17	17	17	18
17	17	20	22	21	17	19	19	18	20	22	22	14	18	16	18	20	17	16	16	23	19	17	17	18	18	20	17	18	19	17	22	19	23	16	21	16	21	23	21	16	18	16	21	18	17	16	17	19	21
24	19	19	18	18	20	19	15	18	21	22	20	17	16	17	18	18	17	18	14	17	21	17	20	18	20	16	24	21	20	18	16	20	21	22	17	23	19	20	21	18	18	18	18	16	16	15	17	18	15
21	19	22	23	19	16	18	20	21	18	20	21	19	16	20	19	16	17	20	18	20	13	22	21	18	25	20	25	20	19	21	22	21	19	20	18	21	16	21	17	20	22	17	21	18	21	19	17	17	16
21	25	18	16	16	17	19	24	17	18	14	20	21	17	17	20	17	20	16	14	17	16	20	19	15	21	26	22	23	21	27	18	18	17	20	25	20	16	16	18	21	24	21	18	19	19	17	19	15	17
16	26	18	19	16	18	18	18	18	19	21	17	16	19	18	21	16	17	16	22	20	20	15	15	19	25	22	21	22	20	23	19	22	19	18	18	19	21	18	18	16	16	16	15	18	18	18	18	22	18
19	18	20	19	20	19	17	24	21	21	20	20	17	21	19	18	17	18	18	23	17	17	20	23	20	17	17	21	18	16	16	17	17	19	19	20	19	18	19	15	20	14	22	16	19	22	19	21	18	22
17	18	20	21	24	21	21	19	24	21	21	20	17	20	20	18	16	16	20	19	21	19	19	18	18	17	21	23	18	19	17	27	18	19	17	23	14	20	25	18	17	19	17	17	19	21	17	20	20	20
20	19	17	17	18	18	24	20	17	20	18	17	20	22	20	22	17	21	19	21	28	21	20	22	19	21	20	16	18	18	18	18	20	17	18	20	19	16	21	19	14	16	17	15	21	17	22	20	21	20
22	21	18	24	22	21	16	19	20	24	19	18	17	20	18	20	21	17	18	18	16	19	18	18	15	22	20	19	20	16	16	21	21	20	15	13	19	20	20	18	18	19	21	19	22	18	18	19	18	20
25	22	15	20	18	16	15	19	16	20	16	22	21	22	21	18	18	26	19	23	16	18	23	18	15	15	17	21	19	20	19	18	17	16	17	18	18	20	19	16	21	18	18	17	17	18	22	20	20	15
14	21	19	20	21	20	20	18	18	13	17	21	17	17	18	24	26	22	16	18	20	18	21	19	16	17	19	19	21	17	17	20	19	21	20	20	19	19	15	19	15	18	17	15	20	19	21	15	22	17
18	23	23	18	18	19	19	20	19	20	19	20	22	19	21	22	21	20	23	15	20	16	17	17	18	18	17	17	19	18	21	21	21	18	20	17	18	18	18	21	15	17	21	20	16	18	21	22	21	21
18	19	18	18	19	22	19	17	12	18	18	17	17	20	20	18	23	19	23	21	18	16	17	20	16	17	17	22	20	22	10	17	20	22	24	21	20	17	18	16	16	18	18	18	14	23	20	16	17	15
16	22	23	19	16	14	16	18	19	19	16	18	22	25	20	20	15	19	16	16	23	16	18	18	20	23	22	15	17	17	24	22	18	18	19	25	17	18	16	20	19	21	19	22	19	17	16	15	15	13
22	19	19	24	23	19	18	19	18	20	19	21	21	18	23	23	20	18	18	19	24	21	22	16	19	19	19	17	17	21	16	22	21	21	19	14	20	14	17	24	22	18	18	25	20	20	14	15	23	19
20	21	20	17	21	17	21	23	19	19	18	16	16	18	22	20	17	18	25	18	17	14	19	17	24	17	17	19	20	20	17	22	19	17	18	22	23	26	15	14	18	18	17	21	19	22	19	20	18	18
18	14	20	22	22	18	19	19	20	19	21	22	20	21	23	21	23	17	17	19	19	19	25	25	22	16	19	19	17	17	19	15	17	21	18	21	16	16	15	19	21	24	18	20	23	22	22	19	18	16
17	18	20	22	21	20	10	20	21	23	18	19	18	19	19	19	17	20	20	22	21	18	17	20	18	18	19	17	20	19	21	18	20	17	21	15	19	13	21	22	16	15	18	21	20	21	17	19	24	20
22	20	17	15	21	21	18	23	17	19	21	19	25	21	21	22	24	19	19	20	19	16	20	22	20	15	18	18	21	16	17	15	17	18	19	18	19	15	17	17	17	25	18	19	17	24	17	24	19	21
20	20	22	18	23	21	16	19	24	20	21	19	21	22	21	16	18	17	17	17	17	19	18	18	18	16	21	22	20	17	18	20	16	22	17	19	16	22	21	20	21	21	20	17	19	22	14	17	20	18
24	24	18	20	18	19	21	20	18	17	22	25	23	17	21	22	22	24	22	21	18	21	17	18	19	14	19	20	22	19	21	17	16	14	18	16	16	23	15	21	22	21	19	23	17	23	18	11	12	15
22	19	16	25	23	27	19	18	21	21	23	20	20	20	21	19	22	19	18	19	22	18	19	18	20	14	16	15	16	20	14	16	21	20	19	17	21	20	20	19	23	15	18	23	17	22	16	20	20	19
24	21	19	19	17	20	16	25	19	24	22	24	20	24	19	23	20	22	20	18	18	16	20	21	20	17	15	15	19	21	22	19	16	16	15	13	21	20	19	19	22	20	20	20	18	18	21	19	19	18
19	18	16	17	22	18	22	16	22	22	21	18	22	19	23	15	18	14	17	21	18	21	19	15	20	20	23	18	19	17	16	19	20	18	18	19	22	21	22	22	18	18	17	16	17	12	17	18	19	19
20	23	23	21	11	21	20	17	17	18	19	17	24	17	24	23	19	14	16	20	20	17	15	21	17	18	18	16	15	20	21	24	16	18	13	21	20	17	17	21	18	20	21	19	17	19	16	18	21	15
19	18	18	18	23	19	18	18	20	20	22	20	15	20	19	14	17	19	16	19	22	20	18	13	16	16	17	18	20	20	16	20	20	19	17	19	18	22	23	20	15	18	20	15	20	20	14	20	21	20
19	21	26	19	21	17	24	21	22	19	21	16	24	20	19	17	16	23	18	19	16	18	15	20	21	19	18	17	17	18	20	17	17	15	19	22	20	21	20	18	17	22	21	18	17	19	21	17	18	19
16	19	19	24	21	28	20	20	15	21	22	20	18	18	16	16	17	19	19	18	15	20	13	16	17	16	19	20	18	17	20	13	21	21	22	19	20	18	22	23	17	15	17	17	20	19	16	20	21	21
21	21	22	22	20	19	22	24	17	17	19	15	18	21	23	18	19	18	16	19	16	19	16	18	16	22	21	19	18	19	17	18	18	21	17	19	22	19	19	17	17	20	20	20	19	20	18	23	21	20
20	22	21	22	22	23	19	22	16	16	18	20	18	15	17	23	20	18	13	16	18	20	18	19	17	17	21	17	20	11	17	16	21	23	24	17	21	16	20	18	20	19	21	19	22	21	14	19	22	20
21	24	17	24	17	25	20	19	20	17	20	18	21	18	20	19	17	18	13	24	20	18	17	18	20	21	13	16	19	15	22	16	20	20	23	19	24	21	20	16	11	21	18	23	21	21	20	25	25	24
19	21	25	21	20	25	21	21	17	25	20	21	20	19	18	17	22	23	19	16	18	16	19	17	14	17	18	19	18	19	12	18	18	19	22	17	21	17	23	17	24	18	21	22	21	23	25	24	20	23
20	20	25	24	26	19	24	18	23	21	19	20	16	23	20	21	14	18	22	21	20	23	17	23	18	23	16	16	16	16	20	21	19	17	19	24	21	19	22	22	17	20	20	19	23	20	22	20	25	22
23	25	23	22	22	24	20	20	15	20	19	16	19	17	21	20	18	21	19	19	20	15	15	16	18	21	17	18	23	18	22	16	21	19	23	19	24	17	16	20	18	20	19	21	21	20	21	26	18	15
18	21	25	25	26	23	18	23	24	20	19	20	17	19	25	22	17	14	16	17	22	15	20	21	18	22	19	15	18	19	16	17	19	18	22	17	26	16	20	18	21	21	23	20	19	19	21	20	20	20
19	20	23	20	18	15	18	20	18	20	19	24	21	19	15	16	9	18	19	20	21	20	19	20	21	14	20	20	21	19	19	21	19	21	17	22	17	15	15	18	20	22	20	19	17	18	19	18	18	16
19	21	18	19	20	19	16	21	23	15	22	18	18	19	16	20	19	17	16	22	19	20	16	20	18	19	23	16	20	18	18	18	20	20	18	19	17	20	17	23	20	18	18	21	20	18	20	21	21	19
25	24	24	19	22	24	19	22	19	23	17	22	22	18	21	13	20	17	16	22	17	20	21	25	17	18	15	19	20	16	16	15	22	21	22	17	20	19	21	16	16	19	23	17	18	20	18	19	18	20
22	20	22	20	20	24	11	20	17	20	21	18	19	19	18	19	16	21	17	16	18	16	22	19	17	19	19	21	22	21	19	21	19	21	18	20	13	20	21	19	18	22	20	15	16	19	18	18	20	22
27	21	26	20	18	18	23	19	19	14	16	16	20	16	21	17	18	19	19	21	17	20	18	22	23	20	18	17	19	18	22	19	21	18	18	22	20	23	21	18	15	15	12	20	18	19	20	17	24	17
23	28	22	21	23	22	18	19	18	18	21	20	17	15	18	19	12	20	17	19	21	23	17	19	23	18	16	21	19	20	18	19	21	20	24	21	21	17	21	21	22	20	16	25	17	19	16	18	21	17
23	19	24	23	21	20	19	21	21	21	16	15	14	22	20	19	19	17	21	15	23	17	19	21	21	22	20	22	14	19	21	20	24	19	16	16	21	26	20	18	19	21	19	18	18	16	19	21	19	25
19	20	26	20	24	19	18	17	23	19	18	17	20	19	21	19	19	20	20	18	20	23	17	22	16	20	25	17	18	16	19	23	21	21	16	16	20	23	17	21	19	19	19	17	19	18	19	19	23	20
22	24	24	25	24	18	18	19	18	16	17	19	23	19	21	17	15	18	13	21	18	18	16	23	20	21	19	21	16	20	21	22	20	16	23	22	21	17	21	22	19	22	19	21	15	16	20	20	22	16
25	16	20	20	25	23	21	15	16	22	18	17	17	21	20	23	23	23	16	18	19	18	16	13	17	23	17	20	22	18	19	17	21	20	22	17	22	13	19	18	20	21	21	20	23	14	24	18	18	21
18	23	23	24	20	14	20	19	18	21	15	18	23	22	19	21	17	15	17	18	20	15	20	18	22	19	23	20	21	18	22	22	19	18	16	22	17	18	19	17	18	20	20	21	17	18	19	19	14	17
20	23	19	17	18	19	18	17	17	19	20	23	18	18	19	19	21	23	17	16	19	22	19	20	18	22	20	22	21	21	19	19	19	18	22	23	16	17	17	21	21	17	16	17	17	15	18	19	21	20
19	16	18	21	22	22	17	21	20	17	17	18	17	15	18	22	21	21	19	19	20	20	18	18	19	21	19	22	18	21	19	18	23	21	19	16	18	15	17	20	19	18	16	22	16	20	16	20	15	19
19	19	20	19	25	23	19	19	23	16	20	18	21	24	17	20	20	16	19	16	18	16	23	20	19	19	19	18	21	22	19	16	19	19	18	21	16	18	20	22	17	22	22	20	17	22	18	15	13	18
17	19	23	23	25	21	23	21	19	17	17	16	17	19	17	21	18	22	17	17	13	14	21	20	17	17	25	20	19	17	25	21	19	20	19	22	17	19	21	18	16	14	18	14	20	18	20	19	17	19
22	18	26	18	28	27	25	18	17	18	12	16	15	17	19	23	21	19	19	20	21	18	18	17	20	20	20	21	20	17	19	18	15	24	21	21	19	18	20	17	22	15	17	18	22	19	19	17	14	21
21	19	21	20	24	19	23	16	16	22	16	20	16	20	18	22	16	18	19	23	18	15	18	14	22	20	21	18	25	19	21	21	23	20	18	15	16	16	19	14	13	19	21	18	18	17	15	20	17	16
18	23	16	20	21	25	22	20	15	13	22	16	18	17	17	20	19	22	23	16	13	18	17	17	17	17	21	20	26	18	21	20	17	20	21	20	20	19	16	22	15	17	17	16	19	21	22	21	18	18
12	25	18	24	22	17	17	19	20	15	17	17	19	14	21	16	24	19	18	14	20	19	20	20	18	21	20	21	20	20	13	22	21	19	21	20	19	18	15	19	19	16	18	19	17	18	17	17	15	16
25	20	20	16	18	18	21	19	19	18	16	19	22	20	19	17	17	19	22	11	21	17	19	18	23	18	20	17	21	22	23	21	18	17	20	19	22	20	17	13	20	12	18	15	17	21	19	22	18	20
21	22	17	21	22	21	16	16	17	16	17	17	17	22	20	20	16	21	16	20	17	17	19	14	20	22	24	26	24	19	19	18	20	19	21	21	19	20	15	18	16	20	19	19	22	19	17	18	16	18
22	25	24	20	10	14	21	19	21	16	16	20	24	20	19	17	17	17	18	18	17	18	21	21	21	24	18	22	18	28	29	21	19	19	23	20	17	18	14	19	17	22	18	19	19	17	16	22	20	17
22	22	19	14	21	14	21	16	20	22	23	23	20	22	22	23	17	18	17	20	21	17	16	20	23	21	22	21	21	20	20	19	17	16	20	18	17	16	19	15	22	15	19	16	16	18	17	23	19	21
22	23	25	23	22	15	20	17	25	22	19	15	18	24	19	20	16	21	19	21	19	18	17	17	21	17	20	15	17	19	22	22	22	15	17	14	19	18	19	20	16	19	22	17	20	16	18	17	19	19
17	19	20	21	21	21	17	19	18	19	18	18	23	21	21	19	15	16	19	15	22	22	18	21	14	19	23	18	21	19	18	20	24	16	23	19	19	16	10	16	18	18	15	21	21	24	16	16	16	26
23	21	19	20	19	19	20	22	22	17	21	17	16	15	21	21	17	19	18	21	21	18	18	16	21	23	22	18	17	18	20	18	16	17	21	21	22	17	18	20	13	16	17	19	18	18	18	22	20	24
24	22	20	21	24	19	19	22	17	19	21	23	23	19	15	19	19	17	20	18	15	19	21	19	22	20	16	19	22	23	20	18	19	20	18	22	18	21	20	22	22	21	19	16	17	17	19	22	15	18
18	21	19	21	18	19	11	17	19	19	18	20	20	21	18	21	18	18	21	23	17	21	20	21	15	24	22	21	16	21	19	20	17	22	16	19	15	23	20	19	18	20	19	20	17	22	17	14	19	21
21	22	21	19	24	20	23	19	17	20	17	21	22	19	20	21	22	20	21	19	19	19	19	15	19	14	20	19	18	22	20	23	22	20	21	20	17	18	19	21	19	20	20	17	23	21	21	16	16	18
23	20	21	20	24	18	21	17	22	23	21	17	23	22	12	21	16	19	19	23	21	21	17	19	14	19	19	20	15	19	19	20	21	20	18	16	18	18	15	21	20	19	28	19	22	16	21	20	21	21
22	20	19	22	23	26	20	22	16	16	18	18	22	19	19	17	18	24	24	25	20	17	19	21	16	21	19	25	26	23	27	17	19	18	17	22	22	19	16	19	19	21	19	22	22	21	24	24	17	19
20	21	19	21	21	21	18	19	17	18	18	17	17	17	20	18	19	20	21	17	22	21	17	21	22	23	18	21	18	22	19	17	20	22	19	15	16	18	16	25	18	21	21	21	18	24	17	21	21	22
25	20	14	20	19	16	22	17	21	18	16	19	22	22	18	16	17	22	21	19	19	19	23	20	20	20	22	20	22	25	22	21	14	19	20	20	21	19	16	19	23	23	21	23	21	21	17	18	20	20
19	24	23	27	23	19	18	18	18	17	17	18	18	18	18	23	22	22	18	19	18	11	18	18	19	17	26	19	25	19	20	19	23	24	21	19	18	23	18	21	23	20	18	17	24	19	16	20	22	21
19	24	17	23	20	25	21	22	17	19	13	22	19	22	19	22	19	20	19	20	19	21	20	24	21	20	17	17	21	21	20	21	17	21	23	22	21	20	21	21	19	17	19	23	17	20	18	25	18	20
21	21	23	21	23	19	18	21	16	24	17	21	19	16	20	17	23	17	20	19	21	19	23	19	20	20	20	21	23	22	23	26	25	27	20	19	20	27	22	19	21	18	21	22	18	19	20	17	19	24
19	21	24	21	20	20	20	18	18	17	15	16	17	21	17	19	19	23	19	21	18	16	20	19	21	19	21	21	23	21	27	29	26	26	23	27	21	18	19	16	19	20	21	22	17	18	22	19	19	19
18	23	15	17	21	19	23	12	21	15	23	20	22	16	18	20	22	18	16	18	17	23	19	19	20	24	22	26	24	24	24	22	23	19	19	23	17	15	17	25	18	19	14	17	19	18	14	18	18	18
[truncated: 801 more rows]
[truncated: 206 more columns]

## Sheet: Fig 3g2
19	22	17	21	18	19	17	22	22	21	18	18	19	15	21	19	16	20	20	21	19	19	17	20	17	16	20	15	14	18	22	18	21	20	25	17	18	19	19	18	19	20	18	21	19	21	17	24	19	20
[truncated: 1,039 more rows]
[truncated: 206 more columns]

[truncated: 4 more sheets: Fig 3g3, Fig 3h1, Fig 3h2, Fig 3h3]
